# Supplementary material for: CRISPR/Cas9 mediated deletion of the adenosine A2A receptor enhances CAR T cell efficacy
Source: Nat Commun. 2021 May 28;12:3236. doi: 10.1038/s41467-021-23331-5 (PMC8163771; doi:10.1038/s41467-021-23331-5)
Supplement: Supplementary file 4 — Supplementary Data 1 [file 41467_2021_23331_MOESM4_ESM.xlsx]

## Sheet: Sheet1
Supplementary Data 1 Adenosine signature in murine CAR T cells
Gene name	Fold Change in Control CAR T mediated by NECA (Log2)	FDR	Fold Change in A2AR-edited CAR T mediated by NECA (Log2)	FDR
Ccl1	-1.46595	8.62e-14	-0.6363	4.39e-06
Ramp3	3.80257	4.17e-12	3.94764	5.17e-11
Ctla4	1.31663	4.71e-10	1.08594	1.05e-07
Ccr7	0.94186	2.28e-09	0.661026	4.67e-06
Icos	0.849077	1.3e-08	0.649301	4.79e-06
Gzme	1.25367	1.37e-08	1.20646	9.58e-08
Ifngr1	0.927694	1.06e-07	0.543192	0.001999
Tent5a	0.955543	1.64e-07	0.74735	4.55e-05
Satb1	0.568418	1.83e-07	0.485688	6.74e-06
Tgm2	0.727165	1.92e-07	0.476507	0.000558
Il12rb2	0.85169	2.23e-07	0.793831	4.1e-06
Dgat1	1.34632	4.58e-07	0.887938	0.001448
Sell	0.737549	4.6e-07	0.335317	0.058504
Hilpda	0.599012	7.11e-07	0.545243	9.14e-06
Crtam	-0.66773	9.3e-07	-0.33318	0.02972
Crem	1.20324	1.2e-06	1.49271	9.58e-08
Gzmd	0.808907	1.2e-06	0.742733	1.14e-05
Fosl2	0.741351	1.6e-06	0.555935	0.000439
Pou2af1	-0.93984	3.8e-06	-0.26654	0.658931
Ctla2a	0.595992	3.98e-06	0.249865	0.247484
Mxd1	1.11826	8.86e-06	0.649762	0.038089
Smox	1.17986	8.86e-06	0.8417	0.003388
Ppp1r3b	1.23684	9.51e-06	0.835863	0.011999
Ly6c1	0.724479	9.57e-06	0.027078	0.996823
Chd7	0.591639	9.88e-06	0.436851	0.002114
Tnfrsf18	0.50045	1.77e-05	0.416408	0.000762
Gzmf	1.2512	1.93e-05	1.50774	3.32e-06
Stat3	0.495219	1.93e-05	0.464499	0.000136
Gzmg	0.951511	5e-05	0.743318	0.00304
Hif1a	0.513972	5.08e-05	0.430696	0.001448
Ttc39c	1.2787	5.08e-05	0.822118	0.038089
Traf1	0.474286	5.35e-05	0.403135	0.001329
Vps37b	0.848472	6.69e-05	0.998572	3.37e-05
Cytip	0.561942	7.4e-05	0.365911	0.039243
AW112010	0.48455	0.000149	0.19157	0.640873
Foxo1	0.57054	0.00015	0.48393	0.003388
Cables1	1.77913	0.00015	1.61904	0.001999
Pde4b	0.806016	0.000189	0.56054	0.039304
Cd93	0.916975	0.000201	0.96009	0.00038
Gpr171	0.560018	0.000223	0.503338	0.001999
Gm17767	0.92627	0.00023	0.588484	0.087759
Ecm1	0.91601	0.000232	0.160327	0.979393
Ablim1	0.457917	0.000242	0.38602	0.005845
Ms4a6b	0.481258	0.000265	0.187146	0.676478
Npc2	0.454915	0.000329	0.195857	0.635918
Car2	-0.72011	0.000353	-0.51906	0.017402
AA467197	0.428055	0.000365	0.260767	0.150797
Itgb3	0.98395	0.000465	0.908669	0.00817
Plac8	0.484602	0.000501	0.32111	0.087606
Il7r	0.907319	0.000529	0.950723	0.001131
Tpm4	0.395462	0.000663	0.326816	0.01512
Nabp1	0.434198	0.000858	0.488382	0.000435
Ostf1	0.461389	0.000906	0.223638	0.564404
Lta	-0.48792	0.000917	-0.37693	0.032478
Ifitm1	0.442842	0.001103	0.348417	0.038089
Ifitm3	0.521778	0.001159	0.256499	0.593039
Plaat3	0.386153	0.001354	0.143292	0.791534
Tnfrsf1b	0.498102	0.002201	0.05257	0.993587
Atp11b	0.485961	0.002356	0.169342	0.835923
Pcyt1a	0.618187	0.002437	0.406529	0.222654
Areg	1.45488	0.002593	1.35553	0.006167
Fth1	0.317832	0.003957	0.139033	0.735314
Prnp	0.655193	0.003957	0.783082	0.001448
Acp5	0.700483	0.003972	0.095423	0.991928
Fam102a	0.449209	0.003972	0.373806	0.058504
Rgs2	0.441769	0.004382	0.351519	0.089155
Anxa2	0.3311	0.004882	0.134405	0.804077
Ccl9	-0.73877	0.007341	-0.32009	0.723614
Basp1	0.493497	0.008567	0.428071	0.082445
Hivep3	-0.39477	0.01082	-0.31941	0.120332
Rhoq	0.44389	0.013037	0.474322	0.016706
Metrnl	1.35126	0.015735	0.957957	0.31777
Cdkn2d	0.373576	0.021096	0.246362	0.5329
Spata13	0.403969	0.022552	0.247585	0.635918
Txk	0.652229	0.024906	0.683466	0.034556
Btg1	0.30714	0.026334	0.170646	0.714657
Kctd12	1.03898	0.026846	0.719745	0.502142
Bnip3	0.305174	0.028587	0.243288	0.305042
Irs2	0.871314	0.03173	0.485774	0.735314
Camk4	0.460691	0.035029	0.422305	0.179732
Nmrk1	1.03327	0.048833	0.220227	0.989983
