# Supplementary material for: CRISPR/Cas9 mediated deletion of the adenosine A2A receptor enhances CAR T cell efficacy
Source: Nat Commun. 2021 May 28;12:3236. doi: 10.1038/s41467-021-23331-5 (PMC8163771; doi:10.1038/s41467-021-23331-5)
Supplement: Supplementary file 5 — Supplementary Data 2 [file 41467_2021_23331_MOESM5_ESM.xlsx]

## Sheet: Sheet1
Supplementary Data 2 Adenosine signature in human CAR T cells
Gene name	Fold Change in Control CAR T mediated by NECA (Log2)	FDR	Fold Change in A2AR-edited CAR T mediated by NECA (Log2)	FDR
GBP1	-1.55499	1.03e-10	-0.5383	0.055024
LTA	-1.44925	3.16e-10	-0.19807	0.999452
RGS16	-1.85839	2.35e-09	-0.31926	0.999452
TRAF4	-1.80062	2.35e-09	-0.23157	0.999452
BIRC3	-1.02421	5.21e-09	-0.063	0.999452
CCL4	-1.21522	5.21e-09	-0.27935	0.999452
NFKBIA	-1.07297	5.21e-09	-0.11901	0.999452
XCL1	-1.23885	5.21e-09	-0.26814	0.999452
FTH1	1.14933	7.67e-09	0.475879	0.239768
ABLIM1	1.05499	1e-08	0.323385	0.999452
EGR2	-1.75034	6.61e-08	0.093336	0.999452
CCL3	-1.10387	7.88e-08	-0.25836	0.999452
IER3	-1.1897	8.99e-08	-0.19401	0.999452
NTRK2	-1.62955	1.69e-07	-0.32697	0.999452
XCL2	-1.31232	4.54e-07	-0.10039	0.999452
PPFIBP1	1.03122	8.09e-07	0.40385	0.999452
ARHGAP31	-1.90329	1.05e-06	-0.48516	0.999452
CCL1	-2.14255	1.05e-06	-0.40136	0.999452
CD83	-1.18359	1.64e-06	-0.12248	0.999452
MB	-1.50261	1.64e-06	-0.50908	0.999452
P2RX5	1.40034	1.64e-06	0.330063	0.999452
SLC7A5	-1.06132	1.64e-06	-0.11911	0.999452
CD70	-1.05926	1.72e-06	-0.2275	0.999452
NEK6	-1.52148	2.14e-06	-0.60325	0.999452
XIRP1	-2.94525	2.3e-06	-0.57541	0.999452
CD69	-1.06748	2.47e-06	-0.06086	0.999452
RGS1	-1.09817	1.12e-05	-0.26709	0.999452
ARRDC3	1.27402	1.27e-05	0.645743	0.795674
SEMA7A	-1.94425	2.59e-05	-0.16674	0.999452
HIVEP3	-1.63341	3.67e-05	-0.38421	0.999452
GFOD1	-1.37739	5.04e-05	-0.21566	0.999452
FILIP1L	-1.00816	8.41e-05	-0.08958	0.999452
IFNG	-1.24352	0.000139	0.058693	0.999452
HAPLN3	-1.45367	0.000318	-0.47141	0.999452
NTRK1	-1.23017	0.000318	-0.07478	0.999452
CRIM1	-1.33356	0.000342	0.080764	0.999452
TNFRSF9	-1.16972	0.000342	-0.09381	0.999452
INHBA	-1.38429	0.000365	-0.77381	0.999452
BCL2A1	-1.00931	0.000453	-0.32598	0.999452
DUSP2	-1.05143	0.000551	-0.08636	0.999452
ADAT2	1.21583	0.000586	0.221224	0.999452
DPF3	-1.06222	0.000648	-0.00582	0.999452
SEMA4A	-1.31442	0.000707	-0.09463	0.999452
CSF1	-1.13932	0.001407	-0.10453	0.999452
FOXP3	1.15597	0.002541	0.283683	0.999452
IRF8	-2.04212	0.003733	-0.44324	0.999452
PLK3	-1.01635	0.004362	-0.12399	0.999452
MPZL2	1.24266	0.004739	0.174501	0.999452
CRTAM	-1.55479	0.004819	-0.19678	0.999452
SLC14A1	1.41807	0.006003	1.04039	0.999452
EPHB3	-2.00416	0.010006	-0.38853	0.999452
HK2	-1.34469	0.010062	0.152445	0.999452
THBS1	1.18297	0.012762	0.331282	0.999452
MATK	-1.04153	0.013668	-0.12728	0.999452
IL21R	-1.52723	0.014555	-0.62859	0.999452
SPAG4	2.43815	0.016362	0.234705	0.999452
SPSB1	1.43037	0.016362	0.614261	0.999452
MIR155HG	-1.0972	0.01884	-0.31052	0.999452
PDCD2L	-1.10769	0.018947	-0.24756	0.999452
OAS1	1.01503	0.020078	-0.06826	0.999452
FGF2	-1.38394	0.022053	0.103659	0.999452
FAM20C	-1.48645	0.022255	-0.10102	0.999452
CEP112	-1.42026	0.024812	0.124853	0.999452
CHTF18	1.33294	0.028413	0.627529	0.999452
CCND1	-1.6313	0.03348	-0.48536	0.999452
CXCL9	-1.24855	0.035458	-0.37124	0.999452
MFSD2A	-1.46653	0.035529	-0.45146	0.999452
SH3YL1	1.14	0.035561	-0.26566	0.999452
KCNAB3	1.59636	0.03709	0.258525	0.999452
PAX8-AS1	-1.0999	0.039521	0.589943	0.999452
ARG2	1.52731	0.043216	-0.33301	0.999452
CXXC5	-1.13022	0.048163	0.147205	0.999452
FEZ1	-1.91566	0.049772	-0.86878	0.999452
