# Supplementary material for: CRISPR/Cas9 mediated deletion of the adenosine A2A receptor enhances CAR T cell efficacy
Source: Nat Commun. 2021 May 28;12:3236. doi: 10.1038/s41467-021-23331-5 (PMC8163771; doi:10.1038/s41467-021-23331-5)
Supplement: Supplementary file 7 — Source Data [file 41467_2021_23331_MOESM7_ESM.xlsx]

## Sheet: Figure 1
Panel A		RNA-Seq
Panel B		RNA-Seq
Panel C		Flow Cytometry
Panel D		Flow Cytometry
Panel E
Wild Type
T cells only	E0771 Her2	NECA 1uM	NECA 300nM	NECA 100nM	NECA 30nM	NECA 1uM +SCH 1uM
0	10117.4	6132.21	7611.43	8578.73	9774.03	13525.9
0	10365.8	5546.56	6214.97	7309.04	7686.5	12635.6
0	10230.6	5753.29	5948.66	7143.67	9341.89	12500.9
0		6107.15	6689.3	6849.28	9484.13
Heterozygous
T cells only	E0771 Her2	NECA 1uM	NECA 300nM	NECA 100nM	NECA 30nM	NECA 1uM +SCH 1uM
	14004.9	9588.18	9286.67	9771.65	11248	13497.6
	12366.2	9005.24	8533.85	8962.89	10933.4	13873.2
	12112.1	7970.54	9104.04	9378.81	11773.4	11895.8
	11683.4	8041.57	9230.94	10550	12335.3	12786.8
Knockout
T cells only	E0771 Her2	NECA 1uM	NECA 300nM	NECA 100nM	NECA 30nM	NECA 1uM +SCH 1uM
	7717.59	6462.4	6351.67	6506.03	7358.53	6981.93
	6158.88	6848.56	7181.91	6834.8	7561.17	7261.65
	7189.23	6544.7	7412.15	7248.25	6749.69	8455.11
	7915.78	6780.74	7048.56	8579.3	7961.35	8050.03
Panel F-
Percent IFNgamma production
Log NECA	WT												Heterozygous												Knockout
-6	54.0957	49.2857	50.209	41.2025	59.8971	54.1767	56.196	59.6524	35.7658	31.4106	34.5147	30.2809	59.505	63.8838	71.3341	76.4507	71.8027	63.5526	64.1189	40.5046	37.6254	41.042	44.2568		75.825	75.6674	87.1941	83.5449	89.1935	94.5233	90.3294	93.5872	76.1077	78.5139	77.9235	78.6569
-6.5	55.9565	45.8586	45.07	46.8981	74.3456	60.7055	58.1043	65.3386	42.5109	42.9812	42.7649	43.3327	64.185	61.2505	72.0058	66.5615	74.0467	68.0441	72.5905	73.6023	56.3248	45.0793	48.9462	49.1769	68.9548	82.7016	75.2243	83.6158	87.6652	99.1241	102.302	97.2836	87.7609	85.2554	91.5674	91.9751
-7	75.6059	50.3466	67.3865	59.563	83.7938	71.392	69.7767	66.9012	59.3466	47.2784	56.5867	55.9066	91.2775	77.2979	82.5554	87.8054	77.9136	71.465	74.7813	84.1196	56.8879	66.4808	52.5711	71.9174	72.7987	92.772	78.6774	95.5617	89.7957	94.3333	100.04	118.411	84.0262	80.4305	91.1715	92.5265
-7.5	75.12	72.8534	62.6209	62.4077	95.4691	75.0788	91.2481	92.6374	76.387	70.8265	77.8264	76.3755	91.9921	89.0516	83.0961	89.953	89.6851	87.1767	93.8741	98.3549	68.7469	67.9452	69.104	76.2963	86.9687	76.7469	91.2498	100.297	101.562	104.359	93.1587	109.882	108.817	93.8823	105.963	92.8459
Percent TNF production
Log NECA	WT												Heterozygous												Knockout
-6	41.3552	35.7151	36.5154	34.913	58.8242	51.3986	46.1969	49.2529	37.3997	27.9689	32.6822	28.9107	48.3626	46.5282	52.0141	55.4213	53.8126	49.5516	43.0756	30.8788	34.7774	32.2939	39.3928		70.5564	63.4608	74.2006	67.0218	84.3931	86.7155	89.8623	91.6824	70.9774	59.5035	67.6981	78.6243
-6.5	39.6928	33.9281	34.5553	34.913	63.0825	53.9912	47.7828	56.0165	38.3415	32.6822	27.027	32.6822	43.8677	45.5066	49.3785	43.2524	53.237	47.3581	54.3883	47.1264	41.5247	33.7137	39.3928	34.4213	60.1468	66.203	64.1477	66.339	73.9104	77.0772	93.0046	86.5488	65.5143	67.6981	68.7936	68.2458
-7	52.9967	38.9013	48.8512	48.3406	69.5602	59.7225	54.104	51.1729	42.1171	35.8272	37.715	37.3997	62.8248	49.5817	57.4443	58.0462	60.9241	49.2047	55.0775	57.1435	36.9094	42.9491	37.2608	45.4372	65.3815	71.5042	64.1477	69.0646	81.4041	78.7439	78.5773	101.254	61.1396	68.7936	73.1612	72.6206
-7.5	49.1922	49.7019	43.2685	45.1695	73.9012	55.9036	69.0035	66.8833	48.4029	44.9509	43.6896	42.4324	52.2153	58.8455	55.4394	54.0324	65.4937	64.1245	66.1783	66.1783	41.1686	43.6567	44.725	42.593	73.7968	66.6124	70.1498	75.408	82.8997	81.7352	68.9012	87.3777	75.8927	67.6981	69.3413	70.4296
Figure 1A-B CPM list
keytype	CtrlTAG_N_S	CtrlTAG_N_S	CtrlTAG_N_S	CtrlTAG_N	CtrlTAG_N	CtrlTAG_N	CtrlTAG	CtrlTAG	CtrlTAG	Ctrl	Ctrl	Ctrl	SYMBOL
100017	22.5388	23.4197	20.7999	33.4645	29.7008	31.5691	20.6586	19.6422	24.8766	282.14	212.46	201.165	Ldlrap1
100019	407.056	387.385	431.273	376.867	312.056	374.365	435.23	483.415	492.557	70.6841	68.6249	69.7281	Mdn1
100033459	11.1336	7.29467	11.05	28.1477	20.5925	21.6838	5.95247	7.63862	6.73132	58.4561	71.7442	74.609	Ifi208
100034726	0.543104	8.44646	0	0.938258	0	0.63776	10.1542	8.00236	0.292666	0.596491	0.34659	12.551	Gm15772
100037258	193.888	188.894	201.174	184.211	209.489	189.734	213.939	196.422	194.623	99.3157	127.892	149.567	Dnajc3
100037283	11.6767	10.75	10.4	11.8846	11.8803	14.3496	11.5548	8.36611	9.95065	10.4386	17.6761	19.5239	Rnaset2a
100038347	10.319	9.21432	10.075	9.06983	10.6923	6.69648	10.5044	10.5486	10.2433	7.75438	4.15908	6.27552	Fam174b
100038478	5.70259	4.22323	6.17498	4.69129	5.94015	8.60976	6.65276	4.72867	3.80466	3.87719	2.07954	1.7432	Gm10616
100038651	9.50432	9.21432	8.77497	26.584	12.6723	18.1762	6.65276	5.45616	8.19466	26.2456	29.4602	29.2858	D130062J21Rik
100038882	55.125	82.161	84.1747	132.294	124.743	138.075	81.5838	74.2037	68.4839	20.5789	26.6875	24.0562	Isg15
100039086	3.80173	5.75895	5.84998	3.75303	7.9202	5.10208	4.90203	5.8199	3.80466	1.78947	7.97158	3.13776	Gm15032
100039684	1.90086	1.15179	1.3	3.75303	3.56409	2.23216	0.350145	1.09123	2.04866	10.1403	10.7443	18.1293	5031434O11Rik
100039707	2.71552	1.15179	1.94999	2.81477	1.98005	2.86992	3.8516	1.81872	1.46333	1.78947	4.85226	8.01873	Mthfsl
100039731	2.44397	1.53572	3.24999	1.56376	1.18803	1.91328	2.10087	1.45498	1.46333	3.87719	1.73295	3.13776	Gm10051
100039864	60.5561	55.2859	54.5998	47.2257	48.3132	57.7173	51.4713	59.2902	52.6799	32.5087	37.7783	39.745	Snhg12
100039968	2.17242	1.53572	0.324999	4.06579	2.37606	3.1888	1.75073	0.363744	0.585333	2.68421	8.31817	5.57824	Tmem35b
100040220	21.181	20.3483	22.0999	13.7611	15.0484	18.495	21.0087	27.6445	23.4133	6.85964	4.50567	6.97281	Gm9892
100040244	40.7328	40.6966	36.3999	28.4605	41.5811	32.2069	39.5664	35.6469	42.1439	36.9824	29.4602	26.8453	Gm14698
100040297	101.56	110.188	86.7747	120.723	126.723	110.651	100.492	104.758	71.4106	40.2631	106.75	100.757	NA
100040377	4.61638	4.60716	4.22499	2.81477	5.54414	3.50768	4.20174	4.36493	3.80466	5.96491	3.81249	2.78912	NA
100040462	76.8492	75.2503	64.0248	117.908	112.071	103.955	73.5305	68.7476	67.8986	150.316	225.977	237.773	Mndal
100040543	17.9224	14.2054	17.2249	15.0121	15.0484	20.0894	15.7565	14.5498	12.292	10.4386	19.0625	18.4779	Gm2830
100040608	3.25862	3.45537	2.59999	0.625505	1.18803	3.50768	3.8516	4.00118	3.80466	0.298245	0.693181	0.697281	Fancf
100040736	6.7888	4.22323	2.92499	7.19331	5.54414	4.46432	5.25218	4.00118	4.68266	28.0351	38.4715	29.2858	Foxd2os
100040929	60.013	81.3931	65.9748	25.0202	75.6379	80.0389	18.5577	18.9147	77.2639	55.7719	32.9261	101.106	Gm10362
100041194	0	0.76786	0	1.87652	0.79202	0.63776	0	0	0	5.07017	4.15908	4.18368	Ahnak2
100041286	46.4354	35.3216	41.5999	40.3451	39.601	36.0335	44.1183	47.6504	43.8999	12.5263	14.9034	13.597	Snhg15
100041450	25.5259	21.5001	17.2249	30.9625	35.2449	22.6405	24.5102	23.2796	19.0233	21.7719	31.8863	38.0018	Gimap1os
100041546	305.496	311.751	315.249	342.464	296.216	289.224	342.792	369.564	341.249	164.93	166.017	165.604	Ly6c2
100041574	5.43104	2.30358	5.52498	6.56781	7.52419	3.50768	5.25218	3.27369	6.14599	11.9298	11.4375	8.01873	9030025P20Rik
100041576	2.17242	3.07144	2.59999	4.69129	1.18803	1.5944	2.45102	1.45498	0.877999	3.57894	3.81249	2.78912	Gm3414
100041621	3.25862	3.45537	1.3	4.37854	2.37606	5.42096	2.80116	5.09241	2.92666	5.96491	9.35794	8.71601	Gm3435
100041677	3.53017	3.07144	5.19998	6.25505	4.35611	5.10208	4.20174	5.45616	5.56066	9.84209	7.97158	10.8078	Zfp984
100041797	27.1552	18.4286	12.025	20.3289	22.1766	22.0027	25.9107	22.5521	14.3406	3.2807	14.5568	12.2024	NA
100041925	3.53017	2.30358	4.54998	1.25101	1.18803	2.55104	3.15131	4.36493	3.21933	0.596491	1.73295	3.13776	Gm14586
100041948	14.1207	20.3483	15.9249	10.3208	14.6524	7.972	13.3055	11.6398	11.1213	3.87719	5.54544	3.83504	Gm9800
100041965	4.34483	2.68751	3.57499	3.75303	4.35611	3.50768	5.95247	4.00118	4.09733	0.894736	4.15908	3.13776	Oaz1-ps
100041995	2.17242	3.07144	2.92499	3.44028	3.56409	4.14544	3.50145	2.18246	3.512	8.05262	6.58522	6.97281	NA
100042008	12.4914	16.8929	15.2749	12.1974	12.6723	10.8419	14.0058	12.3673	15.5113	9.2456	17.6761	15.6888	Gm9794
100042165	27.1552	27.643	39.6499	34.09	32.4728	32.2069	31.8632	23.2796	27.8033	29.8245	31.1931	26.8453	BC005561
100042335	3.80173	3.45537	3.24999	2.81477	1.58404	4.14544	1.05044	1.45498	3.80466	2.98245	4.85226	2.44048	Rps15a-ps5
100042498	25.5259	30.3305	18.1999	46.2874	36.8289	50.0642	25.5606	22.9159	19.6086	11.3333	15.5966	18.1293	Mir22hg
100042561	4.88793	6.14288	3.89999	3.44028	5.54414	3.50768	4.55189	4.72867	4.09733	2.38596	1.38636	4.53232	NA
100042802	1.62931	0	2.27499	2.18927	1.58404	3.1888	1.75073	2.18246	2.92666	7.45613	4.85226	5.2296	AI463229
100042807	4.34483	7.29467	3.89999	1.56376	3.9601	4.46432	8.05334	6.91113	3.80466	2.98245	2.07954	3.4864	Eif3j2
100042880	49.694	56.0538	27.6249	59.7358	56.6294	58.9928	46.2192	50.5604	23.706	19.0877	74.1703	81.2332	Rpl17-ps10
100043040	7.87501	6.91074	5.84998	7.50607	5.94015	4.7832	7.70319	8.00236	7.02399	10.1403	11.0909	13.9456	1110002L01Rik
100043133	8.41811	4.99109	4.87498	8.13157	5.54414	4.7832	3.15131	4.00118	4.38999	1.49123	2.77272	2.78912	9130023H24Rik
100043172	3.25862	4.22323	3.57499	4.37854	4.35611	4.46432	2.10087	2.90995	3.512	2.38596	3.4659	3.13776	Gm10080
100043189	1.62931	2.30358	0	1.56376	7.12818	3.82656	2.45102	3.27369	1.756	4.17543	8.31817	5.57824	Gm4285
100043205	13.306	11.5179	11.375	9.06983	9.50424	12.1174	13.3055	12.731	8.48732	11.9298	10.0511	12.8997	Gm13815
100043272	5.70259	6.52681	2.59999	6.88056	5.54414	6.3776	4.55189	4.36493	4.09733	1.78947	6.23863	4.53232	Inafm2
100043296	17.3793	14.2054	10.725	11.2591	13.0683	9.88528	12.6052	8.36611	13.7553	14.3158	11.4375	7.67009	Gm4342
100043424	18.4655	14.5893	10.4	16.2631	10.6923	11.1608	15.0562	16.0047	10.8287	0	0.693181	0.697281	Morrbid
100043468	4.07328	7.6786	4.87498	5.00404	5.54414	7.01536	8.05334	6.18364	8.48732	6.26315	11.4375	5.57824	Zfp955b
100043489	6.51725	11.134	5.84998	5.00404	5.94015	6.69648	5.60232	6.91113	5.56066	10.7368	11.0909	10.4592	1300002E11Rik
100043580	1.62931	1.53572	0.974997	0.938258	0	1.27552	1.05044	0.727488	0.585333	5.07017	3.81249	4.53232	Gm4532
100043597	54.5819	66.4199	67.9248	69.7439	73.6579	71.748	58.4742	77.1137	68.4839	93.3508	95.6589	103.895	Srcap
100043636	662.858	659.976	670.148	584.222	661.733	648.921	713.596	666.015	686.595	237.403	267.221	285.188	AI662270
100043718	103.733	107.5	109.85	87.8835	88.3103	106.825	95.9398	101.485	108.872	153.596	127.892	129.694	Rpl36-ps12
100043757	1.35776	1.53572	0.974997	2.18927	1.58404	1.5944	1.05044	0.727488	0.877999	13.1228	25.3011	21.2671	Zfp831
100043772	2.44397	4.60716	4.54998	3.44028	5.14813	3.50768	2.45102	4.00118	2.92666	4.17543	4.50567	3.4864	Zfp850
100043813	8.68966	8.83039	11.05	13.4484	13.0683	14.6685	13.3055	12.0035	9.36532	11.3333	14.5568	18.1293	Rps27rt
100043911	1.62931	0	0.324999	1.56376	1.98005	2.86992	1.40058	0.727488	1.756	7.15789	4.50567	3.4864	Ppp4r1l-ps
100045066	152.884	152.036	139.1	228.622	238.002	279.977	132.355	129.129	138.138	75.7543	64.1192	72.1685	Gm17767
100047183	0.271552	0	1.62499	2.81477	0.79202	1.91328	0.70029	0.363744	0.585333	8.64911	12.1307	9.76193	NA
100047282	1.90086	4.22323	5.19998	4.37854	2.37606	4.14544	2.80116	5.45616	3.512	2.68421	6.58522	2.09184	NA
100048895	3.80173	0.76786	0.324999	5.62955	2.77207	2.86992	3.50145	2.54621	1.756	2.08772	1.73295	4.88096	9330020H09Rik
100072	5.43104	9.98218	3.57499	4.69129	5.94015	3.50768	5.95247	5.8199	3.21933	3.2807	4.50567	2.78912	Camta1
100073351	7.60345	7.6786	5.52498	7.19331	3.56409	5.73984	9.10378	6.18364	6.14599	1.49123	5.89204	6.27552	Yy2
100087	14.6638	16.509	16.2499	20.0162	14.2564	14.0307	14.7061	13.4585	11.1213	2.38596	10.0511	6.97281	Kti12
100088	601.759	638.859	535.598	421.591	464.124	498.728	627.11	604.906	508.361	33.4035	107.79	124.813	Rcc1
100090	5.43104	4.60716	5.84998	2.81477	5.14813	4.46432	1.05044	2.54621	4.68266	4.77192	4.15908	5.2296	Zbtb48
100101484	82.5518	87.1521	81.8997	90.3855	88.7063	108.738	86.836	82.2061	87.5072	103.789	121.307	132.832	Trac
100121	1.90086	3.8393	1.94999	4.69129	5.14813	4.46432	2.10087	1.09123	0	0.596491	4.50567	4.18368	Tdrd7
100123473	1.08621	2.68751	2.27499	4.06579	2.77207	1.5944	1.40058	1.45498	0.585333	4.47368	4.15908	2.78912	Trdc
100124339	1.35776	2.68751	1.94999	4.06579	1.18803	1.91328	2.10087	0.363744	2.34133	9.54385	8.31817	7.32145	Traj49
100124362	7.3319	4.99109	6.49998	10.0081	4.35611	6.69648	3.15131	3.63744	6.14599	17	14.2102	12.8997	Traj27
100124371	48.6078	51.8305	50.0498	86.007	53.4614	64.0949	43.7682	42.1943	52.3873	127.351	145.221	133.878	Traj18
100124391	7.06035	8.06253	7.14997	11.2591	7.52419	6.05872	3.50145	5.45616	8.48732	14.0175	15.9432	12.551	Traj12
100125262	61.6423	52.9823	50.3748	87.258	70.8858	71.748	57.0737	58.5627	57.0699	84.4034	100.511	89.9492	Trbc1
100125263	189.815	186.206	162.174	268.029	225.33	191.328	165.269	182.599	144.87	110.947	241.92	208.836	Trbc2
100126824	10.0474	13.8215	13.975	9.69534	10.6923	13.393	16.807	18.1872	14.926	8.35087	3.11931	3.4864	Sco2
100127111	8.96121	7.6786	2.27499	7.81882	4.75212	6.3776	5.60232	6.54739	4.09733	0.298245	0.34659	0.34864	Snord22
100163	2.98707	1.53572	5.19998	3.75303	0.79202	1.27552	2.80116	4.36493	2.92666	2.38596	3.4659	2.44048	Pafah2
100169	5.70259	4.99109	4.87498	10.6336	8.31621	9.88528	6.30261	3.63744	4.97533	13.421	18.3693	18.4779	Phactr4
100169874	1.62931	1.91965	2.27499	3.12753	1.58404	1.91328	1.40058	1.81872	0.585333	4.47368	5.89204	4.18368	Gm11110
100177	0.543104	3.07144	0.324999	1.56376	1.18803	0.95664	1.05044	1.45498	1.46333	2.08772	6.93181	8.36737	Zmym6
100182	175.151	193.117	149.824	172.64	192.065	192.285	181.025	168.777	152.479	101.702	214.539	239.516	Akna
100198	13.5776	12.6697	9.09997	9.06983	10.2963	10.523	15.0562	15.2772	11.7067	13.421	21.8352	20.5698	H6pd
100201	8.68966	6.91074	5.19998	8.75708	12.2763	12.4363	7.70319	6.18364	5.56066	20.2807	29.1136	28.9371	Tmem64
100210	41.5474	35.7055	22.7499	27.5222	42.7691	34.4391	42.0174	36.7381	17.56	4.47368	17.6761	15.3402	Gpn2
100216530	4.88793	8.44646	11.375	8.75708	8.71222	8.60976	7.0029	8.36611	7.90199	43.5438	27.7272	32.7722	Snord118
100216533	7.60345	5.75895	13.325	5.62955	6.73217	8.92864	10.5044	17.4597	16.3893	19.3859	10.0511	10.4592	Snord55
100216535	3.25862	1.53572	4.22499	1.25101	1.18803	3.50768	3.50145	3.63744	4.38999	1.78947	2.77272	1.04592	Scarna9
100216537	44.263	41.0805	46.4748	55.3572	38.017	42.0922	37.8157	50.9241	47.9973	53.3859	36.7386	35.9099	Snord104
100217420	0.543104	2.30358	1.94999	3.12753	1.98005	1.27552	0.70029	0.727488	1.17067	3.57894	2.07954	5.57824	Snora81
100217422	35.0302	41.0805	63.6998	60.674	74.0539	91.1997	50.7711	58.199	59.4113	283.631	161.164	219.643	Snord13
100217426	7.3319	4.99109	5.84998	6.25505	4.35611	4.14544	6.65276	6.18364	4.97533	5.66666	3.81249	2.44048	Snord49b
100217440	2.17242	1.15179	2.59999	1.87652	4.35611	5.10208	2.45102	2.90995	3.512	3.87719	1.38636	2.09184	Snora61
100217442	17.1078	15.7411	21.4499	10.6336	11.4843	17.2195	20.6586	24.3708	25.1693	29.228	12.8238	17.0834	Snora30
100217444	8.41811	5.37502	4.54998	5.00404	5.14813	5.42096	5.95247	5.45616	2.04866	0.298245	0.693181	0	Snord65
100217451	2.71552	3.07144	3.24999	0.312753	1.98005	1.5944	4.20174	1.09123	4.09733	3.57894	0.34659	1.39456	Snora7a
100217461	24.4397	27.643	51.0248	40.0324	42.3731	47.1943	32.2134	35.6469	46.5339	86.7894	66.5453	76.0036	Snord89
100217466	2.98707	5.37502	2.59999	1.87652	4.35611	2.55104	3.50145	1.81872	5.56066	6.5614	6.58522	5.92688	Scarna17
100226	24.4397	29.1787	20.1499	27.5222	26.5327	23.5971	29.0621	23.6433	19.316	9.2456	12.4773	17.0834	Stx12
100233175	8.14656	8.83039	3.57499	7.81882	10.6923	9.5664	6.30261	10.1848	6.14599	5.66666	15.5966	16.7347	Gon7
100273	13.0345	12.2858	11.7	15.9504	22.9686	16.2629	12.2551	7.27488	10.536	28.0351	23.5681	30.6803	Osbpl9
100302601	0.814656	0.76786	0.649998	0.625505	1.18803	1.27552	3.15131	2.54621	0.877999	9.54385	3.11931	3.13776	Snord83b
100302730	67.6164	69.4913	70.5247	64.4271	56.2334	57.3984	70.3792	56.3803	73.7519	89.4736	63.0794	61.012	5830417I10Rik
100306945	101.017	92.911	100.1	54.419	59.4015	52.6152	96.2899	112.761	133.456	19.3859	13.1704	18.4779	Snora73b
100306952	3.80173	1.53572	2.59999	2.18927	0.39601	4.46432	4.55189	3.63744	4.09733	0.894736	0.34659	1.39456	Snora78
100317	41.5474	42.6162	47.4498	35.6538	33.2648	38.2656	34.6644	32.3732	36.5833	52.7894	53.3749	60.6634	AU040320
100336	22.5388	28.7947	22.4249	26.584	22.1766	24.5538	29.7623	28.7358	28.6813	8.05262	12.4773	8.01873	Ppp1r8
100340	17.9224	19.9644	26.6499	14.3866	16.6324	17.2195	24.16	21.4609	23.4133	1.78947	0.693181	1.39456	Smpdl3b
100383	6.24569	13.0536	2.27499	5.62955	11.4843	8.29088	4.20174	3.63744	1.17067	0.298245	16.6363	19.1752	Bsdc1
100416706	5.43104	2.68751	4.87498	7.19331	6.33616	7.972	2.80116	7.63862	5.85333	6.5614	10.3977	10.4592	Zfp729b
100417829	26.6121	30.3305	26.6499	45.3491	42.3731	34.1202	28.0116	29.0995	16.3893	5.07017	5.19885	6.27552	Gm18852
100465	20.6379	16.1251	25.9999	22.2054	22.5726	29.6558	23.1096	15.2772	20.194	25.0526	43.3238	37.6531	Mob3c
100494	10.8621	7.6786	8.77497	8.44432	4.75212	10.2042	8.05334	4.00118	5.56066	6.85964	6.93181	10.4592	Zfand2a
100502594	4.61638	4.22323	5.84998	5.00404	2.77207	4.46432	2.80116	4.72867	1.756	2.68421	4.50567	4.18368	NA
100502668	2.17242	3.8393	2.59999	3.12753	2.77207	1.27552	2.80116	2.18246	2.634	2.68421	3.11931	4.18368	Gm19313
100502694	0.814656	1.91965	2.27499	1.25101	1.98005	1.27552	1.05044	1.81872	2.34133	4.77192	4.85226	5.2296	Gm19325
100502697	2.17242	3.8393	2.27499	3.12753	2.37606	1.91328	3.15131	2.18246	1.17067	2.68421	7.62499	6.27552	Gm19327
100502698	8.14656	6.14288	4.22499	5.9423	8.31621	7.65312	5.25218	5.45616	4.68266	5.07017	9.01135	9.41329	Rubcn
100502705	2.98707	4.99109	2.27499	3.44028	2.77207	3.50768	3.50145	1.81872	3.21933	17	33.2727	21.2671	NA
100502742	4.34483	2.68751	4.22499	4.69129	1.98005	2.55104	2.80116	5.09241	2.92666	3.57894	1.03977	1.7432	1700007L15Rik
100502751	3.80173	1.53572	1.3	2.18927	3.16808	4.46432	3.50145	1.81872	0.877999	0.894736	6.93181	8.71601	Gm17251
100502752	1.08621	1.15179	0.974997	0.938258	0	2.23216	0.350145	0.363744	1.17067	8.64911	9.01135	9.41329	A130015J22Rik
100502766	2.98707	5.75895	3.89999	6.56781	2.77207	3.82656	4.20174	2.90995	3.21933	8.94736	10.3977	14.9915	Kifc1
100502796	16.5647	4.22323	16.5749	12.1974	16.6324	21.365	19.258	23.2796	19.6086	0	0	8.71601	Gm19378
100502813	2.98707	1.53572	2.59999	3.44028	3.56409	2.86992	1.40058	2.90995	2.634	17	12.8238	13.2483	Gm19391
100502825	10.0474	11.134	11.375	10.0081	7.9202	9.24752	8.75363	10.1848	9.07265	11.0351	12.8238	11.1565	Rpl37rt
100502841	5.15949	6.52681	8.44997	7.19331	9.10823	6.3776	8.05334	7.27488	5.56066	5.36841	12.1307	12.8997	Epg5
100502842	4.07328	4.60716	2.59999	6.25505	6.73217	4.7832	2.10087	4.00118	2.04866	0.298245	1.73295	2.78912	Gm14718
100502869	0	0	0	0.625505	0.39601	0.31888	1.05044	0.363744	0.877999	17.2982	11.0909	11.5051	Gm19422
100502938	3.25862	3.45537	5.52498	3.44028	4.75212	4.7832	5.25218	2.54621	2.92666	5.07017	11.4375	10.1106	Gm17491
100502987	23.625	19.5804	9.74997	13.1356	18.2165	18.8139	19.6081	10.9123	6.43866	5.07017	15.5966	17.7807	NA
100502999	0.271552	0	0	1.56376	0.39601	1.27552	0.350145	0	0	8.64911	10.3977	6.27552	Gm19497
100503043	5.97414	6.52681	5.84998	5.3168	8.31621	6.05872	8.05334	6.18364	4.97533	5.07017	3.81249	5.2296	Armcx4
100503095	4.34483	3.45537	3.89999	5.00404	3.16808	7.65312	4.90203	4.72867	4.38999	10.1403	11.4375	3.83504	Gm19552
100503120	0.543104	0	0.974997	0.938258	1.58404	0.95664	0.350145	0.727488	0.585333	4.17543	4.50567	6.97281	A930006K02Rik
100503150	6.24569	4.60716	6.49998	10.9463	5.14813	10.8419	4.20174	6.18364	7.02399	21.4737	22.5284	18.4779	NA
100503178	4.88793	3.45537	3.24999	8.44432	4.75212	8.60976	3.8516	4.00118	3.80466	13.421	14.9034	20.9184	2810013P06Rik
100503190	27.9698	33.4019	38.6749	50.9787	57.0255	55.4851	24.16	24.7346	30.73	112.737	79.3692	79.49	Gm19585
100503200	1.08621	0.76786	0.649998	2.18927	1.58404	1.5944	3.15131	3.27369	0.877999	3.2807	3.11931	1.7432	Gm17249
100503237	3.25862	2.30358	0.649998	0.938258	1.18803	0.95664	0.70029	2.90995	1.756	1.19298	3.11931	6.27552	Gm19605
100503283	3.25862	2.30358	3.89999	2.18927	1.18803	3.50768	2.80116	2.90995	5.56066	10.1403	9.35794	5.57824	NA
100503347	3.25862	2.30358	0.974997	2.50202	4.35611	3.1888	1.05044	2.54621	1.756	5.36841	7.62499	5.57824	Gm19648
100503362	14.6638	15.3572	12.025	8.75708	13.4643	13.393	9.45392	13.8223	16.682	5.96491	5.89204	4.53232	Rps12-ps26
100503380	52.9526	40.6966	37.0499	44.4109	36.4329	34.4391	55.6731	45.468	29.2666	5.36841	18.0227	18.4779	Snhg4
100503392	10.8621	11.5179	12.35	10.9463	8.71222	8.29088	6.65276	7.63862	12.292	14.3158	14.2102	13.9456	4833438C02Rik
100503397	2.98707	6.52681	7.79997	4.06579	6.73217	10.523	6.65276	5.45616	3.21933	5.36841	6.93181	5.92688	NA
100503460	8.96121	9.98218	7.79997	15.3249	15.4444	15.6251	8.75363	8.00236	3.512	2.98245	10.3977	9.06465	Gm19705
100503467	3.25862	1.15179	0.324999	6.56781	3.56409	3.82656	1.75073	2.18246	1.756	5.66666	7.97158	6.97281	AA667203
100503496	0.814656	1.91965	0.324999	1.87652	0.79202	0.95664	0.350145	0.727488	0.877999	4.17543	6.58522	6.97281	Gm45916
100503552	2.98707	3.8393	0.974997	1.87652	3.16808	3.50768	1.40058	1.81872	2.92666	2.08772	3.11931	2.09184	Gm19765
100503572	55.9397	55.6698	63.3748	55.9827	61.7776	47.832	55.6731	62.9277	59.1186	32.5087	36.0454	38.3504	Bbip1
100503578	22.2673	19.9644	24.0499	22.2054	14.6524	23.2782	18.9078	17.096	23.1206	50.4035	37.4318	35.5613	NA
100503588	1.08621	0.76786	2.92499	2.50202	6.73217	3.50768	2.80116	0.727488	0.292666	2.38596	4.85226	4.88096	Gm19785
100503597	2.44397	2.30358	2.92499	5.3168	5.54414	3.82656	3.15131	2.54621	2.92666	9.54385	4.15908	4.53232	NA
100503642	3.80173	3.07144	3.89999	1.87652	3.56409	2.23216	2.80116	6.54739	2.34133	0.596491	2.07954	4.53232	NA
100503652	4.34483	4.99109	2.59999	4.06579	4.75212	4.7832	3.15131	3.63744	1.756	15.5088	12.8238	10.4592	Gm16845
100503659	3.80173	1.91965	5.84998	5.62955	3.9601	2.86992	1.05044	3.27369	3.80466	0.596491	2.42613	1.7432	Cbarp
100503670	74.9483	59.8931	66.9498	80.0647	58.6095	71.1103	70.029	66.2014	58.8259	52.1929	81.1021	82.9764	Rpl5
100503771	5.97414	7.29467	5.52498	7.81882	10.6923	6.3776	6.65276	3.27369	4.68266	3.87719	7.62499	8.01873	Gm14541
100503790	3.53017	3.07144	6.17498	4.06579	2.37606	2.86992	2.80116	7.63862	6.43866	3.87719	4.50567	6.27552	Gm19897
100503791	9.23277	8.06253	6.82498	15.3249	14.2564	11.4797	12.9554	13.4585	7.60932	5.36841	3.81249	3.83504	Gm16201
100503817	1.62931	3.07144	4.87498	5.62955	2.37606	2.86992	7.0029	7.63862	4.68266	5.66666	4.50567	5.2296	NA
100503821	5.43104	3.45537	1.94999	3.12753	3.56409	5.42096	6.30261	4.00118	3.512	11.0351	13.1704	16.3861	NA
100503822	7.06035	4.60716	5.84998	6.25505	4.75212	6.69648	4.90203	2.90995	7.90199	4.17543	6.58522	5.2296	NA
100503823	2.17242	2.30358	1.62499	3.12753	1.98005	4.7832	1.40058	1.81872	3.512	9.54385	8.66476	7.67009	Gm16973
100503842	0.814656	1.15179	2.59999	3.44028	3.16808	2.86992	1.75073	2.18246	1.46333	3.2807	7.97158	8.71601	2410022M11Rik
100503849	4.07328	2.30358	1.62499	5.3168	4.35611	4.14544	3.15131	2.54621	1.17067	4.17543	5.19885	10.8078	Sp3os
100503855	2.98707	3.8393	3.89999	4.37854	5.14813	5.73984	1.75073	4.36493	4.09733	8.35087	11.0909	8.36737	Gm19929
100503881	1.08621	1.53572	0.649998	1.56376	0.39601	1.91328	0.350145	1.09123	1.756	4.17543	6.93181	5.57824	NA
100503890	27.1552	21.884	23.3999	31.9008	24.9486	22.6405	22.4093	22.1884	20.4866	12.8245	15.25	17.432	Pet100
100503907	2.98707	2.30358	2.92499	4.37854	4.75212	6.05872	2.45102	6.18364	4.09733	2.98245	1.38636	1.7432	Gm19955
100503915	8.14656	5.37502	6.49998	12.5101	10.6923	13.0741	6.65276	9.45734	5.85333	11.3333	12.4773	14.9915	Smpd5
100504029	1.62931	2.30358	1.94999	2.18927	1.98005	2.55104	1.05044	4.00118	1.46333	2.68421	5.89204	4.53232	Gm16740
100504068	0.814656	0.38393	0.649998	2.18927	0.39601	1.27552	0.70029	0	1.17067	5.07017	4.85226	3.83504	NA
100504113	14.6638	21.1161	21.4499	15.9504	15.4444	22.3216	19.9583	18.1872	25.7546	49.807	38.8181	31.7263	Gm20069
100504191	1.35776	1.53572	0.649998	0.625505	0.39601	0.95664	1.40058	0.363744	0.292666	3.2807	4.15908	4.18368	Gm16576
100504230	241.953	245.331	244.399	310.251	281.563	265.627	235.648	250.983	244.669	187	177.454	165.604	AU020206
100504266	1.90086	2.68751	3.24999	5.9423	4.75212	4.14544	2.10087	2.90995	1.17067	23.5614	32.2329	41.4882	Gm20140
100504278	4.61638	1.53572	3.24999	5.9423	4.35611	2.55104	3.50145	2.18246	3.21933	1.49123	2.07954	4.18368	2810402E24Rik
100504305	0.271552	0.76786	0.324999	0.938258	2.77207	1.91328	0.70029	0	0.585333	9.84209	12.1307	7.32145	Gm16534
100504309	8.41811	5.75895	6.82498	8.44432	6.73217	7.33424	3.8516	7.63862	7.02399	8.05262	9.01135	9.41329	Smim27
100504344	49.4224	64.8842	76.6997	73.1841	87.5182	88.0109	52.1716	57.4715	64.9719	175.666	119.227	110.17	Gm20186
100504360	1.90086	2.30358	3.57499	2.50202	3.16808	2.86992	3.50145	0.727488	2.92666	6.5614	11.7841	8.01873	D730003I15Rik
100504421	0.814656	1.53572	2.27499	1.87652	2.37606	3.82656	2.80116	1.09123	1.756	2.08772	4.15908	3.13776	2900076A07Rik
100504455	6.7888	5.75895	6.17498	6.88056	5.54414	4.7832	7.0029	10.1848	6.14599	6.5614	4.85226	4.18368	Gm15834
100504486	3.80173	3.8393	1.3	5.3168	4.35611	2.55104	3.15131	0.727488	1.46333	0.894736	2.07954	1.7432	Gdap10
100504501	3.80173	4.99109	4.22499	6.25505	4.75212	6.69648	4.55189	5.45616	7.60932	5.36841	5.54544	5.92688	Gm20257
100504516	5.43104	5.75895	4.54998	8.13157	5.94015	4.7832	4.90203	5.45616	5.56066	5.36841	6.23863	5.57824	Gm20262
100504522	0.271552	0.38393	1.3	0.625505	0.79202	0.95664	0	0.727488	0.585333	3.57894	5.54544	4.88096	NA
100504526	8.96121	13.8215	10.4	9.69534	7.12818	10.2042	10.5044	12.0035	15.5113	6.5614	5.54544	7.32145	NA
100504527	3.25862	2.30358	3.24999	4.06579	4.35611	3.82656	2.80116	1.09123	3.21933	8.64911	9.01135	9.41329	Gm10374
100504586	3.53017	3.45537	1.3	2.18927	0.39601	2.55104	2.10087	2.54621	1.756	1.49123	7.2784	4.53232	Gm20300
100504632	6.51725	5.75895	7.47497	9.06983	5.94015	7.33424	7.0029	4.36493	5.56066	8.64911	10.0511	9.41329	Gm11478
100504663	5.43104	3.07144	4.87498	4.69129	7.12818	6.05872	3.8516	4.72867	3.512	20.2807	19.0625	21.2671	Atg14
100504668	2.71552	0	0.974997	2.50202	0.79202	1.91328	0.350145	0.363744	0.877999	4.47368	3.11931	4.18368	Gm20342
100504703	4.34483	2.30358	3.24999	0.938258	1.98005	1.5944	2.45102	1.09123	2.92666	7.45613	4.85226	6.62417	A730063M14Rik
100504715	40.1897	31.8662	32.4999	39.7196	32.8688	37.6279	30.8128	36.7381	37.4613	31.3158	31.8863	39.0477	Tmppe
100504721	2.44397	3.07144	2.27499	3.75303	2.37606	2.23216	2.80116	1.81872	2.634	2.68421	3.11931	2.78912	NA
100504727	4.34483	8.06253	5.52498	15.0121	8.31621	9.24752	6.30261	5.09241	8.48732	21.7719	32.9261	33.1208	BE692007
100504779	2.71552	3.07144	3.57499	3.44028	2.37606	3.1888	1.05044	4.36493	3.80466	8.94736	5.54544	3.83504	NA
100505179	1.35776	0	2.27499	1.87652	3.9601	2.55104	2.10087	3.27369	1.46333	8.94736	5.89204	9.06465	NA
100529074	4.61638	1.15179	5.19998	4.37854	2.77207	2.23216	5.95247	3.27369	4.09733	0	0.34659	0.697281	Snora33
100532	16.0216	16.1251	16.8999	18.4524	17.4244	15.3062	9.10378	12.731	14.6333	34	51.9885	56.4797	Rell1
100561	69.5173	75.6342	74.7497	79.4392	60.9856	62.1816	64.4267	74.2037	81.9466	70.0876	84.9146	85.4169	Slc15a4
100604	14.1207	16.509	8.44997	17.2014	17.4244	19.4517	20.3084	12.3673	4.09733	2.68421	18.3693	19.8725	Lrrc8c
100608	147.724	139.75	146.249	118.533	125.931	125.958	164.918	163.321	181.746	49.5087	42.9772	49.5069	Noc4l
100609	19.0086	14.2054	13.975	12.5101	14.2564	15.6251	16.1067	20.3697	17.56	3.2807	5.54544	3.83504	Nsun5
100628585	2.44397	1.15179	5.84998	7.50607	3.9601	9.24752	3.8516	2.18246	4.38999	24.1579	14.5568	12.551	NA
100637	3.25862	2.68751	7.14997	7.50607	9.10823	7.65312	4.20174	1.81872	1.756	28.0351	58.9204	64.4984	N4bp2l1
100662	14.6638	19.1965	10.725	18.7652	9.90025	14.0307	14.7061	8.72985	9.07265	12.5263	12.8238	17.0834	D930016D06Rik
100678	68.7026	53.3663	34.7749	36.2793	39.205	37.309	52.8719	46.9229	28.096	6.26315	20.1022	21.6157	Psph
100683	23.3535	25.3394	26.6499	27.2095	18.2165	22.0027	24.5102	20.7334	19.0233	28.0351	43.6704	39.0477	Trrap
100689703	11.4052	9.59825	11.7	14.3866	11.8803	11.1608	5.60232	9.45734	9.95065	28.3333	21.8352	23.7075	9330133O14Rik
100702	10.0474	9.21432	7.47497	22.831	28.1167	22.6405	8.05334	8.00236	10.2433	3.87719	6.93181	8.71601	Gbp6
100710	65.7156	64.5002	70.8497	75.3734	70.8858	71.4291	61.2754	69.8388	72.2886	76.9473	75.2101	71.4713	Pds5b
100715	3.80173	4.99109	1.3	2.81477	6.73217	3.1888	5.25218	3.63744	4.09733	1.49123	5.19885	4.18368	Tent2
100756	10.319	9.21432	16.2499	9.38258	6.73217	7.972	11.2046	6.91113	7.60932	27.1403	20.1022	26.8453	Usp30
100763	58.1121	51.8305	49.7248	57.8593	45.5412	54.5285	58.8244	60.0177	55.8993	25.9473	34.3124	35.9099	Ube3c
100764	7.06035	6.14288	7.79997	6.88056	6.33616	4.7832	6.65276	4.36493	6.73132	6.26315	7.62499	5.57824	Rita1
100855	10.0474	13.4375	8.44997	15.9504	15.8404	13.7118	12.9554	13.8223	7.31666	11.6316	41.2442	41.4882	Tbc1d14
100861531	78961.3	83295.5	96048.2	86929.6	82161.8	80650.8	70354.7	86326.6	86510.4	180305	130499	111746	Rn45s
100861722	72.5044	68.3395	72.7997	96.6406	85.1422	86.4165	74.9311	64.3826	70.2399	27.1403	26.3409	26.8453	NA
100861853	19.2802	22.2679	15.5999	33.4645	14.6524	24.2349	20.6586	18.9147	14.926	9.2456	36.392	34.864	NA
100861934	1.35776	1.91965	0.649998	0.938258	1.98005	1.91328	2.10087	1.09123	2.04866	3.57894	3.11931	3.4864	NA
100862057	0.543104	1.91965	0.974997	2.50202	1.18803	2.86992	3.8516	2.90995	2.04866	2.98245	3.11931	3.83504	NA
100862175	6.24569	9.98218	5.84998	7.81882	5.54414	5.73984	8.05334	8.00236	8.77999	1.78947	3.11931	6.62417	Gm10698
100862307	1.35776	1.53572	1.94999	1.87652	1.18803	3.1888	1.05044	2.90995	2.34133	5.07017	4.85226	5.2296	NA
100862400	14.1207	11.9018	6.49998	15.0121	15.0484	10.523	11.2046	12.0035	10.2433	16.7017	19.7556	14.9915	Gm37254
100900	8.14656	8.83039	5.84998	11.2591	16.2364	8.29088	7.0029	6.91113	4.68266	15.807	33.9658	36.9559	Hscb
100910	37.2026	36.4733	40.6249	31.2753	36.4329	32.5258	27.3113	32.7369	31.0226	32.5087	28.0738	35.5613	Chpf2
100929	12.4914	13.8215	11.7	13.4484	8.71222	8.60976	15.7565	13.8223	13.4626	16.7017	9.01135	8.71601	Tyw1
100972	8.68966	11.9018	11.375	10.9463	13.4643	11.1608	8.75363	7.27488	9.07265	4.47368	14.9034	15.6888	Rab28
100978	13.0345	15.7411	7.47497	13.4484	13.4643	10.523	12.2551	9.45734	7.60932	2.08772	7.97158	9.06465	Nfxl1
100986	108.621	101.741	107.575	124.163	118.407	130.103	94.8894	102.212	97.1652	207.579	202.409	200.12	Akap9
101023	16.0216	11.9018	17.8749	15.9504	16.6324	24.8726	14.7061	14.5498	21.3646	17.8947	12.8238	18.4779	Zfp513
101095	10.8621	13.0536	12.35	16.5759	13.4643	10.8419	10.8545	11.2761	11.7067	25.3508	20.7954	14.2943	Zfp282
101100	5.15949	5.75895	4.22499	3.75303	5.14813	5.73984	5.25218	2.18246	2.34133	14.0175	13.1704	15.3402	Ttll3
101118	11.9483	10.75	9.74997	9.69534	9.50424	14.3496	13.3055	9.82108	6.73132	2.08772	10.7443	10.8078	Tmem168
101122	6.7888	7.6786	9.74997	8.13157	6.33616	7.65312	8.05334	9.82108	11.9993	10.4386	9.35794	6.27552	Rpusd3
101142	4.88793	6.14288	4.54998	5.00404	1.58404	3.82656	4.20174	4.72867	7.31666	5.96491	3.81249	2.78912	Itfg2
101148	22.5388	22.6519	18.1999	38.4686	26.9287	31.2502	22.0591	24.7346	14.6333	52.1929	98.7782	97.2706	Bmt2
101185	16.5647	16.1251	13	10.9463	11.0883	9.88528	19.6081	15.641	14.6333	30.1228	26.6875	20.5698	Pot1a
101187	19.8233	23.4197	23.0749	30.6498	26.5327	34.1202	19.9583	16.7322	24.584	34.8947	44.017	39.0477	Parp11
101197	3.53017	2.68751	3.89999	3.75303	1.98005	5.10208	3.8516	1.45498	4.09733	3.87719	5.54544	4.88096	Zfp956
101206	3.53017	3.45537	6.17498	3.75303	3.16808	5.10208	4.55189	3.27369	3.80466	7.45613	6.23863	7.67009	Tada3
101214	118.397	96.3664	89.6997	92.5748	106.527	100.447	120.1	85.116	92.1899	41.1578	63.426	86.1141	Tra2a
101240	6.51725	9.59825	6.49998	6.25505	8.31621	7.33424	5.25218	5.8199	7.02399	16.4035	15.9432	14.2943	Wdr91
101314	105.091	112.875	109.85	114.468	95.0424	108.419	109.595	107.668	112.969	107.07	97.7385	103.895	Brk1
101351	3.25862	4.99109	8.12497	5.00404	1.98005	5.10208	5.95247	5.45616	4.68266	4.47368	3.11931	4.53232	Eogt
101358	71.6897	88.3039	21.1249	85.3815	76.43	70.4725	68.9786	42.1943	14.3406	7.45613	93.926	102.5	Fbxl14
101437	4.07328	5.37502	2.59999	2.50202	5.94015	2.55104	5.25218	4.36493	2.634	3.2807	3.4659	3.83504	Dhx32
101471	45.6207	50.2948	46.4748	44.0981	42.3731	43.3677	38.8661	45.468	42.1439	30.421	34.659	36.9559	Phrf1
101476	2.44397	4.99109	4.22499	3.12753	5.14813	3.1888	5.25218	4.72867	2.634	2.38596	6.23863	5.57824	Plekha1
101489	75.763	80.2414	71.1747	81.3157	81.9741	80.6767	79.483	72.0213	72.5812	87.0876	100.165	103.198	Ric8a
101490	2.17242	3.45537	3.89999	1.87652	1.58404	1.91328	5.25218	4.00118	2.34133	1.78947	2.07954	2.44048	Inpp5f
101497	0.271552	0.38393	1.62499	3.12753	2.37606	2.55104	1.05044	1.09123	1.17067	5.36841	5.54544	8.71601	Plekhg2
101513	21.4526	20.7322	29.8999	26.584	31.6808	28.0614	20.3084	25.8258	22.828	119.596	101.551	100.408	Mob2
101540	46.1638	49.143	46.4748	40.0324	42.7691	45.5999	52.8719	54.1978	41.8513	131.824	135.863	142.943	Prkd2
101565	3.80173	4.60716	2.92499	3.75303	3.16808	1.91328	3.50145	2.90995	3.21933	2.68421	3.11931	3.83504	Ccp110
101568	34.7586	34.5537	39.9749	51.917	45.5412	54.8474	34.6644	38.1931	32.486	126.158	99.1248	100.06	Vrk3
101592	63.5431	58.3573	50.3748	58.4848	63.3616	66.3271	58.1241	66.2014	58.5333	27.7368	52.6817	57.5256	Efl1
101602	63.2716	72.1788	62.7248	84.756	84.3502	69.5159	58.8244	58.5627	47.7046	112.737	167.403	191.055	AI467606
101604	3.53017	2.68751	5.19998	6.88056	4.75212	6.3776	5.60232	4.00118	3.80466	5.66666	7.62499	6.97281	E430018J23Rik
101612	84.4526	75.6342	73.4497	59.7358	64.5496	56.7607	82.2841	87.6622	87.7999	7.15789	4.85226	7.32145	Grwd1
101685	60.013	57.9734	52.9748	67.5546	77.618	65.3704	58.4742	59.2902	46.8266	42.6491	42.6306	46.7178	Spty2d1
101700	7.87501	8.83039	5.52498	10.0081	11.0883	8.29088	7.0029	4.72867	5.26799	6.5614	20.4488	18.4779	Trim68
101706	86.8966	86.0003	96.5247	89.76	90.6863	104.912	83.6847	70.2025	78.7272	364.157	388.181	381.412	Numa1
101739	95.0432	91.3753	89.6997	97.5789	98.6065	91.1997	84.7351	94.2096	83.1172	78.7368	97.3919	115.051	Psip1
101831	6.24569	7.6786	2.59999	6.56781	5.54414	4.7832	6.65276	4.72867	3.21933	0.894736	2.07954	4.53232	Faap24
101861	13.0345	15.3572	18.1999	10.3208	9.10823	10.2042	11.9049	13.0948	9.65799	4.77192	7.2784	7.32145	Ints4
101867	42.0905	31.8662	34.7749	26.2712	25.3446	33.1635	27.6615	36.0106	45.0706	17.5965	13.8636	15.6888	Rrp8
101869	25.7974	30.7144	26.3249	25.333	25.7407	17.8573	28.0116	31.282	31.0226	43.5438	32.9261	32.4235	Unc45a
101883	13.306	13.0536	13.65	23.4565	13.8604	15.6251	16.1067	14.5498	16.3893	68.2982	49.909	49.5069	Igflr1
101943	105.091	130.92	131.3	113.216	101.775	89.2864	132.705	134.221	129.651	55.7719	51.2954	47.0664	Sf3b3
101966	47.5216	49.9109	65.6498	55.67	53.4614	50.7019	54.2725	58.199	55.0213	65.0175	52.6817	43.9287	D8Ertd738e
101985	118.397	107.884	92.6247	114.78	127.911	127.871	106.094	98.5746	110.628	38.1754	84.2214	86.1141	Usb1
101994	71.4182	72.1788	65.6498	63.8016	51.4813	63.776	70.7293	87.2985	76.9712	17	24.9545	30.6803	Champ1
102032	16.0216	18.8126	16.8999	12.5101	14.2564	17.5384	14.7061	13.8223	20.7793	41.1578	30.8465	33.4695	Smim19
102058	24.4397	23.8037	22.7499	20.0162	24.1566	20.7272	24.8603	22.5521	26.6326	29.5263	22.875	23.7075	Exoc8
102060	113.237	101.357	102.05	84.756	74.8459	76.8501	100.842	115.307	102.726	54.8771	52.6817	59.2688	Gadd45gip1
102093	4.61638	6.91074	5.19998	9.38258	6.73217	5.42096	4.55189	5.45616	7.90199	8.05262	13.8636	11.1565	Phkb
102098	2.71552	1.91965	2.92499	3.75303	2.77207	4.14544	3.50145	3.27369	2.634	60.2455	40.8977	50.5528	Arhgef18
102115	115.953	112.875	150.799	97.5789	91.4783	105.23	122.201	136.404	151.016	94.5438	55.801	65.5444	Dohh
102122	27.1552	31.0983	30.8749	36.9048	36.0369	30.6125	32.5635	34.5557	27.8033	27.7368	37.4318	36.6072	Fam192a
102124	3.25862	4.60716	2.27499	2.81477	3.56409	1.27552	1.75073	3.27369	2.634	1.49123	4.50567	2.44048	Enkd1
102141	8.14656	8.83039	4.22499	6.88056	17.0284	11.1608	10.1542	5.8199	4.38999	2.68421	7.62499	7.67009	Snx25
102162	32.3147	38.393	41.2749	40.6579	41.5811	42.0922	47.6197	37.4656	37.4613	16.4035	23.2215	24.4048	Taf5l
102182	13.306	9.98218	12.025	12.5101	9.50424	7.972	11.9049	8.72985	10.2433	19.3859	16.2897	16.7347	Prmt9
102193	20.9095	22.6519	18.1999	15.3249	21.7806	16.5818	15.0562	14.9135	17.8526	28.6315	22.1818	24.7535	Zdhhc7
102209	2.98707	2.68751	3.57499	1.87652	2.77207	2.23216	2.80116	3.27369	2.34133	3.57894	3.81249	3.4864	Snapc2
102247	249.556	257.233	274.949	205.791	230.082	224.492	262.959	267.715	287.398	177.754	134.824	130.74	Gpat4
102294	1.08621	0.76786	3.24999	1.87652	3.16808	0.95664	0.70029	1.81872	1.756	5.36841	6.93181	5.57824	Cyp4v3
102323	5.15949	6.52681	7.14997	5.3168	3.9601	6.69648	7.35305	4.72867	6.14599	1.78947	4.15908	3.13776	Dcun1d2
102334	47.7931	42.2323	50.3748	55.67	47.5212	47.1943	43.7682	42.9218	45.9486	67.1052	77.6362	72.1685	Ankrd10
102339	21.9957	18.0447	18.8499	23.4565	15.0484	16.5818	15.4064	25.8258	19.6086	38.7719	30.1534	33.4695	Cog4
102414	135.504	137.447	159.574	142.928	144.148	170.601	149.512	155.319	158.625	238	212.46	212.671	Clk3
102423	2.17242	4.22323	4.22499	4.06579	2.77207	4.46432	4.90203	5.09241	4.09733	4.17543	5.54544	3.13776	Hinfp
102436	17.9224	20.3483	23.0749	19.3907	21.3845	21.0461	24.8603	22.9159	26.0473	33.7017	23.2215	25.7994	Lars2
102442	24.7112	31.8662	17.8749	42.8471	40.393	42.4111	21.709	23.2796	17.8526	23.2631	35.0056	35.9099	Dennd4a
102462	148.81	135.143	151.449	128.854	119.595	128.828	158.266	155.319	153.942	60.842	73.4771	80.8845	Imp3
102545	27.9698	38.0091	37.6999	46.2874	28.9087	43.0488	31.8632	21.0971	37.1686	91.8595	79.7158	92.041	Cmtm7
102566	4.88793	8.83039	8.12497	9.69534	7.9202	11.4797	12.2551	8.00236	8.19466	26.5438	24.2613	20.9184	Ano10
102580	9.77587	9.59825	9.09997	8.13157	5.54414	10.523	11.5548	3.63744	9.36532	4.47368	4.50567	3.4864	Alg9
102595	37.4742	34.9376	44.1998	50.6659	44.7491	48.1509	37.8157	42.1943	43.8999	58.1578	36.392	46.3692	Plekho2
102607	24.9828	25.7233	29.5749	24.3947	28.9087	20.4083	22.7594	19.6422	27.8033	28.0351	26.6875	39.3964	Snx19
102626	129.259	136.295	112.125	147.307	154.444	131.697	133.055	115.671	126.432	47.421	57.8806	57.5256	Mapkapk3
102632	4.34483	3.8393	0.974997	4.06579	7.12818	2.55104	2.10087	0.727488	0.292666	0.596491	9.01135	7.32145	Acad11
102644	3.25862	1.53572	3.24999	3.75303	3.56409	4.14544	4.20174	2.54621	3.512	1.19298	2.42613	0.697281	Oaf
102774	1.35776	1.53572	0.649998	2.50202	0.79202	2.55104	2.10087	2.54621	2.04866	3.87719	4.85226	3.83504	Bbs4
102791	2.44397	2.30358	3.24999	3.44028	4.75212	2.86992	0.70029	1.45498	2.634	5.36841	4.50567	3.4864	Tcta
102920	6.7888	8.83039	6.49998	9.06983	7.12818	6.3776	8.40348	7.63862	4.97533	2.98245	9.01135	12.551	Cenpi
103012	4.07328	5.37502	3.24999	3.75303	2.77207	4.14544	3.8516	4.72867	3.512	3.57894	4.15908	2.44048	Firre
103135	6.24569	6.52681	4.87498	9.06983	8.71222	4.46432	4.55189	3.27369	3.512	4.77192	18.3693	17.0834	Pan2
103136	26.069	31.4823	24.6999	27.835	24.1566	18.8139	28.0116	26.917	22.2426	9.54385	8.66476	11.1565	Pwp1
103172	33.6724	33.4019	32.8249	30.337	34.4529	32.8446	37.1154	38.5568	38.3393	14.3158	10.0511	11.1565	Chchd10
103213	5.97414	9.98218	6.17498	8.13157	7.12818	8.92864	6.30261	4.72867	7.31666	23.8596	20.7954	21.2671	Traf3ip2
103236	171.621	154.34	150.474	141.051	160.78	155.295	146.011	140.041	124.969	175.666	245.733	203.606	Csnk1g2
103266	40.4612	36.8573	34.7749	33.4645	32.0768	44.0055	29.7623	25.4621	36.5833	31.3158	36.0454	46.0205	Tmem263
103268	1.08621	1.53572	2.59999	4.06579	3.16808	2.55104	2.80116	4.00118	2.34133	8.05262	10.7443	6.97281	Cep57l1
103284	23.0819	18.8126	18.5249	24.3947	20.1965	22.9594	20.6586	22.1884	19.0233	21.7719	31.8863	36.6072	Zc3h10
103425	121.112	114.027	122.85	86.007	76.0339	87.0543	123.951	114.216	131.992	131.228	96.6987	92.041	Ncln
103466	41.2759	35.3216	37.0499	31.2753	38.413	29.337	35.0145	44.013	36.876	13.421	11.0909	10.4592	Nt5dc3
103468	53.2242	72.5628	24.0499	46.6002	53.0654	51.9775	52.8719	40.3756	21.072	1.78947	22.5284	19.8725	Nup107
103534	14.3923	14.2054	15.2749	17.5142	17.0284	15.3062	10.1542	16.0047	16.682	30.7193	26.6875	33.8181	Mgat4b
103537	47.25	54.1341	41.5999	46.9129	57.0255	56.1229	49.7206	41.103	47.9973	73.6666	110.909	117.143	Mbtd1
103551	59.7414	56.0538	70.8497	44.0981	52.6693	58.6739	68.9786	81.4786	79.6052	13.421	12.8238	10.1106	Epop
103554	67.3449	59.5091	65.6498	66.3036	86.3302	76.5312	75.2812	54.5616	63.8012	52.7894	94.6192	104.243	Psme4
103573	90.4268	100.974	87.0997	83.8177	83.5581	77.8067	98.0407	91.2997	83.4099	25.9473	34.659	38.6991	Xpo1
103583	37.4742	28.0269	32.1749	30.337	26.1367	30.2936	38.516	30.9182	27.8033	11.6316	20.7954	23.3589	Fbxw11
103677	33.6724	39.9287	40.9499	30.6498	44.3531	40.8167	42.0174	33.1007	34.242	77.5438	91.4998	93.087	Smg6
103694	10.319	15.3572	11.375	10.6336	11.4843	11.7986	13.3055	10.5486	11.1213	15.2105	22.1818	22.313	Tmed4
103711	26.069	27.643	28.9249	24.082	22.9686	23.916	21.0087	22.5521	31.608	13.1228	11.0909	12.551	Pnpo
103724	37.2026	32.2501	42.5748	35.0283	37.225	48.4698	37.8157	28.372	35.7053	44.4385	47.4829	43.2314	Tbc1d10a
103733	25.7974	28.0269	27.6249	22.5182	15.4444	20.4083	21.3589	22.9159	30.1446	28.6315	27.3806	27.8912	Tubg1
103737	11.6767	8.06253	6.49998	11.2591	7.12818	8.29088	8.75363	8.36611	7.90199	2.08772	5.54544	7.67009	Pex12
103742	34.4871	34.9376	35.4249	29.3988	28.9087	33.4824	35.3647	24.7346	36.5833	24.4561	19.0625	22.313	Mien1
103784	11.4052	17.6608	8.77497	15.0121	11.8803	17.8573	11.5548	9.82108	3.512	3.57894	20.1022	17.7807	Wdr92
103806	3.53017	3.8393	1.94999	3.75303	3.9601	5.73984	2.80116	3.27369	2.34133	1.19298	9.35794	5.92688	Maml1
103836	22.5388	16.8929	21.7749	15.9504	15.0484	17.5384	21.3589	17.8234	19.9013	36.6842	29.4602	29.2858	Zfp692
103841	4.61638	8.83039	3.89999	6.56781	5.94015	6.3776	5.25218	4.72867	4.09733	3.57894	3.81249	6.27552	Cuedc1
103850	5.43104	5.37502	4.87498	5.3168	7.52419	5.10208	4.20174	4.36493	7.02399	3.87719	6.58522	5.92688	Nt5m
103963	739.979	734.842	633.098	620.814	571.443	614.801	766.468	699.116	712.935	65.9122	81.1021	102.152	Rpn1
104009	51.3233	42.6162	49.3998	76.3117	81.9741	74.6179	44.1183	52.3791	48.8753	266.631	193.397	198.376	Qsox1
104015	18.7371	18.8126	17.8749	33.7773	19.0085	24.8726	19.258	16.3685	15.5113	28.0351	39.5113	43.2314	Synj1
104082	3.25862	3.45537	3.89999	4.06579	5.54414	4.14544	1.75073	4.00118	2.634	6.85964	6.93181	5.57824	Wdr7
104111	20.9095	16.1251	9.09997	18.7652	13.8604	11.4797	19.9583	17.8234	7.90199	2.08772	14.5568	12.2024	Adcy3
104112	123.285	104.045	101.075	94.4513	110.091	106.506	101.892	114.579	100.092	58.7543	69.6646	65.5444	Acly
104130	52.9526	55.2859	45.8248	56.2955	53.8574	54.2096	49.7206	59.2902	51.8019	68.2982	63.426	73.9117	Ndufb11
104156	5.97414	5.75895	4.22499	5.3168	5.94015	6.05872	5.60232	2.90995	4.38999	0.596491	3.81249	0.697281	Etv5
104184	183.569	184.67	220.024	152.936	126.327	162.629	197.132	189.147	221.256	256.491	193.051	186.174	Blmh
104215	165.647	169.697	166.724	259.898	269.287	271.367	165.969	146.589	163.015	65.9122	68.2783	76.7009	Rhoq
104248	41.2759	38.0091	45.1748	42.5344	43.1651	39.86	38.8661	45.1042	50.3386	53.3859	57.1874	51.5988	Cabin1
104263	35.5733	35.7055	27.6249	68.4929	75.6379	56.1229	44.8186	37.1019	21.95	32.807	58.2272	57.5256	Kdm3a
104303	4.61638	3.8393	2.59999	2.81477	4.35611	3.1888	3.8516	4.00118	2.92666	0.596491	0.34659	2.78912	Arl1
104318	114.866	123.242	116.675	137.298	102.567	105.23	112.747	108.759	108.287	102.895	134.477	123.419	Csnk1d
104348	30.4138	36.4733	35.7499	37.5303	28.1167	21.365	26.611	28.372	22.828	40.8596	47.8295	51.5988	Zfp120
104370	5.97414	3.45537	4.87498	2.50202	3.16808	2.55104	8.40348	7.27488	5.26799	0.894736	0.693181	1.7432	Snora68
104383	3.25862	5.75895	2.59999	0.938258	2.77207	3.50768	4.55189	5.09241	4.38999	0.298245	0.34659	1.39456	Rcor2
104394	44.8061	48.3752	35.0999	40.6579	50.2933	42.7299	47.6197	40.3756	28.974	8.35087	23.2215	21.2671	E2f4
104401	102.375	110.956	90.0247	96.9534	90.2903	106.506	89.6372	74.5675	101.263	129.14	144.182	142.245	Pcnx3
104416	16.2931	17.2768	17.5499	16.2631	21.3845	20.0894	18.2076	16.7322	16.682	9.54385	17.6761	18.1293	Bap1
104418	101.832	82.161	96.5247	79.1264	72.0738	78.1256	82.6343	95.6646	105.36	149.719	117.841	111.565	Dgkz
104444	77.6638	72.1788	86.1247	67.8673	69.3018	57.0795	80.8835	72.385	86.6292	17.2982	20.1022	13.597	Rexo2
104457	21.4526	21.1161	24.6999	23.4565	16.6324	23.2782	23.8099	22.9159	20.4866	11.9298	16.6363	15.6888	0610010K14Rik
104458	305.767	290.635	294.774	269.593	264.931	236.928	306.377	319.003	321.64	54.8771	66.8919	73.5631	Rars
104479	14.3923	19.1965	11.7	18.1397	17.0284	13.0741	17.5073	11.2761	8.48732	37.8771	53.3749	57.8743	Ccdc117
104570	110.25	108.652	103.025	131.669	133.851	113.521	119.75	116.762	103.311	91.8595	153.886	162.466	Ppp4r3b
104625	19.0086	16.1251	20.4749	22.5182	27.3247	16.5818	17.8574	20.3697	16.3893	19.6842	23.9147	22.313	Cnot6
104662	261.233	242.26	237.574	191.092	207.509	198.343	264.009	255.712	268.668	38.4736	39.8579	38.0018	Tsr1
104681	236.25	238.037	236.274	212.672	229.686	227.362	264.71	252.802	292.081	76.3508	87.6873	92.7383	Slc16a6
104718	8.96121	9.98218	5.19998	11.5719	11.0883	11.4797	8.40348	6.91113	4.38999	6.5614	12.1307	16.3861	Ttc7b
104721	55.125	50.6787	55.8998	44.7236	46.3332	42.7299	55.3229	54.9253	55.8993	13.421	13.8636	14.9915	Ddx1
104725	45.3492	45.3037	16.8999	39.4068	33.2648	28.0614	28.0116	34.9194	14.048	8.94736	62.7328	62.4066	Sptssa
104732	4.88793	4.99109	3.57499	5.3168	3.9601	3.82656	4.55189	0.727488	3.21933	5.96491	6.93181	5.57824	Tedc1
104759	0.814656	1.53572	3.24999	7.19331	1.98005	1.91328	1.05044	4.00118	2.04866	4.77192	2.42613	3.4864	Pld4
104771	40.1897	40.3126	27.9499	35.3411	36.4329	32.5258	31.5131	32.7369	21.6573	12.2281	30.8465	38.6991	Jkamp
104799	4.61638	6.14288	7.14997	8.44432	5.54414	3.82656	7.0029	8.36611	4.97533	14.3158	7.2784	11.1565	Vipas39
104806	3.25862	3.07144	5.84998	3.75303	3.9601	2.86992	4.55189	3.27369	2.634	5.07017	4.85226	5.2296	Fancm
104831	6.7888	7.29467	5.19998	8.75708	7.9202	6.3776	5.95247	9.45734	7.90199	8.35087	7.62499	6.27552	Ptpn23
104836	30.4138	29.5626	25.0249	32.2135	24.9486	31.5691	35.7148	29.827	23.706	28.0351	35.6988	41.1396	Cbll1
104859	11.6767	9.59825	13.975	6.25505	10.6923	10.8419	10.5044	16.3685	11.414	6.85964	7.97158	7.67009	Tecpr2
104884	20.6379	18.8126	16.5749	14.3866	12.6723	15.6251	15.0562	18.9147	20.4866	8.64911	8.66476	12.551	Tdp1
104923	17.9224	12.2858	12.025	10.0081	10.2963	7.972	14.7061	15.2772	11.7067	11.0351	10.3977	8.01873	Adi1
105014	13.0345	10.75	5.19998	8.13157	8.31621	7.33424	7.70319	8.72985	7.02399	5.36841	10.7443	13.597	Rdh14
105083	80.3794	79.4735	80.9247	70.9949	59.0055	68.2403	89.6372	82.9336	94.2385	56.6666	53.7215	50.9015	Pelo
105148	157.5	160.867	121.225	128.541	103.755	119.261	153.013	142.588	93.6532	7.75438	18.3693	22.313	Iars
105171	2.71552	2.68751	1.94999	3.44028	2.37606	3.50768	2.80116	4.00118	1.756	3.87719	6.58522	9.41329	Arrdc3
105193	2.17242	2.30358	1.94999	1.87652	2.77207	1.5944	3.15131	3.27369	3.21933	0.298245	0.34659	0	Nhlrc1
105203	12.7629	11.9018	10.725	12.5101	19.4045	13.393	13.3055	8.72985	13.17	5.66666	12.8238	5.92688	Tasor2
105239	47.5216	38.0091	32.8249	46.6002	40.789	43.0488	46.2192	33.8282	31.9006	27.4386	52.3351	58.2229	Rnf44
105245	17.6509	20.3483	15.9249	16.5759	16.2364	15.3062	19.258	17.8234	11.9993	2.08772	5.19885	3.83504	Txndc5
105246	53.7673	51.8305	59.1498	56.2955	55.8374	66.3271	55.6731	49.8329	61.1673	187.895	141.409	131.786	Brd9
105348	4.07328	6.14288	6.49998	5.62955	5.54414	7.33424	5.25218	4.00118	3.21933	22.9649	31.8863	25.7994	Golm1
105349	1.62931	3.8393	3.24999	0.312753	0.79202	1.27552	4.20174	2.54621	1.46333	0	0	0	Akr1c18
105351	11.1336	6.14288	8.12497	8.75708	7.52419	10.2042	9.80407	7.27488	6.14599	2.68421	4.85226	7.32145	AW209491
105352	7.06035	11.134	6.49998	8.44432	11.8803	9.24752	11.9049	11.2761	7.02399	14.614	15.5966	10.8078	Dusp22
105372	30.1423	28.4108	25.0249	25.9585	25.3446	27.7426	31.1629	33.1007	35.4126	7.75438	8.31817	10.8078	Utp15
105377	15.75	14.2054	13	14.3866	12.6723	14.9874	15.4064	17.4597	11.9993	10.4386	11.0909	19.5239	Slf1
105428	4.07328	1.53572	1.62499	2.81477	3.16808	3.82656	3.50145	1.81872	2.34133	5.66666	6.23863	3.83504	Fam149b
105439	2.98707	2.68751	3.89999	6.56781	3.16808	4.14544	2.45102	1.81872	2.34133	3.87719	11.7841	9.41329	Slain1
105440	29.0561	34.5537	31.5249	31.9008	24.9486	30.9314	31.5131	32.7369	33.9493	21.4737	16.9829	18.1293	Kctd9
105445	33.6724	28.7947	18.8499	32.2135	36.4329	42.0922	32.5635	21.0971	14.048	1.78947	20.1022	23.0103	Dock9
105446	29.3276	34.9376	36.7249	23.7692	32.8688	25.5104	30.8128	34.1919	34.8273	42.9473	23.5681	21.9643	Gmpr2
105504	74.6768	82.9289	82.5497	90.3855	83.5581	85.4599	91.738	87.2985	83.4099	42.6491	49.2158	56.4797	Exoc5
105513	37.2026	33.4019	27.9499	27.835	20.5925	28.0614	28.0116	25.0983	29.852	17	27.034	28.9371	Chmp7
105522	22.5388	27.643	9.42497	15.9504	16.6324	14.6685	25.9107	21.0971	19.6086	2.08772	12.1307	8.01873	Ankrd28
105559	54.5819	48.7591	59.1498	92.2621	80.7861	96.9395	52.5218	52.0154	52.0946	96.6315	81.1021	73.2145	Mbnl2
105638	63	45.6877	45.1748	44.7236	43.9571	47.5131	53.5722	54.5616	50.3386	26.2456	35.0056	29.6344	Dph3
105651	2.98707	4.22323	3.24999	1.87652	1.98005	1.5944	0.350145	3.63744	4.38999	1.49123	0.34659	0.697281	Ppp1r3e
105670	5.15949	3.8393	5.84998	6.56781	5.94015	7.65312	7.0029	8.00236	4.97533	23.5614	31.8863	31.029	Rcbtb2
105675	48.8793	44.9198	34.4499	28.4605	34.4529	31.2502	54.9728	37.8294	36.5833	4.77192	10.0511	10.8078	Ppif
105689	129.259	108.268	109.525	167.948	146.524	155.295	114.497	125.128	112.969	172.684	225.977	229.057	Mycbp2
105722	29.5992	28.7947	20.4749	36.2793	36.8289	29.9747	24.8603	25.0983	17.8526	28.0351	58.2272	56.1311	Ano6
105727	235.164	231.126	192.724	188.277	178.601	174.109	226.194	231.341	192.867	47.421	85.6078	90.9951	Slc38a1
105782	12.2198	13.8215	17.2249	13.7611	11.4843	9.5664	10.5044	10.1848	11.414	16.1052	20.7954	20.9184	Scrib
105787	10.319	10.3661	15.2749	14.3866	15.4444	13.0741	11.9049	12.731	10.8287	16.4035	22.1818	27.1939	Prkaa1
105835	4.34483	2.68751	2.59999	2.81477	3.9601	2.55104	4.55189	3.27369	4.38999	2.38596	2.07954	3.4864	Sgsm3
105837	13.5776	20.7322	8.44997	7.81882	9.90025	11.4797	11.9049	8.36611	5.56066	2.38596	4.85226	6.62417	Mtbp
105847	23.8966	23.4197	26.6499	23.7692	19.0085	22.0027	25.5606	22.1884	27.5106	47.1228	31.8863	31.029	Lmf2
105855	112.966	122.858	114.075	153.874	147.712	118.942	98.7409	105.122	110.921	221.596	232.909	230.451	Nckap1l
105988	1.90086	4.22323	1.94999	2.18927	1.18803	2.86992	3.50145	4.36493	3.80466	2.98245	3.81249	6.62417	Espl1
106021	81.4656	81.7771	79.6247	65.3653	73.6579	76.5312	82.2841	73.4762	97.4579	121.088	96.6987	104.941	Topors
106025	30.4138	25.7233	35.7499	28.7733	25.3446	29.9747	33.2638	21.8246	33.0713	71.2806	42.9772	53.342	Sharpin
106039	49.694	49.143	52.3248	54.1062	46.3332	53.253	53.9224	57.8353	57.0699	69.1929	79.3692	76.3522	Gga1
106042	2.17242	1.15179	3.24999	1.87652	1.18803	2.86992	2.45102	2.54621	1.756	4.47368	6.23863	3.4864	Prickle1
106052	9.77587	8.06253	9.09997	11.5719	11.8803	5.42096	8.75363	6.18364	7.31666	8.64911	15.25	13.2483	Fbxo4
106059	1.90086	1.53572	1.94999	1.87652	1.98005	2.55104	0.350145	1.09123	1.46333	5.36841	7.97158	6.97281	A430088P11Rik
106064	9.23277	9.98218	7.14997	13.4484	13.8604	14.3496	10.1542	8.72985	9.36532	12.2281	24.6079	25.1021	AW549877
106068	20.3664	19.9644	13.975	19.0779	15.8404	19.4517	16.1067	18.1872	10.2433	2.68421	23.2215	24.4048	Slc45a4
106073	62.7285	61.8127	80.2747	64.7398	66.9257	71.1103	73.1803	74.5675	77.2639	60.2455	37.7783	35.5613	Mfsd5
106143	61.3707	54.518	58.8248	65.3653	69.3018	64.0949	64.7769	58.5627	62.3379	47.7192	45.4033	61.7093	Cggbp1
106200	16.5647	18.0447	15.2749	15.3249	14.2564	17.8573	20.3084	18.1872	18.7306	11.3333	10.7443	9.41329	Txndc11
106205	46.9785	45.6877	31.5249	56.2955	61.3816	53.253	35.0145	33.4644	32.1933	42.9473	64.8124	74.2604	Zc3h7a
106248	14.6638	21.884	13.325	16.2631	11.0883	13.0741	20.6586	12.731	18.7306	0.894736	3.81249	5.92688	Qtrt2
106264	27.4267	33.018	36.7249	27.835	24.1566	24.5538	26.2609	30.1907	34.5346	50.7017	45.4033	44.9746	0610012G03Rik
106298	144.194	128.233	144.299	98.5171	112.071	111.927	154.414	138.95	156.576	63.5262	60.3067	49.8556	Rrn3
106326	9.23277	9.21432	8.12497	11.8846	14.2564	8.29088	7.35305	8.36611	6.73132	12.2281	14.9034	14.6429	Osbpl11
106344	1.90086	3.45537	3.89999	2.18927	2.77207	0.95664	3.15131	3.63744	2.92666	3.2807	1.03977	3.83504	Rfc4
106489	5.43104	4.99109	3.57499	2.50202	5.54414	3.1888	5.95247	3.27369	0.585333	0	2.42613	3.83504	Sft2d1
106504	95.3147	102.893	100.425	101.019	89.1023	110.651	84.385	76.0224	99.7992	385.333	346.59	330.511	Stk38
106512	45.3492	45.6877	49.3998	77.8754	75.6379	74.9368	38.1658	46.1955	41.2659	185.21	203.449	189.312	Gpsm3
106529	16.8362	18.0447	23.0749	23.1437	17.4244	17.5384	16.1067	19.6422	19.0233	32.807	29.1136	23.7075	Tecr
106564	63.5431	57.9734	51.9998	59.423	49.1053	53.5719	55.3229	46.9229	63.8012	85.5964	84.2214	88.9033	Ppcs
106582	4.34483	3.45537	3.24999	5.9423	3.56409	5.10208	3.15131	5.8199	3.80466	9.54385	15.9432	11.5051	Nrm
106583	45.8923	43.0002	39.3249	49.7277	40.393	43.0488	43.0679	37.4656	43.0219	37.5789	48.5226	40.7909	Scaf8
106585	68.9742	52.5984	54.2748	78.5009	90.2903	88.0109	66.1774	55.2891	52.3873	241.579	312.624	349.338	Ankrd12
106618	2.44397	4.60716	2.92499	2.50202	4.75212	3.82656	4.55189	4.72867	1.756	5.07017	7.2784	10.4592	Wdr90
106628	0.814656	2.30358	2.27499	1.56376	3.16808	2.86992	3.8516	0.727488	0.877999	1.19298	1.73295	3.13776	Trip10
106633	1.08621	0.76786	0.974997	2.81477	3.56409	0.63776	1.05044	1.09123	1.17067	8.94736	4.15908	4.88096	Ift140
106639	14.6638	12.2858	17.8749	11.2591	15.4444	12.1174	9.45392	15.2772	15.804	47.421	43.6704	56.4797	Vmac
106672	9.50432	6.52681	10.075	14.3866	8.71222	8.92864	12.9554	13.8223	13.7553	16.1052	16.2897	17.0834	AI413582
106707	2.17242	4.22323	2.27499	1.56376	2.77207	0.63776	0.70029	1.09123	2.634	2.38596	3.4659	3.4864	Rpusd1
106740	17.1078	19.1965	9.09997	8.13157	13.0683	12.1174	15.7565	16.0047	11.9993	0.298245	1.73295	5.2296	NA
106759	19.2802	17.2768	18.8499	20.9544	16.2364	18.495	21.0087	17.096	17.8526	39.0701	31.8863	36.2586	Ticam1
106794	7.3319	4.99109	6.49998	11.2591	8.31621	10.523	6.65276	7.27488	4.97533	22.3684	26.3409	35.2127	Dhx57
106795	5.43104	5.37502	5.19998	5.9423	6.33616	4.14544	2.45102	4.00118	2.634	5.66666	8.66476	7.67009	Tcf19
106821	14.6638	13.0536	8.12497	12.5101	13.8604	17.8573	16.1067	15.641	5.85333	8.05262	27.034	31.7263	Oard1
106840	34.2155	35.3216	26.9749	51.917	51.4813	36.3523	33.9641	35.2831	26.6326	69.1929	174.335	160.375	Unc119b
106869	37.7457	41.0805	40.6249	55.0445	64.5496	60.9061	36.065	38.9206	44.7779	73.9648	73.1306	87.1601	Tnfaip8
106878	58.1121	65.652	67.9248	94.7641	99.7945	89.6053	63.3763	65.1101	60.5819	62.6315	45.7499	49.8556	Smim3
106894	34.7586	33.7858	33.4749	28.4605	32.8688	30.2936	33.6139	34.1919	32.1933	13.7193	17.3295	18.1293	Hmgxb3
106931	2.44397	1.91965	2.59999	3.12753	1.18803	3.50768	1.40058	1.45498	1.756	4.47368	3.81249	5.2296	Kctd1
106947	9.23277	11.134	10.4	9.06983	9.10823	5.73984	11.2046	6.54739	6.73132	4.77192	7.97158	3.83504	Slc39a3
106952	2.44397	2.30358	2.27499	1.25101	2.37606	1.5944	1.05044	1.09123	1.756	25.0526	20.4488	28.2399	Arap3
106957	128.987	99.0539	104	103.208	86.7262	101.404	129.554	112.397	123.505	78.1403	86.301	86.4628	Slc39a6
107022	215.612	231.51	221.324	393.13	335.817	342.796	139.008	142.588	158.04	864.613	1072.7	1076.25	Gramd3
107029	14.3923	14.2054	18.5249	18.7652	19.0085	14.3496	11.2046	15.641	17.8526	22.0702	22.5284	19.1752	Me2
107035	17.6509	16.1251	17.2249	22.831	19.0085	21.365	14.0058	17.4597	15.5113	24.7544	30.8465	32.7722	Fbxo38
107045	519.479	501.412	481.648	381.558	338.193	336.418	505.96	503.421	474.412	55.7719	76.943	74.609	Lars
107047	171.078	191.581	161.199	125.414	140.188	124.682	187.328	182.599	163.6	38.1754	65.5056	67.2876	Psmg2
107071	35.8449	37.6251	30.5499	30.9625	28.9087	30.9314	36.4151	40.7393	26.6326	7.45613	7.62499	6.62417	Wdr74
107094	59.7414	59.5091	72.4747	50.6659	45.9372	49.7453	66.5276	66.2014	75.5079	11.3333	9.01135	8.71601	Rrp12
107182	37.2026	27.643	29.8999	35.9666	25.3446	32.2069	30.4626	44.013	38.9246	25.3508	23.5681	22.313	Btaf1
107197	62.4569	69.1074	64.9998	84.756	81.9741	70.1536	56.0232	68.7476	67.0206	177.158	177.108	160.723	Uqcc3
107239	1.90086	2.68751	2.59999	3.44028	4.35611	1.91328	2.80116	0.727488	2.34133	11.9298	8.66476	8.01873	Carns1
107242	13.0345	12.2858	13.65	10.3208	11.8803	15.6251	10.1542	11.2761	7.60932	24.7544	22.5284	23.0103	AI837181
107250	0.271552	1.53572	1.3	0.625505	0	0.31888	0.350145	1.09123	0.292666	4.17543	4.50567	3.13776	Kazald1
107260	36.1164	34.9376	37.3749	39.7196	44.3531	35.3957	40.6168	34.1919	41.5586	27.7368	23.9147	23.7075	Otub1
107271	108.349	108.268	101.725	80.3775	75.6379	91.1997	96.9902	105.122	107.994	17.8947	16.2897	17.0834	Yars
107272	194.16	193.501	206.374	137.298	119.595	127.871	195.731	206.243	194.33	10.4386	15.9432	12.8997	Psat1
107305	9.23277	4.60716	3.57499	6.88056	5.14813	5.42096	4.90203	4.72867	4.68266	3.2807	3.11931	3.83504	Vps37c
107321	13.5776	14.2054	21.7749	22.5182	23.3646	30.2936	16.1067	17.8234	11.9993	78.1403	66.5453	69.7281	Lpxn
107338	73.5906	74.0985	76.6997	73.8096	74.4499	90.2431	82.6343	78.9324	87.5072	101.105	77.9828	88.5546	Gbf1
107350	134.418	148.197	150.474	227.684	236.814	203.445	115.198	107.668	100.97	111.245	151.807	171.88	AW112010
107358	939.57	969.039	748.147	932.941	849.838	874.05	935.588	853.707	724.349	221	539.295	562.357	Tm9sf3
107368	48.3362	51.0627	50.3748	47.8512	39.997	41.7733	47.6197	57.4715	42.4366	32.807	40.2045	38.3504	Pdzd8
107371	12.2198	11.5179	3.24999	11.2591	12.2763	16.2629	15.4064	8.36611	1.46333	2.98245	24.6079	30.3317	Exoc6
107373	35.8449	33.4019	31.8499	32.2135	45.9372	34.4391	37.1154	33.1007	39.2173	50.4035	55.4544	59.6175	Fam111a
107375	3.53017	4.22323	3.57499	8.75708	8.31621	6.69648	5.95247	4.72867	3.512	50.4035	41.2442	41.4882	Slc25a45
107392	5.97414	3.8393	5.84998	4.69129	10.6923	8.29088	4.90203	5.09241	6.43866	10.1403	7.97158	8.01873	Brms1
107435	37.4742	33.7858	38.3499	33.7773	34.8489	29.9747	41.3171	36.0106	28.974	7.15789	15.25	14.6429	Hat1
107449	3.53017	3.45537	2.92499	4.37854	3.16808	2.23216	3.8516	2.54621	4.68266	0.298245	1.38636	1.39456	Unc5b
107476	40.7328	31.8662	36.7249	29.7115	26.1367	26.1482	34.6644	40.3756	40.9733	9.2456	8.66476	5.92688	Acaca
107503	48.0647	49.143	61.0998	42.5344	30.4928	43.3677	50.4209	37.1019	52.0946	25.0526	19.7556	15.3402	Atf5
107508	623.755	590.868	662.023	464.751	470.064	463.652	635.864	690.022	687.473	169.105	128.585	149.567	Eprs
107513	211.81	212.697	195.324	198.598	198.797	221.622	236.348	202.242	199.306	67.7017	82.8351	75.3063	Ssr1
107522	37.2026	31.4823	35.4249	22.5182	28.5127	28.3803	35.3647	33.8282	41.8513	7.15789	7.2784	6.97281	Ece2
107526	93.1423	82.9289	98.7996	167.948	157.216	161.034	102.943	95.6646	97.1652	289	220.778	258.342	Gimap4
107528	2.17242	2.30358	2.59999	1.87652	2.77207	4.46432	1.75073	2.18246	2.04866	4.77192	2.42613	3.83504	Magee1
107566	63	52.5984	57.1998	68.1801	64.9457	58.0362	44.8186	56.3803	47.1193	77.5438	99.818	104.243	Arl2bp
107568	11.4052	12.2858	13.65	10.9463	12.2763	13.393	11.2046	13.0948	14.926	15.5088	10.0511	12.551	Wwp1
107569	71.6897	77.5538	73.4497	91.011	76.826	73.6613	74.2308	76.3862	64.3866	54.5789	111.602	108.078	Nt5c3
107589	1.62931	1.91965	2.92499	1.25101	1.18803	0.95664	1.40058	1.81872	3.512	5.07017	3.81249	2.09184	Mylk
107607	9.23277	8.83039	10.725	13.1356	14.6524	12.4363	8.05334	2.90995	8.48732	49.2105	48.8692	41.8368	Nod1
107652	58.9268	65.652	45.4998	62.8633	61.3816	69.5159	61.9757	58.199	45.3633	9.84209	27.3806	21.2671	Uap1
107684	36.388	29.9465	25.3499	19.3907	27.7207	28.6992	34.3142	31.6457	24.2913	3.87719	4.15908	4.53232	Coro2a
107686	230.548	220.76	249.924	217.05	196.421	180.805	234.597	245.163	232.67	83.5087	89.4203	81.2332	Snrpd2
107701	37.7457	36.0894	41.2749	32.5263	39.601	36.3523	53.5722	41.103	36.5833	6.26315	13.8636	16.0375	Sf3b4
107702	103.733	101.741	112.125	143.866	123.951	114.478	98.3908	102.939	100.385	101.403	106.403	99.7111	Rnh1
107723	2.98707	4.22323	2.59999	5.9423	13.4643	6.69648	3.8516	1.09123	2.92666	25.3508	33.2727	31.029	Slc12a6
107732	67.3449	81.0092	75.7247	63.4888	68.1137	74.2991	66.1774	81.8423	70.2399	60.842	66.8919	63.1039	Mrpl10
107733	29.0561	33.7858	28.5999	26.2712	25.3446	26.7859	36.7652	25.4621	30.4373	21.7719	15.9432	17.7807	Mrpl41
107734	86.3535	78.3217	92.6247	83.505	82.3701	74.9368	86.1357	104.758	100.677	117.807	82.8351	80.5359	Mrpl30
107746	38.2888	31.4823	25.3499	40.6579	32.0768	35.3957	43.7682	34.1919	39.2173	21.4737	22.875	33.4695	Rapgef1
107767	2.17242	5.37502	2.92499	3.44028	3.56409	3.82656	4.90203	2.54621	5.26799	0.894736	4.15908	3.13776	Scamp1
107769	14.3923	14.2054	11.05	16.8886	19.8005	14.6685	11.5548	17.4597	12.292	12.8245	17.6761	26.8453	Tm6sf1
107771	5.15949	3.45537	5.84998	3.44028	5.14813	1.5944	3.15131	4.36493	3.80466	3.87719	1.73295	5.92688	Bmyc
107817	149.354	155.876	142.349	140.739	146.128	155.613	159.666	157.865	160.088	70.0876	56.1476	72.5172	Jmjd6
107823	67.888	62.5806	64.0248	58.172	49.1053	59.9495	49.7206	54.1978	49.1679	39.3684	64.1192	71.1226	Nsd2
107829	39.9181	33.4019	33.1499	28.7733	30.4928	37.6279	38.1658	44.3767	39.5099	22.3684	28.0738	20.5698	Thoc5
107869	7.87501	8.44646	6.49998	3.75303	3.56409	5.42096	9.45392	6.18364	4.38999	0	0	0	Cth
107885	2.17242	1.91965	1.94999	2.50202	4.75212	4.14544	2.10087	2.54621	1.756	0.894736	2.77272	3.83504	Mthfs
107932	476.031	450.35	505.048	505.408	531.05	501.28	477.598	478.323	533.823	628.403	573.26	574.908	Chd4
107939	112.694	116.331	113.1	94.1386	95.8344	103.955	122.901	133.494	125.847	74.5613	74.1703	71.1226	Pom121
107951	282.686	294.09	226.849	257.708	256.615	269.135	258.757	244.436	222.134	143.754	265.142	239.865	Cdk9
107975	10.319	9.21432	13.65	9.38258	13.4643	11.4797	11.2046	8.00236	10.2433	46.8245	50.6022	37.3045	Pacs1
107976	9.23277	5.37502	7.14997	11.8846	5.94015	8.29088	6.30261	5.09241	5.56066	2.38596	6.58522	5.57824	Babam2
107986	8.96121	12.6697	7.79997	8.44432	10.2963	7.65312	7.70319	11.2761	5.85333	14.614	38.8181	40.4423	Ddb2
107995	25.2543	26.1072	28.2749	30.337	23.7606	29.9747	29.0621	22.5521	27.8033	42.3508	37.0852	39.0477	Cdc20
107999	24.9828	23.0358	23.3999	27.5222	25.3446	23.916	18.9078	29.0995	29.852	32.5087	20.1022	17.7807	Gtpbp6
108000	27.6983	21.1161	20.7999	32.2135	31.6808	30.6125	28.0116	19.6422	18.7306	62.6315	77.2896	82.6277	Cenpf
108011	15.4785	25.7233	17.5499	18.1397	17.0284	23.2782	15.7565	17.096	17.56	26.2456	20.7954	24.7535	Ap4e1
108012	34.2155	33.4019	41.5999	42.5344	32.8688	36.6712	36.065	30.9182	40.9733	46.8245	51.9885	44.9746	Ap1s2
108014	211.267	203.099	249.599	195.783	196.817	205.359	242.651	220.792	225.353	62.9298	71.051	61.7093	Srsf9
108037	174.065	162.786	197.924	115.093	100.587	107.463	185.577	192.057	182.038	14.9123	14.9034	17.7807	Shmt2
108052	2.71552	1.15179	0.324999	2.50202	1.58404	0.95664	1.40058	1.09123	1.17067	3.57894	4.85226	6.97281	Slc14a1
108058	10.5905	9.59825	12.35	15.0121	13.8604	13.393	12.2551	12.3673	10.8287	7.75438	11.4375	13.9456	Camk2d
108062	136.862	125.929	131.95	113.216	107.319	132.335	157.565	125.492	162.137	76.3508	74.5169	82.6277	Cstf2
108067	79.8363	74.8663	80.5997	58.172	53.4614	61.225	82.6343	84.0248	74.0446	16.1052	12.8238	12.8997	Eif2b3
108077	54.5819	56.4377	17.8749	67.5546	58.2135	75.2557	40.6168	40.7393	21.072	19.0877	108.829	112.262	Skiv2l
108078	3.53017	1.53572	3.24999	2.18927	3.16808	1.5944	3.8516	2.54621	2.634	0	0	0	Olr1
108083	29.8707	29.9465	22.4249	23.7692	24.1566	26.7859	29.4122	29.0995	26.6326	17.5965	29.1136	30.3317	Pip4k2b
108086	5.70259	6.91074	3.89999	6.56781	9.50424	8.29088	6.30261	8.72985	4.38999	6.85964	9.35794	10.8078	Rnf216
108089	0	0	0	0.312753	0	1.27552	0	0	0.585333	8.05262	10.0511	12.2024	Rnf144a
108097	8.68966	10.3661	8.77497	11.5719	7.9202	7.33424	9.10378	10.5486	9.36532	3.57894	6.23863	7.32145	Prkab2
108098	17.9224	12.2858	15.9249	16.5759	13.8604	15.3062	18.2076	13.0948	11.414	7.15789	4.15908	11.1565	Med21
108099	21.181	12.6697	21.1249	14.6994	13.0683	18.495	21.0087	22.5521	26.34	17.5965	20.7954	22.6616	Prkag2
108100	29.5992	25.3394	31.5249	30.337	19.4045	27.4237	29.0621	32.7369	24.8766	50.7017	41.9374	30.6803	Baiap2
108101	67.6164	76.0181	67.2748	90.3855	74.4499	76.8501	71.4296	70.5663	50.9239	36.6842	71.051	79.49	Fermt3
108112	14.1207	10.3661	9.42497	14.3866	9.90025	16.2629	9.10378	7.27488	9.07265	17.5965	12.4773	12.8997	Eif4ebp3
108115	41.819	50.6787	36.7249	55.67	45.5412	47.832	49.7206	46.5592	41.8513	8.05262	11.7841	19.8725	Slco4a1
108116	292.19	302.537	298.349	416.899	390.07	387.758	272.063	298.634	255.79	147.631	163.591	158.98	Slco3a1
108121	724.229	778.226	860.272	628.32	715.986	655.617	797.281	945.006	862.195	253.807	321.982	298.436	U2af1
108123	17.3793	19.5804	21.7749	22.2054	19.8005	22.9594	22.0591	20.0059	18.438	15.807	30.8465	34.1667	Napg
108124	55.3966	53.7502	47.1248	40.6579	35.6409	45.9187	45.1687	56.3803	49.4606	26.8421	26.6875	31.7263	Napa
108138	5.43104	5.37502	9.42497	5.00404	6.33616	7.65312	6.65276	4.72867	4.97533	4.17543	7.2784	8.36737	Xrcc4
108143	156.685	140.518	158.924	147.932	136.227	137.756	158.616	149.499	148.674	60.5438	70.0112	69.3794	Taf9
108147	200.134	218.456	187.199	170.137	172.66	143.177	198.182	218.246	207.793	34.5965	37.4318	32.4235	Atic
108148	49.1509	61.4288	24.0499	63.1761	59.4015	53.5719	44.8186	41.4668	20.7793	16.7017	95.6589	95.1788	Galnt2
108150	29.5992	31.4823	36.0749	34.7156	29.7008	32.5258	35.7148	27.6445	31.9006	50.4035	64.1192	80.8845	Galnt7
108151	2.71552	1.91965	2.59999	4.37854	2.37606	4.14544	4.90203	2.90995	2.634	1.19298	1.03977	1.04592	Sema3d
108155	69.7888	60.6609	64.3498	80.3775	78.806	74.2991	62.3258	64.7464	49.7533	119.895	164.63	171.182	Ogt
108156	70.3319	70.6431	57.1998	45.9747	52.2733	51.9775	70.7293	67.6563	63.5086	2.38596	4.85226	2.78912	Mthfd1
108159	43.4483	39.9287	48.4248	33.1518	41.1851	45.281	49.7206	49.4692	48.8753	41.1578	42.284	34.5154	Ubxn8
108160	27.1552	29.9465	29.5749	30.0243	36.4329	20.7272	30.8128	20.0059	33.0713	40.8596	38.4715	33.8181	Fam50a
108645	41.819	39.9287	30.2249	42.5344	43.5611	38.9034	36.065	32.0095	19.316	27.7368	86.6476	85.7655	Mat2b
108652	19.5517	15.3572	10.725	17.2014	19.8005	17.2195	18.9078	12.3673	11.1213	17.8947	54.0681	54.7365	Slc35b3
108654	36.9311	38.7769	26.3249	30.9625	32.4728	40.1789	36.7652	39.6481	31.3153	19.0877	20.4488	22.313	Fam210a
108655	497.755	463.019	462.148	537.935	519.169	537.632	404.418	404.119	405.343	1019.7	1136.47	1130.99	Foxp1
108657	13.306	15.3572	14.9499	17.8269	14.6524	16.5818	9.45392	13.0948	14.3406	32.5087	19.0625	21.2671	Rnpepl1
108660	218.599	217.304	227.174	232.063	190.085	194.517	213.238	211.335	220.67	237.403	205.528	198.376	Rnf187
108664	17.3793	17.2768	16.2499	12.8229	19.8005	14.3496	18.9078	16.3685	14.926	5.96491	11.0909	13.597	Atp6v1h
108670	30.4138	34.9376	30.2249	59.7358	61.3816	66.3271	35.7148	36.7381	34.242	175.07	281.778	320.749	Epsti1
108671	75.763	86.7682	69.2248	72.2459	83.1621	73.9802	71.4296	84.3886	69.0692	62.6315	106.75	106.684	Dnajc9
108672	6.51725	8.06253	6.49998	11.8846	6.73217	9.5664	5.60232	7.63862	7.60932	5.36841	7.62499	6.62417	Zdhhc15
108673	44.8061	48.3752	45.1748	38.7813	38.413	40.4978	50.0708	46.1955	53.5579	8.05262	5.54544	7.67009	Ccdc86
108679	58.1121	55.6698	67.2748	56.6082	61.7776	50.7019	61.9757	66.5651	59.4113	25.9473	37.4318	38.6991	Cops8
108682	81.194	69.8752	56.5498	46.6002	28.1167	34.7579	53.5722	51.2879	45.6559	1.49123	2.42613	2.09184	Gpt2
108686	2.71552	6.14288	5.84998	5.00404	1.98005	7.65312	2.80116	1.09123	2.92666	4.47368	7.62499	6.62417	Ccdc88a
108687	10.8621	13.8215	12.35	12.8229	15.0484	12.1174	10.8545	10.9123	10.536	2.98245	7.97158	8.71601	Edem2
108689	8.96121	7.29467	8.12497	10.6336	10.6923	10.8419	4.90203	8.00236	7.02399	26.2456	20.4488	20.9184	Stn1
108705	37.7457	27.643	27.2999	33.1518	38.809	27.7426	27.6615	31.6457	19.6086	50.7017	51.2954	42.8828	Pttg1ip
108707	133.332	120.554	130	113.842	112.071	118.305	121.851	129.129	143.699	168.807	136.557	126.556	Fam207a
108723	28.7845	23.8037	27.9499	34.09	40.789	38.5845	24.5102	33.8282	28.974	80.5262	62.3863	57.177	Card11
108735	26.069	29.5626	22.0999	31.9008	28.1167	26.1482	21.709	20.3697	13.7553	34.2982	66.8919	67.2876	Sft2d2
108737	20.6379	18.8126	17.5499	15.6376	23.7606	21.365	20.3084	20.0059	13.7553	6.5614	15.25	14.2943	Oxsr1
108755	12.7629	11.5179	10.075	16.5759	15.8404	11.7986	15.4064	9.82108	10.8287	11.0351	13.8636	11.5051	Lyrm2
108767	19.8233	19.1965	12.35	41.5961	47.1252	39.2223	17.1571	14.9135	10.8287	32.2105	98.7782	111.216	Pnrc1
108800	2.44397	2.68751	5.84998	4.06579	3.9601	4.46432	1.75073	2.90995	2.634	4.47368	8.66476	8.36737	Ston2
108829	12.7629	15.7411	13	22.5182	18.6125	22.0027	19.9583	15.2772	14.048	37.8771	35.6988	43.2314	Jmjd1c
108837	63.8147	66.8038	44.1998	55.9827	61.7776	55.4851	64.7769	58.9265	47.7046	29.228	30.4999	29.9831	Ibtk
108841	8.41811	8.44646	10.075	8.13157	7.52419	10.8419	15.0562	7.27488	10.2433	5.36841	4.50567	4.88096	Rdh13
108853	12.4914	13.0536	13.975	16.5759	17.0284	14.3496	10.8545	15.641	10.8287	9.54385	16.2897	16.3861	Mtrf1l
108857	79.0216	87.92	84.4997	91.011	91.4783	87.692	89.287	82.2061	83.4099	133.316	132.744	141.199	Ankhd1
108888	57.569	52.9823	72.4747	46.9129	54.2534	49.4264	63.0261	58.5627	65.8499	3.57894	4.85226	5.2296	Atad3a
108899	5.15949	5.75895	3.89999	5.62955	2.77207	5.42096	5.60232	6.18364	6.73132	1.19298	0.34659	2.09184	2700081O15Rik
108902	2.98707	1.91965	3.57499	2.18927	3.56409	2.55104	0.70029	2.18246	1.46333	7.75438	11.0909	5.92688	B4gat1
108903	23.625	27.259	28.2749	29.3988	18.6125	27.1048	21.0087	20.3697	26.34	33.4035	22.1818	26.8453	Tbcd
108907	17.9224	18.8126	25.6749	25.9585	33.6609	26.467	20.3084	18.1872	18.438	98.7192	86.301	87.1601	Nusap1
108909	29.3276	34.9376	27.6249	38.4686	37.621	35.7146	33.2638	30.5545	28.096	14.0175	31.8863	28.2399	Aida
108911	694.087	721.404	650.648	468.504	515.209	527.109	737.406	674.017	657.036	126.456	206.914	192.449	Rcc2
108912	7.3319	8.44646	5.52498	5.00404	8.31621	7.972	5.60232	5.8199	4.68266	15.5088	16.2897	14.6429	Cdca2
108934	25.2543	21.5001	19.4999	16.5759	20.5925	15.3062	24.16	23.6433	14.048	7.15789	8.66476	8.01873	Smim13
108937	38.2888	46.4555	43.8748	44.4109	34.8489	46.8754	39.2163	41.103	49.4606	110.053	91.4998	104.941	Rnf169
108943	48.0647	44.5359	41.5999	38.1558	34.8489	39.5411	45.1687	58.5627	52.9726	21.4737	16.2897	16.7347	Trmt10a
108946	33.4009	33.7858	27.6249	34.7156	32.8688	36.6712	41.6673	30.5545	37.4613	19.0877	33.2727	39.745	Zzz3
108954	202.578	214.233	145.599	189.215	224.934	217.157	228.295	184.782	139.016	46.8245	112.295	146.08	Ppp1r15b
108960	9.50432	9.59825	8.77497	10.0081	15.8404	9.5664	6.65276	4.72867	5.85333	26.2456	28.0738	33.4695	Irak2
108961	5.97414	7.6786	5.19998	6.25505	5.94015	7.972	7.70319	6.54739	1.46333	3.2807	10.0511	12.551	E2f8
108989	450.233	487.975	498.223	465.063	484.32	478.001	496.506	505.968	489.338	407.701	505.675	581.881	Tpr
108995	200.677	195.42	191.099	260.21	249.882	240.436	184.527	177.871	210.134	791.543	660.255	666.949	Tbc1d10c
109006	40.1897	32.2501	35.7499	35.6538	27.3247	21.0461	33.2638	31.282	28.3886	9.84209	11.0909	12.8997	Ciapin1
109019	231.091	243.028	132.6	287.733	356.409	295.602	193.28	162.23	112.091	31.9122	71.3976	86.4628	Nabp1
109032	66.8018	70.2592	65.9748	95.7023	78.014	72.3858	67.578	74.9312	72.8739	86.4911	65.8522	51.2501	Sp110
109054	52.138	64.8842	52.3248	41.9089	63.7576	57.3984	74.5809	59.2902	68.7766	17.2982	16.2897	16.3861	Pfdn4
109065	3.53017	4.99109	4.54998	3.75303	3.16808	1.91328	4.90203	3.27369	3.21933	2.08772	3.11931	2.09184	Dnaaf2
109075	36.1164	35.7055	39.3249	30.337	36.0369	36.6712	43.418	39.6481	45.3633	33.4035	23.9147	20.5698	Exosc4
109077	63.8147	68.7235	80.5997	63.1761	71.2818	66.9648	78.4325	77.8412	82.5319	59.0526	53.0283	56.8284	Ints5
109079	36.6595	37.2412	28.5999	30.0243	36.0369	27.1048	32.9136	32.3732	28.3886	11.3333	15.9432	14.9915	Sephs1
109082	12.4914	13.4375	12.675	20.6417	14.2564	15.6251	12.2551	10.9123	14.3406	16.7017	14.5568	14.9915	Fbxw17
109093	13.306	13.4375	18.1999	9.69534	15.8404	10.523	20.6586	15.641	19.9013	8.35087	4.85226	11.1565	Rars2
109095	39.9181	46.0716	19.1749	33.7773	35.2449	48.4698	49.3705	30.1907	23.1206	3.2807	20.7954	25.7994	Rbm15b
109108	32.5862	40.6966	38.9999	36.2793	40.393	41.1355	35.0145	36.3744	31.3153	30.7193	32.2329	35.5613	Slc30a9
109113	48.0647	56.8216	38.0249	55.0445	58.6095	52.2963	37.8157	43.6493	37.754	80.228	103.63	107.73	Uhrf2
109115	13.5776	11.9018	10.4	9.38258	12.2763	10.2042	11.9049	9.45734	12.292	15.2105	14.5568	12.2024	Supt3
109129	90.6983	104.045	93.2747	92.2621	88.7063	86.4165	108.895	95.3009	103.019	26.8421	50.2556	44.626	Mmadhc
109135	5.15949	9.59825	6.82498	9.38258	7.9202	6.69648	4.20174	7.27488	3.80466	15.807	13.8636	17.432	Plekha5
109145	14.3923	12.2858	13	15.6376	12.2763	13.0741	15.0562	13.4585	13.17	19.6842	17.3295	19.1752	Gins4
109151	17.1078	15.7411	17.8749	23.7692	12.2763	15.3062	18.2076	17.4597	12.5847	28.0351	25.9943	29.9831	Chd9
109154	127.086	141.67	121.225	120.41	128.703	113.521	129.554	123.309	123.213	91.5613	75.9033	78.0954	Mlec
109161	17.6509	18.8126	14.6249	10.6336	12.2763	15.3062	18.9078	13.4585	19.9013	12.2281	12.8238	18.1293	Ube2q2
109163	6.51725	5.37502	5.19998	5.9423	7.52419	5.73984	6.30261	5.09241	6.73132	3.57894	2.07954	3.4864	3010003L21Rik
109168	27.1552	29.9465	28.2749	33.7773	28.9087	29.0181	25.2105	27.2808	28.3886	22.9649	27.034	21.6157	Atl3
109169	10.8621	9.21432	4.54998	10.0081	9.10823	5.73984	7.0029	6.54739	2.634	4.17543	13.1704	17.0834	Igip
109181	35.0302	25.3394	34.1249	35.0283	37.621	39.5411	44.4684	28.372	40.3879	34.2982	40.5511	34.864	Trip11
109202	1.90086	4.99109	3.24999	7.81882	4.75212	4.14544	1.40058	2.18246	2.92666	44.1403	36.392	33.1208	A930024E05Rik
109212	4.88793	8.44646	4.54998	6.56781	12.6723	6.3776	5.95247	3.27369	5.26799	29.5263	30.8465	35.5613	Pimreg
109225	0.271552	6.14288	2.27499	8.13157	3.56409	3.50768	2.45102	5.8199	2.04866	3.87719	3.4659	2.44048	Ms4a7
109226	1.08621	1.91965	1.94999	3.75303	5.14813	5.10208	0.70029	1.81872	2.92666	15.2105	34.3124	27.5426	A930002I21Rik
109229	14.6638	12.2858	11.05	12.1974	15.8404	12.1174	16.807	16.7322	11.9993	5.07017	5.54544	9.06465	Fam118b
109241	1.35776	0.76786	3.24999	2.81477	3.56409	2.55104	1.75073	1.09123	1.46333	4.77192	6.58522	4.53232	Mbd5
109246	6.7888	2.30358	5.19998	6.25505	5.54414	7.33424	6.30261	7.27488	9.95065	4.47368	0.693181	3.4864	Tspan9
109263	86.8966	89.4557	95.2247	101.957	104.547	114.159	73.5305	103.303	97.1652	122.579	102.591	117.143	Rlf
109275	45.3492	40.3126	45.4998	40.9706	37.225	36.6712	33.9641	46.1955	43.8999	52.1929	36.7386	38.6991	Actr5
109284	27.4267	25.7233	28.9249	26.584	24.5526	29.337	24.16	21.4609	28.096	72.1754	50.6022	47.4151	R3hdm4
109292	5.70259	3.8393	3.89999	8.44432	6.33616	7.65312	1.40058	3.63744	4.09733	19.3859	20.1022	15.3402	4631423B10Rik
109299	16.0216	18.8126	23.3999	17.2014	17.0284	19.4517	17.1571	20.3697	25.1693	44.1403	24.9545	25.1021	Tmem250-ps
109305	116.224	119.402	117.325	112.591	128.703	117.029	109.245	136.404	118.53	74.2631	58.5738	69.3794	Orai1
109331	117.039	126.697	133.25	111.965	121.575	130.422	129.554	124.037	135.212	144.649	115.068	134.924	Rnf20
109333	48.0647	44.1519	44.5248	49.7277	54.6494	40.1789	50.0708	42.9218	50.9239	38.7719	53.3749	55.7824	Pkn2
109346	20.3664	21.1161	25.0249	15.9504	19.8005	22.3216	23.1096	19.6422	22.5353	13.421	14.9034	12.551	Ankrd39
109359	18.7371	17.6608	16.8999	15.3249	19.8005	16.2629	23.4597	14.9135	17.2673	17.2982	19.0625	24.4048	Abraxas2
109361	18.4655	17.6608	24.3749	20.0162	20.1965	22.6405	23.4597	18.9147	24.8766	31.0175	31.1931	23.3589	D730005E14Rik
109552	61.9138	67.1877	65.9748	100.706	85.9342	96.9395	67.9282	64.0189	61.1673	125.561	139.329	131.089	Sri
109637	5.15949	3.8393	4.87498	5.62955	6.73217	4.46432	9.80407	7.63862	4.68266	2.98245	3.4659	1.7432	Upk1a
109658	54.5819	59.1252	70.5247	59.1103	64.5496	60.2683	60.225	82.5698	84.8732	38.4736	28.767	30.6803	Txlna
109672	53.7673	56.0538	52.3248	71.3076	59.4015	62.1816	53.2221	53.1066	46.8266	38.7719	35.3522	49.5069	Cyb5a
109674	48.0647	47.9912	41.2749	42.8471	40.789	44.6432	45.1687	53.1066	35.7053	8.94736	21.4886	20.2211	Ampd2
109689	27.4267	27.643	26.6499	96.6406	85.9342	56.7607	27.3113	21.0971	22.2426	78.7368	68.6249	65.1957	Arrb1
109711	12.7629	21.5001	14.9499	25.333	26.1367	26.467	11.5548	18.5509	10.8287	345.368	491.465	462.994	Actn1
109754	31.7716	28.0269	31.5249	33.1518	38.017	28.0614	32.2134	36.7381	29.5593	28.0351	19.0625	22.6616	Cyb5r3
109778	55.125	54.902	49.7248	45.3491	45.1452	41.4544	50.4209	44.013	44.4853	28.0351	38.8181	39.0477	Blvra
109785	9.50432	11.134	7.79997	9.38258	12.6723	7.972	11.5548	9.45734	8.48732	0.894736	2.42613	5.57824	Pgm3
109801	76.5776	75.6342	83.5247	56.6082	66.5297	74.6179	67.578	78.9324	73.1666	120.789	86.9942	96.5734	Glo1
109815	650.095	636.172	536.573	596.419	592.431	585.145	669.478	603.451	518.897	115.421	156.312	140.153	Selenos
109880	10.0474	11.5179	10.4	12.5101	8.71222	13.7118	10.1542	12.3673	12.5847	13.421	18.3693	18.1293	Braf
109900	4.34483	4.99109	2.92499	7.50607	5.14813	5.10208	3.15131	4.00118	2.634	7.75438	6.58522	9.06465	Asl
109901	1.62931	1.15179	0.649998	3.12753	0.39601	1.5944	1.40058	1.45498	0.585333	4.17543	6.23863	4.53232	Cela1
109905	71.9613	91.3753	52.9748	95.3896	110.487	90.5619	90.6876	66.2014	58.8259	20.5789	81.1021	95.5274	Rap1a
109910	140.664	154.724	144.949	149.496	174.244	157.527	161.417	160.775	143.699	78.1403	125.466	138.759	Zfp91
109929	12.2198	15.7411	14.2999	15.3249	19.4045	14.9874	18.9078	12.3673	10.2433	16.1052	28.4204	29.2858	Zbtb25
109934	121.112	117.099	103.025	118.221	118.011	100.447	98.7409	105.849	86.9219	92.7543	195.13	199.422	Abr
109978	0.271552	0.38393	0	1.87652	3.16808	1.91328	0	0	0.292666	31.614	32.5795	32.0749	Art4
110006	48.8793	57.5895	53.6248	47.2257	42.3731	36.3523	50.4209	48.0142	47.9973	11.3333	18.0227	18.1293	Gusb
110012	3.53017	2.30358	3.57499	4.69129	3.9601	5.42096	3.15131	1.81872	3.21933	9.84209	10.0511	6.27552	Tpgs1
110033	14.1207	12.2858	16.2499	20.9544	15.0484	12.4363	17.1571	10.9123	15.804	46.228	44.017	42.5341	Kif22
110052	265.035	233.813	248.624	225.182	228.102	217.795	250.354	244.8	249.059	270.807	257.17	304.712	Dek
110074	213.44	234.197	181.349	174.829	184.541	162.948	236.348	217.883	196.672	30.7193	82.8351	81.2332	Dut
110078	16.0216	17.2768	13.65	19.0779	18.6125	23.916	13.3055	17.4597	21.3646	48.614	47.4829	43.58	Pygb
110083	0.814656	0.38393	0.324999	1.25101	2.37606	0.63776	0.70029	1.45498	0.292666	3.2807	4.15908	3.4864	Dnah12
110094	1.35776	0.76786	2.92499	2.50202	2.77207	3.50768	2.80116	1.09123	3.21933	4.47368	5.19885	3.83504	Phka2
110095	1.90086	3.07144	2.59999	8.13157	8.71222	7.65312	0.70029	1.09123	1.46333	31.3158	32.2329	24.7535	Pygl
110109	82.2802	98.2861	90.6747	69.1184	69.6978	85.141	109.595	100.393	117.652	17.8947	13.8636	10.8078	Nop2
110119	4.07328	1.91965	4.87498	5.9423	6.33616	2.86992	4.20174	3.27369	2.34133	6.26315	5.54544	7.67009	Mpi
110147	12.4914	13.8215	17.5499	23.1437	17.4244	16.5818	12.2551	14.186	14.926	53.9824	43.3238	48.1124	Ehmt2
110157	14.3923	18.0447	9.74997	13.7611	19.4045	16.5818	17.5073	8.00236	5.56066	2.08772	21.142	20.5698	Raf1
110168	27.4267	24.5715	26.9749	43.7854	34.4529	41.1355	21.0087	23.2796	18.7306	8.35087	16.9829	15.3402	Gpr18
110172	191.987	181.599	139.75	176.705	172.264	170.601	174.722	165.503	135.504	31.9122	51.2954	54.7365	Slc35b1
110175	41.2759	37.2412	38.9999	30.337	28.1167	28.0614	37.1154	33.1007	45.9486	35.7894	26.3409	25.7994	Ggct
110196	52.9526	51.4466	59.1498	38.4686	28.9087	40.4978	49.7206	42.558	52.0946	15.5088	12.4773	16.0375	Fdps
110198	11.6767	11.9018	17.5499	6.25505	9.10823	8.92864	8.05334	13.0948	11.414	25.3508	16.6363	11.8538	Akr7a5
110208	297.349	308.68	332.149	293.362	321.956	312.502	318.282	348.467	356.175	229.351	161.511	159.677	Pgd
110213	101.289	87.92	77.9997	118.221	124.347	113.84	88.2366	78.2049	67.3132	50.4035	91.1532	90.6465	Tmbim6
110253	3.25862	2.68751	4.54998	7.19331	4.35611	6.05872	4.20174	3.27369	4.68266	9.84209	7.97158	4.18368	Triobp
110265	6.24569	4.22323	8.12497	6.56781	7.9202	7.01536	7.0029	4.72867	4.68266	7.75438	6.58522	9.41329	Msra
110279	46.7069	48.3752	48.0998	74.1224	69.3018	73.3424	60.225	51.6516	53.2653	41.1578	33.9658	29.2858	Bcr
110323	207.194	195.036	231.724	237.379	205.133	193.879	211.838	202.242	222.426	135.403	160.818	147.475	Cox6b1
110350	6.51725	8.83039	4.87498	9.69534	7.9202	7.972	4.20174	7.27488	4.97533	14.0175	20.1022	13.2483	Dync2h1
110355	169.177	161.634	173.874	162.319	155.236	146.366	154.414	151.681	168.576	493.596	429.079	405.469	Grk2
110379	70.6035	57.9734	55.5748	60.3613	62.9656	62.5005	57.774	48.0142	50.0459	6.5614	20.1022	27.1939	Sec13
110391	76.5776	79.0896	73.4497	70.6821	61.3816	53.8907	89.9873	78.2049	67.6059	33.7017	38.1249	37.6531	Qdpr
110417	10.5905	4.22323	6.49998	10.6336	7.9202	7.65312	5.60232	8.72985	7.90199	13.421	16.2897	15.3402	Pigh
110446	77.9354	90.9914	30.5499	66.9291	77.222	63.4571	79.1328	63.2914	28.096	11.9298	76.943	78.4441	Acat1
110454	592.798	580.886	624.648	917.304	753.607	708.233	613.104	617.273	617.526	130.93	97.0453	111.565	Ly6a
110460	18.4655	18.8126	20.4749	13.1356	9.50424	13.0741	18.2076	12.0035	16.682	16.7017	7.2784	10.4592	Acat2
110521	21.4526	23.4197	18.1999	30.337	31.6808	24.5538	24.8603	17.096	21.072	31.0175	36.7386	36.9559	Hivep1
110524	8.96121	8.83039	8.12497	10.6336	9.10823	11.1608	8.75363	6.91113	11.414	15.2105	13.8636	9.06465	Dgkq
110532	8.96121	13.4375	9.42497	12.5101	9.50424	8.60976	8.75363	9.09359	7.02399	1.49123	0.34659	0.697281	Adarb1
110557	5.97414	4.22323	4.87498	3.75303	2.37606	3.50768	3.50145	7.63862	9.07265	5.36841	6.58522	2.78912	H2-Q6
110593	45.8923	48.3752	51.3498	64.4271	68.9058	60.5872	40.967	55.6528	48.5826	138.684	109.176	102.849	Prdm2
110606	19.0086	16.8929	19.1749	18.4524	16.2364	17.8573	17.1571	16.0047	20.7793	17.5965	16.2897	14.6429	Fntb
110611	181.94	165.09	189.799	171.076	176.621	154.019	185.927	194.603	184.672	99.6139	89.7669	98.3166	Hdlbp
110616	25.5259	26.4912	21.1249	22.5182	26.5327	26.467	28.3618	20.3697	24.584	28.3333	46.4431	40.0936	Atxn3
110639	19.2802	23.4197	16.5749	16.2631	13.4643	22.3216	26.9612	22.5521	16.0966	10.4386	22.1818	18.4779	Prps2
110651	2.98707	3.8393	3.24999	3.75303	6.33616	2.86992	3.50145	4.72867	3.512	6.5614	3.81249	3.4864	Rps6ka3
110695	3.53017	4.60716	2.27499	3.75303	3.16808	3.50768	2.45102	2.18246	2.04866	1.49123	1.73295	2.78912	Aldh7a1
110749	6.24569	6.52681	11.7	7.50607	7.52419	5.73984	7.70319	6.18364	7.90199	8.35087	5.19885	7.67009	Chaf1b
110750	61.3707	59.5091	47.4498	41.2834	46.3332	43.3677	59.8748	72.0213	57.0699	10.4386	15.9432	16.7347	Cse1l
110796	42.0905	46.8395	37.3749	48.1639	44.7491	44.9621	43.0679	40.0118	32.486	48.3157	83.5283	70.774	Tshz1
110809	1148.94	1216.67	832.647	926.061	1053.39	950.9	1236.01	1020.3	802.491	137.491	550.732	643.241	Srsf1
110816	65.9871	65.652	66.2998	53.168	44.3531	44.9621	75.2812	64.7464	63.8012	6.5614	8.66476	9.41329	Pwp2
110821	2.17242	2.30358	1.94999	1.87652	3.56409	2.86992	3.15131	1.81872	2.92666	1.49123	3.4659	2.09184	Pcca
110826	129.259	119.786	136.825	124.788	112.467	92.4752	113.797	118.217	131.407	92.1578	75.2101	66.2417	Etfb
110829	20.0948	30.3305	17.8749	25.9585	21.7806	26.467	26.611	19.6422	20.194	20.8772	49.2158	53.6906	Lims1
110842	21.181	29.5626	13.975	23.1437	23.3646	15.3062	18.5577	14.9135	9.65799	5.96491	16.6363	20.2211	Etfa
110854	58.3837	56.0538	64.6748	53.4807	52.6693	44.3243	57.4238	60.3815	67.8986	72.7718	40.2045	42.8828	Ptpa
110911	26.069	31.4823	24.6999	33.7773	33.2648	25.8293	28.3618	25.4621	29.2666	21.7719	37.4318	43.9287	Cds2
110920	15.4785	16.1251	11.375	10.3208	18.2165	12.4363	9.80407	14.186	13.7553	3.87719	4.15908	4.88096	Hspa13
110948	3.53017	4.99109	3.24999	2.18927	1.58404	4.7832	4.20174	3.27369	2.34133	2.38596	4.50567	6.62417	Hlcs
110954	28.513	34.1698	31.1999	33.4645	24.1566	25.1915	33.6139	23.2796	31.9006	17.8947	24.9545	21.2671	Rpl10
110959	42.0905	42.6162	57.1998	30.6498	29.7008	33.1635	45.869	41.4668	43.6073	9.84209	17.6761	20.9184	Nudt19
110960	810.039	795.119	562.573	632.386	643.12	603.64	815.138	702.753	580.065	44.7368	132.397	140.851	Tars
110962	29.3276	31.4823	23.0749	26.2712	26.1367	28.6992	22.4093	24.3708	20.7793	28.0351	45.4033	40.0936	Mbd6
111173	34.7586	30.7144	40.6249	30.337	39.997	31.5691	39.2163	27.6445	37.754	18.4912	16.2897	16.7347	Erc1
111175	48.0647	51.8305	51.9998	31.2753	23.3646	34.1202	54.9728	50.1966	71.1179	4.77192	1.03977	3.4864	Pecr
111241	4.34483	4.60716	4.54998	3.75303	2.77207	3.82656	5.95247	5.8199	6.14599	1.49123	3.11931	0.697281	Hmga1b
112403	2.71552	4.60716	3.57499	5.00404	3.56409	2.23216	4.20174	2.54621	5.56066	4.17543	7.97158	1.7432	Dxo
112405	65.444	82.161	45.4998	101.645	100.983	89.2864	59.5247	60.3815	48.5826	30.7193	52.6817	58.2229	Egln1
112406	99.6596	101.357	104.975	126.978	99.3985	106.825	100.492	107.668	124.676	148.824	123.386	146.429	Egln2
112407	98.5733	110.956	99.1246	149.183	169.888	137.118	111.346	111.306	109.165	30.421	29.1136	28.2399	Egln3
112415	2.98707	1.15179	3.89999	3.44028	3.56409	4.14544	2.80116	2.90995	3.21933	4.17543	2.77272	2.44048	Zfp607b
11305	41.0043	42.2323	47.1248	60.674	37.225	43.0488	34.6644	46.1955	36.876	74.5613	77.2896	76.3522	Abca2
11306	6.7888	6.14288	7.14997	5.62955	8.71222	7.33424	10.5044	9.09359	6.14599	5.07017	9.35794	8.01873	Abcb7
11307	4.34483	4.99109	2.92499	9.06983	9.10823	6.05872	3.15131	2.18246	2.04866	10.1403	40.8977	42.1855	Abcg1
11308	69.2457	81.0092	42.2499	81.9412	80.3901	69.5159	66.8777	48.7417	38.9246	60.2455	125.119	154.796	Abi1
11350	5.15949	7.6786	7.79997	6.56781	9.50424	8.60976	7.70319	7.63862	4.97533	9.54385	13.517	14.6429	Abl1
11352	27.1552	24.9554	27.6249	32.839	26.1367	33.8013	26.611	29.4632	28.6813	14.3158	19.4091	14.2943	Abl2
11363	169.448	172.001	147.874	178.269	178.205	191.647	147.061	122.218	138.431	99.0174	152.153	169.788	Acadl
11364	18.194	14.2054	10.4	19.3907	19.0085	16.5818	16.1067	17.096	9.07265	23.2631	40.5511	48.461	Acadm
11370	40.1897	39.9287	34.7749	40.3451	38.017	38.2656	30.4626	29.827	34.242	47.1228	33.9658	32.0749	Acadvl
113868	45.3492	48.3752	44.8498	48.7894	43.1651	43.0488	33.9641	44.3767	37.1686	138.386	95.3123	92.041	Acaa1a
11409	39.1035	38.0091	46.4748	53.7935	42.7691	57.7173	44.4684	46.9229	53.5579	194.456	125.812	137.713	Acads
114143	42.9052	34.1698	40.6249	43.7854	36.0369	33.4824	34.3142	44.7405	38.6319	32.807	23.5681	26.4967	Atp6v0b
11416	26.069	23.4197	16.2499	22.5182	21.3845	19.4517	26.611	18.5509	11.414	5.66666	9.01135	10.8078	Slc33a1
11426	73.5906	75.6342	72.1497	105.71	104.151	86.4165	78.0824	90.2085	83.1172	240.087	262.715	262.875	Macf1
11428	10.319	7.29467	7.47497	10.9463	11.0883	9.88528	7.0029	7.27488	7.60932	7.15789	10.7443	13.2483	Aco1
11429	100.474	92.911	82.2247	87.5708	81.1821	79.72	88.2366	74.2037	58.5333	28.9298	49.2158	51.5988	Aco2
11430	5.97414	4.60716	3.24999	5.00404	4.35611	4.7832	2.10087	3.63744	4.38999	3.2807	7.62499	7.32145	Acox1
11431	127.901	124.009	130.975	128.541	123.159	106.506	135.156	122.218	138.431	130.035	164.284	188.963	Acp1
11432	5.97414	8.06253	10.4	11.2591	7.12818	7.65312	6.65276	7.63862	8.48732	12.8245	6.58522	4.88096	Acp2
11433	24.9828	28.0269	31.1999	73.1841	54.2534	54.5285	30.4626	33.4644	25.1693	161.351	158.738	143.291	Acp5
114565	4.61638	5.75895	6.17498	5.9423	3.56409	4.14544	3.50145	3.27369	4.38999	2.98245	1.03977	2.78912	Zbtb21
114584	363.065	340.546	383.174	467.253	428.087	566.331	338.24	312.092	385.734	746.806	605.84	646.728	Clic1
114585	18.4655	18.4286	24.6999	25.9585	21.3845	23.916	18.5577	19.2784	21.072	24.4561	29.8068	27.8912	D17H6S53E
114601	68.1595	76.0181	74.4247	88.1963	84.3502	81.9522	63.0261	68.0201	79.8979	60.842	61.6931	49.5069	Ehbp1l1
114604	11.1336	7.6786	4.87498	8.75708	8.71222	8.60976	10.5044	12.3673	10.536	10.4386	4.85226	10.4592	Prdm15
11461	12464	12043.1	14622	14111.4	13650.5	14493.7	12943.1	13633.8	14457.1	9072.92	6616.06	6428.93	Actb
114615	5.15949	7.29467	2.59999	5.62955	5.14813	4.14544	2.80116	3.63744	4.68266	5.07017	6.23863	5.92688	Elac1
114641	301.423	292.555	338.974	285.543	244.734	268.497	295.172	285.175	337.737	300.035	257.517	275.774	Rpl31
114643	1.62931	1.53572	4.22499	5.00404	1.98005	5.73984	1.75073	2.18246	2.92666	25.3508	16.6363	21.9643	Oas1c
11465	2305.75	2214.12	1995.17	2938.31	2783.95	2457.29	2088.27	1946.76	1808.68	1224	2061.87	2041.99	Actg1
114663	56.2112	68.3395	68.2498	109.776	106.527	101.723	71.7798	68.0201	65.5572	201.614	152.153	152.356	Impa2
114664	2.71552	0.76786	3.24999	7.50607	4.35611	2.86992	2.10087	0.727488	1.756	31.614	29.4602	25.1021	Hsd17b11
114674	9.23277	8.44646	9.74997	9.38258	10.6923	10.8419	10.5044	8.72985	11.414	40.5614	35.6988	21.6157	Gtf2ird2
114713	55.3966	61.4288	43.5498	59.1103	63.7576	68.8781	73.8806	55.2891	34.5346	7.15789	31.8863	27.5426	Rasa2
114714	2.44397	1.91965	3.57499	3.75303	2.37606	2.23216	3.15131	2.54621	3.512	5.36841	3.4659	3.13776	Rad51c
114715	4.34483	3.8393	2.59999	2.81477	6.33616	2.86992	2.80116	3.27369	4.09733	0	1.38636	1.04592	Spred1
114716	2.71552	4.99109	2.59999	2.50202	1.98005	5.10208	2.45102	3.27369	4.38999	0.894736	2.07954	2.09184	Spred2
11472	0	0	0.649998	0.312753	0.79202	0	0	1.81872	1.17067	6.5614	6.23863	3.13776	Actn2
114741	195.517	192.349	233.999	187.026	191.669	189.415	214.289	221.52	239.986	161.649	150.42	143.988	Supt16
11480	2.17242	3.07144	2.27499	4.37854	5.54414	5.10208	1.75073	3.27369	2.634	4.47368	5.89204	6.97281	Acvr2a
11482	17.3793	18.8126	22.4249	28.4605	35.6409	29.6558	20.3084	24.3708	24.8766	7.45613	9.35794	9.41329	Acvrl1
11486	7.06035	8.44646	7.47497	9.38258	6.33616	7.972	4.90203	6.91113	7.90199	1.78947	3.4659	5.92688	Ada
114863	10.0474	9.59825	6.49998	15.3249	9.50424	10.2042	9.45392	8.36611	8.48732	10.1403	11.0909	8.01873	Plpbp
11487	53.4957	62.9645	47.4498	66.3036	51.4813	43.3677	70.3792	52.0154	31.9006	22.6666	57.534	66.2417	Adam10
114874	8.68966	8.44646	8.44997	6.56781	11.4843	10.523	11.5548	8.00236	8.48732	16.7017	14.5568	11.1565	Ddhd1
114893	65.444	83.3128	66.9498	70.6821	89.1023	74.2991	84.7351	80.3874	83.4099	55.7719	79.7158	84.3709	Dcun1d1
114896	188.185	175.84	207.999	147.619	158.8	160.078	174.372	196.058	206.037	125.263	102.591	105.289	Afg3l1
11490	14.3923	13.8215	17.5499	21.2672	20.1965	18.495	14.356	14.9135	16.9746	34.2982	22.875	18.8266	Adam15
11491	142.022	153.572	126.1	143.554	130.287	145.09	139.708	134.585	133.748	123.175	140.369	144.686	Adam17
11492	68.9742	76.0181	75.0747	61.2995	71.6778	68.2403	76.6818	78.9324	66.4352	22.9649	33.2727	34.864	Adam19
11501	330.75	348.992	312.324	402.2	418.979	415.501	369.753	337.554	330.128	78.1403	95.3123	95.5274	Adam8
11502	2.44397	5.37502	0.974997	2.18927	3.56409	2.86992	1.75073	1.81872	0.585333	0.298245	3.4659	3.83504	Adam9
11512	4.34483	3.45537	3.89999	6.25505	5.94015	10.2042	2.80116	4.00118	4.38999	2.98245	14.9034	16.0375	Adcy6
11513	33.1293	29.9465	22.0999	49.4149	39.997	47.832	30.1125	32.7369	28.6813	93.0525	132.744	131.786	Adcy7
11518	20.6379	25.3394	28.9249	38.4686	38.017	28.6992	32.2134	26.5533	23.4133	65.9122	57.8806	51.9474	Add1
11520	9.50432	18.4286	18.1999	25.0202	20.1965	21.6838	14.7061	10.5486	13.17	54.8771	40.8977	38.6991	Plin2
11532	45.6207	46.0716	35.7499	31.9008	39.205	36.9901	41.6673	44.7405	29.5593	16.7017	29.8068	31.029	Adh5
11534	14.3923	12.2858	8.44997	9.69534	12.6723	9.88528	18.9078	12.0035	15.804	18.7895	18.3693	21.9643	Adk
11538	45.3492	48.3752	37.6999	41.2834	45.5412	35.7146	41.3171	42.1943	51.8019	42.9473	56.8408	55.4338	Adnp
11540	58.1121	57.5895	63.6998	59.423	51.0853	71.4291	56.0232	45.468	67.3132	84.1052	85.9544	70.0767	Adora2a
11541	43.1768	38.393	37.6999	48.7894	36.0369	44.3243	43.7682	42.1943	45.0706	0	0	0.697281	Adora2b
11542	11.4052	8.06253	7.47497	14.6994	19.4045	15.6251	10.8545	11.2761	8.19466	2.08772	2.07954	1.7432	Adora3
11544	35.0302	35.7055	25.0249	41.5961	33.6609	38.2656	30.4626	23.6433	28.096	28.6315	33.2727	27.8912	Adprh
11545	136.591	116.331	128.05	115.406	100.587	100.766	127.803	145.134	134.041	68.5964	72.0908	74.9577	Parp1
11546	21.9957	21.884	25.6749	22.2054	23.3646	22.0027	25.9107	24.3708	20.4866	17.5965	27.7272	26.148	Parp2
11564	34.4871	36.0894	32.4999	24.3947	26.9287	25.5104	39.5664	36.7381	34.5346	8.94736	9.70453	10.4592	Adsl
11565	0.271552	0.76786	0.324999	3.44028	1.98005	0.63776	0	1.45498	0.585333	1.19298	3.4659	3.4864	Adssl1
11566	100.474	85.6164	69.8748	86.007	88.7063	94.7074	105.394	80.3874	71.7032	58.1578	102.244	96.5734	Adss
11569	234.078	235.733	137.15	284.918	267.703	233.739	214.989	205.515	124.969	89.1753	200.329	222.084	Aebp2
11576	11.4052	10.75	8.44997	9.06983	10.2963	12.7552	14.356	14.5498	9.95065	2.38596	4.50567	2.78912	Afp
11593	13.0345	16.509	13	13.1356	20.9885	20.7272	17.8574	18.5509	13.7553	14.614	23.5681	23.7075	Aga
11596	0.814656	0.38393	0.324999	1.25101	0.79202	1.27552	0	0.727488	0	3.87719	6.23863	5.2296	Ager
11603	7.60345	6.91074	6.49998	5.9423	7.52419	7.01536	6.65276	6.18364	6.73132	4.47368	2.77272	4.88096	Agrn
11610	12.2198	6.52681	13.65	12.8229	9.90025	10.2042	10.8545	9.82108	8.77999	71.2806	79.3692	76.7009	Agtrap
11622	10.319	10.3661	10.4	7.81882	12.2763	9.5664	15.7565	14.9135	11.1213	1.19298	0.693181	1.04592	Ahr
11629	1.62931	14.5893	13.325	34.7156	22.9686	12.7552	9.10378	18.1872	14.926	18.193	16.6363	6.27552	Aif1
11630	24.9828	22.6519	29.8999	36.2793	43.9571	33.8013	29.0621	28.372	28.6813	25.9473	23.9147	30.3317	Crybg1
11632	11.1336	9.98218	10.075	16.2631	9.50424	8.29088	9.80407	11.2761	13.4626	14.3158	13.8636	10.8078	Aip
11637	190.629	190.045	204.424	153.562	165.928	154.019	212.188	224.794	214.817	34.5965	46.4431	51.2501	Ak2
11639	12.7629	13.0536	12.35	22.2054	19.0085	15.944	23.1096	12.731	10.8287	0.894736	0.693181	0.34864	Ak4
11640	24.4397	24.9554	21.1249	14.3866	25.3446	20.0894	21.0087	25.4621	19.9013	1.49123	3.4659	3.83504	Akap1
11641	9.23277	15.3572	13.975	30.9625	34.8489	29.0181	10.8545	12.731	12.8773	53.9824	64.8124	48.8096	NA
11651	49.4224	52.2145	48.0998	53.7935	49.8973	43.6866	53.9224	56.3803	40.9733	16.1052	26.3409	23.7075	Akt1
11652	382.888	372.412	349.699	352.16	313.244	323.663	362.4	375.747	432.561	269.017	218.005	199.422	Akt2
11655	6.51725	4.99109	3.24999	4.69129	5.94015	6.05872	5.60232	5.45616	4.38999	1.19298	3.81249	5.2296	Alas1
11658	82.8233	84.4646	63.6998	89.4473	98.6065	78.7634	82.2841	92.7547	76.0932	9.2456	22.5284	13.9456	Alcam
11669	1.90086	3.07144	2.92499	6.88056	4.35611	3.82656	1.40058	3.63744	2.04866	10.4386	6.58522	5.92688	Aldh2
116701	2.71552	5.37502	4.22499	2.81477	3.56409	1.27552	5.60232	1.45498	1.756	1.78947	2.07954	2.44048	Fgfrl1
11671	5.15949	5.37502	3.57499	8.13157	4.75212	4.46432	6.30261	6.54739	2.04866	2.38596	7.97158	8.01873	Aldh3a2
116733	20.9095	23.4197	26.6499	21.8927	23.7606	21.6838	20.3084	28.372	21.3646	27.4386	22.1818	22.313	Vps4a
11674	314.729	312.135	331.824	424.718	416.999	432.083	314.43	340.464	314.616	400.543	323.022	317.96	Aldoa
116748	16.8362	21.5001	24.6999	23.4565	20.9885	26.7859	18.9078	22.1884	23.9986	36.9824	29.8068	21.6157	Lsm10
11676	10.8621	9.21432	9.42497	19.3907	16.2364	22.9594	10.5044	11.2761	15.804	25.0526	19.7556	26.8453	Aldoc
116848	71.1466	59.5091	75.7247	75.6862	74.0539	89.6053	58.1241	67.2926	76.0932	276.772	208.647	224.873	Baz2a
116870	216.427	232.662	110.825	209.544	197.609	173.152	215.339	174.233	113.555	97.5262	350.403	413.139	Mta1
116871	11.1336	9.21432	12.025	9.06983	9.50424	7.65312	11.2046	8.36611	9.07265	9.2456	9.35794	10.1106	Mta3
116873	87.1682	79.4735	84.4997	101.645	88.3103	89.9242	66.8777	73.4762	69.6546	117.21	131.011	130.74	Stim2
116891	68.7026	62.1966	78.3247	61.925	63.7576	73.0235	72.8302	75.295	69.9472	66.8069	48.1761	38.0018	Derl2
116914	4.88793	4.22323	2.27499	4.69129	5.94015	6.05872	7.0029	4.36493	0.877999	0	3.81249	3.4864	Slc19a2
11692	90.9699	87.1521	103.025	71.3076	61.7776	63.776	95.2395	94.5734	112.969	66.5087	35.3522	37.3045	Gfer
116940	87.1682	74.4824	84.1747	76.3117	81.9741	67.2837	81.2337	78.5687	88.0926	52.1929	49.909	55.7824	Tgs1
11702	3.53017	3.07144	2.92499	4.06579	2.77207	1.91328	2.10087	2.90995	2.34133	1.19298	1.03977	1.04592	Amd1
117109	92.3277	94.8307	112.125	81.6285	78.41	80.3578	107.495	94.2096	112.091	62.3333	40.5511	44.626	Pop5
117146	46.7069	45.3037	52.3248	60.674	54.2534	57.0795	45.869	46.1955	52.6799	99.6139	88.7271	90.6465	Ube3b
117149	2.98707	2.68751	3.24999	3.75303	3.9601	2.23216	2.80116	1.81872	2.634	4.17543	1.73295	2.78912	Tirap
117150	29.3276	27.259	25.9999	32.839	28.1167	29.9747	31.1629	32.7369	25.7546	29.5263	42.284	35.5613	Pip4k2c
117171	89.069	97.5182	93.9247	109.463	120.783	100.766	87.1862	87.6622	98.9212	63.228	67.9317	57.8743	1110038F14Rik
117197	72.2328	60.277	43.5498	58.7975	48.7092	52.6152	66.5276	60.7452	47.9973	14.0175	24.6079	29.6344	Bloc1s4
117198	363.608	360.51	324.999	314.942	307.7	271.367	373.605	371.746	346.81	159.561	189.238	217.203	Ivns1abp
11732	10.0474	10.75	10.4	9.06983	13.8604	10.8419	10.5044	9.45734	11.1213	42.0526	60.9999	74.609	Ank
11736	38.5604	38.393	43.2248	59.1103	56.2334	43.3677	40.967	47.6504	37.4613	56.3684	66.1987	67.2876	Ankfy1
11737	99.388	89.0717	100.1	100.081	100.587	121.812	89.287	70.2025	104.189	127.649	117.148	121.675	Anp32a
11739	316.901	284.492	263.574	304.308	325.124	263.714	276.965	275.354	249.059	229.052	298.414	331.557	Slc25a4
11740	379.086	348.608	215.799	252.704	259.783	240.436	370.804	293.177	194.623	39.6666	119.227	110.868	Slc25a5
11746	6.7888	5.75895	6.17498	7.19331	7.12818	7.33424	3.8516	5.45616	5.26799	2.98245	4.15908	6.97281	Anxa4
11747	21.7242	25.7233	25.9999	43.4726	45.5412	41.4544	30.4626	24.7346	28.096	32.2105	42.6306	37.3045	Anxa5
11749	104.547	94.4468	99.4496	136.986	126.327	112.565	110.996	105.849	115.896	180.737	136.557	114.354	Anxa6
11750	37.7457	42.6162	32.1749	43.1599	50.2933	44.9621	37.4655	39.2843	34.242	26.8421	71.3976	60.6634	Anxa7
11757	37.4742	40.3126	25.9999	31.588	30.4928	33.4824	42.7177	35.6469	28.096	8.05262	18.3693	16.0375	Prdx3
11758	279.698	289.867	311.674	283.354	275.227	313.778	265.76	282.993	304.958	672.543	511.914	466.829	Prdx6
117589	7.3319	5.37502	5.52498	7.81882	8.71222	5.10208	5.60232	4.00118	4.68266	5.96491	6.93181	9.76193	Asb7
117591	4.07328	6.14288	5.52498	7.50607	7.12818	4.7832	3.8516	4.72867	3.512	20.2807	23.5681	32.7722	Slc2a9
117592	23.0819	21.1161	25.6749	23.7692	22.5726	24.8726	22.4093	28.0083	24.8766	4.47368	3.4659	3.83504	B3galt6
117599	12.4914	10.75	12.675	15.6376	17.4244	14.3496	9.80407	10.9123	13.17	31.0175	28.767	30.6803	Helb
11764	58.6552	62.1966	74.4247	66.9291	60.5895	56.1229	56.3734	71.6575	71.7032	106.772	92.8862	82.2791	Ap1b1
11765	107.806	107.5	117.65	117.595	109.695	107.144	123.601	109.487	131.992	100.21	98.0851	101.454	Ap1g1
11766	30.9569	36.4733	37.3749	31.9008	35.2449	29.337	24.8603	36.7381	31.3153	39.0701	38.4715	41.1396	Ap1g2
11767	24.7112	18.4286	24.3749	22.831	21.3845	22.3216	26.2609	23.6433	23.9986	30.421	21.142	21.6157	Ap1m1
11769	95.8578	101.741	102.7	97.8916	99.7945	111.608	90.6876	93.8459	126.432	113.93	91.8464	78.7927	Ap1s1
11771	20.3664	16.509	13	15.9504	19.0085	20.7272	22.7594	15.641	15.5113	12.2281	20.1022	17.7807	Ap2a1
11772	56.2112	61.0449	65.6498	60.0485	59.7975	63.1383	66.1774	59.2902	60.5819	62.6315	49.2158	49.8556	Ap2a2
11773	67.888	67.5717	70.1998	75.6862	78.806	76.5312	70.7293	78.9324	62.0453	49.2105	43.3238	46.0205	Ap2m1
11774	45.6207	47.2234	59.7998	56.6082	66.9257	52.9341	51.4713	49.8329	49.4606	92.1578	108.829	97.6193	Ap3b1
11776	69.5173	60.6609	77.3497	69.7439	69.6978	68.5592	69.3288	69.1113	74.0446	202.21	151.807	155.842	Ap3d1
11777	18.194	19.9644	13.325	26.8967	18.6125	22.3216	16.4568	14.5498	10.2433	14.0175	26.6875	33.4695	Ap3s1
11778	17.9224	18.8126	18.1999	23.7692	14.2564	15.944	23.1096	18.9147	20.194	20.2807	14.5568	19.5239	Ap3s2
11781	1.62931	1.15179	1.94999	1.56376	3.16808	2.55104	1.40058	1.45498	1.17067	2.98245	4.15908	4.88096	Ap4m1
11782	34.4871	29.5626	26.6499	31.9008	25.7407	29.6558	24.8603	30.9182	28.6813	18.4912	15.9432	18.1293	Ap4s1
11783	21.4526	28.0269	12.025	34.4028	31.2848	30.9314	18.5577	15.641	9.36532	9.84209	48.5226	52.296	Apaf1
11785	2.17242	3.07144	0.649998	4.37854	2.77207	2.55104	1.40058	0.727488	1.756	7.75438	7.2784	7.32145	Apbb1
11787	2.98707	2.68751	3.24999	4.06579	0.79202	0.63776	2.45102	2.90995	0.585333	7.75438	12.1307	11.8538	Apbb2
11789	30.9569	39.5448	33.4749	37.8431	40.393	39.2223	36.4151	33.4644	33.0713	40.5614	55.1079	51.9474	Apc
11792	48.6078	46.4555	48.7498	36.2793	36.8289	36.0335	55.6731	49.1054	43.8999	3.2807	2.42613	3.83504	Apex1
11793	32.3147	41.0805	32.4999	32.5263	32.0768	37.6279	31.1629	32.0095	34.242	33.1052	28.4204	39.0477	Atg5
11796	20.3664	24.1876	14.9499	31.9008	30.8888	32.2069	28.7119	22.5521	20.4866	6.85964	18.0227	23.3589	Birc3
11797	42.3621	43.768	31.8499	62.2378	78.41	62.8194	40.6168	26.5533	21.072	38.4736	75.2101	77.3981	Birc2
11798	48.3362	45.3037	49.0748	61.6123	55.8374	68.5592	44.8186	44.3767	45.9486	67.1052	99.4714	107.73	Xiap
11799	86.3535	91.7593	85.4747	95.7023	86.7262	79.72	82.6343	88.7535	96.8725	117.21	172.255	169.091	Birc5
11800	68.1595	70.2592	61.0998	59.1103	62.5696	63.1383	69.6789	73.84	64.9719	14.0175	19.4091	22.313	Api5
11804	15.2069	17.6608	22.7499	22.2054	18.2165	17.8573	21.3589	19.2784	14.048	32.5087	21.142	29.6344	Aplp2
11816	2.17242	23.0358	20.7999	70.3694	28.1167	19.7706	15.4064	30.9182	20.4866	19.3859	24.2613	11.5051	Apoe
11820	17.9224	28.4108	21.7749	32.839	29.7008	27.7426	16.4568	21.8246	17.56	14.614	26.6875	28.9371	App
11821	90.9699	85.2324	89.0497	60.9868	70.4898	63.1383	89.6372	103.667	107.701	47.7192	31.8863	37.6531	Aprt
11828	0.814656	0.76786	0.324999	0.625505	1.58404	1.91328	0.350145	0	0	3.57894	27.034	37.3045	Aqp3
11834	52.9526	58.7413	38.6749	53.7935	50.2933	50.7019	52.8719	44.7405	42.1439	39.6666	52.3351	51.9474	Aqr
11835	1.08621	2.68751	1.94999	10.0081	3.56409	4.14544	1.40058	2.18246	1.46333	6.26315	11.7841	8.71601	Ar
11836	37.2026	41.0805	31.8499	40.6579	26.5327	36.9901	45.1687	34.5557	36.5833	37.2807	50.2556	35.9099	Araf
11837	1806.36	1806.39	1954.22	1952.2	1953.12	1913.28	1833.71	1891.83	1912.87	2607.86	2295.47	2289.52	Rplp0
11839	13.5776	14.5893	8.44997	28.4605	31.6808	29.0181	6.30261	6.54739	2.34133	0.596491	0	0	Areg
11840	412.759	411.957	379.599	422.529	470.46	410.399	436.631	424.489	383.685	186.105	231.869	239.167	Arf1
11841	6.51725	6.52681	7.14997	10.9463	8.71222	8.92864	7.35305	6.54739	3.512	10.4386	10.7443	11.8538	Arf2
11842	55.9397	45.3037	46.7998	53.168	58.6095	49.4264	49.0203	48.7417	45.3633	35.1929	42.9772	40.7909	Arf3
11843	95.0432	99.8218	62.3998	108.838	124.347	101.404	82.9844	86.9348	58.8259	11.9298	36.392	37.6531	Arf4
11844	7.3319	8.06253	1.94999	8.13157	7.52419	7.972	8.75363	8.00236	3.21933	0.894736	8.66476	10.8078	Arf5
118445	20.6379	24.5715	25.0249	27.835	21.7806	23.2782	28.3618	34.5557	30.73	20.8772	28.767	23.0103	Klf16
11845	359.263	355.135	326.299	373.74	383.338	394.774	398.465	360.106	347.395	135.105	155.619	158.283	Arf6
118451	68.7026	70.6431	69.8748	57.5465	63.3616	62.8194	86.836	67.6563	76.9712	18.4912	18.0227	21.9643	Mrps2
11848	317.173	308.296	315.574	313.691	309.68	357.465	333.688	301.544	347.102	315.842	394.073	375.486	Rhoa
11853	16.8362	15.7411	17.2249	27.2095	23.3646	26.7859	13.3055	14.5498	16.682	25.9473	21.8352	23.0103	Rhoc
11855	1.90086	2.68751	1.3	3.44028	3.16808	3.1888	2.10087	5.09241	0.877999	2.38596	4.50567	2.09184	Arhgap5
11856	1.35776	2.30358	0.974997	1.25101	0.79202	3.50768	3.15131	4.36493	3.80466	0.894736	0	1.04592	Arhgap6
11857	196.332	187.742	224.574	217.05	261.763	273.28	190.129	197.513	219.792	713.999	606.186	612.561	Arhgdib
11861	87.9828	93.6789	89.6997	104.147	113.655	108.738	96.6401	100.757	89.2632	45.6315	52.6817	50.5528	Arl4a
11863	11.6767	15.3572	9.42497	18.7652	18.6125	14.9874	12.6052	11.2761	8.48732	12.5263	29.1136	33.8181	Arnt
11867	2279.68	2394.19	2185.29	2297.17	2428.73	2363.86	2296.25	2414.17	2359.77	2036.42	1914.22	1813.63	Arpc1b
11881	3.53017	4.99109	4.54998	5.3168	3.56409	3.1888	3.15131	2.54621	0.877999	2.38596	9.35794	6.27552	Arsb
11883	2.98707	2.30358	0.324999	3.44028	3.9601	0.95664	0.70029	1.45498	0.585333	6.26315	8.31817	8.36737	Arsa
11886	5.15949	4.99109	6.49998	5.00404	4.35611	6.05872	5.25218	8.72985	6.14599	3.57894	4.50567	7.32145	Asah1
11891	70.0604	71.7949	55.5748	66.6163	68.9058	64.4138	75.6314	76.7499	61.4599	19.3859	23.5681	23.7075	Rab27a
11898	63.2716	63.3484	55.5748	61.6123	51.4813	58.6739	58.1241	50.9241	56.1919	77.5438	79.0226	76.3522	Ass1
11907	36.9311	44.1519	45.8248	31.588	30.8888	36.0335	44.1183	28.7358	39.2173	56.0701	58.9204	56.4797	Ate1
11908	27.4267	39.9287	31.8499	30.0243	35.2449	31.2502	29.7623	28.372	21.072	14.0175	25.3011	33.8181	Atf1
11909	19.2802	17.2768	15.5999	21.2672	13.8604	14.9874	18.5577	14.5498	12.5847	7.45613	24.2613	23.0103	Atf2
11910	24.9828	20.7322	26.3249	27.2095	26.9287	28.0614	24.5102	26.917	27.5106	1.49123	3.4659	1.39456	Atf3
11911	1437.6	1378.31	1493.37	1043.03	980.125	1079.41	1409.68	1364.77	1460.7	447.964	359.068	364.329	Atf4
11920	112.694	134.375	144.624	126.978	127.119	128.828	119.4	132.403	141.65	198.631	150.767	153.402	Atm
11927	18.7371	19.1965	21.7749	20.3289	19.0085	19.4517	17.1571	17.4597	18.1453	19.0877	21.142	18.8266	Atox1
11928	1138.62	1195.56	1203.8	922.933	1104.47	1089.93	1152.68	1261.1	1294.46	864.911	878.26	825.232	Atp1a1
11931	0.543104	1.53572	0.649998	1.87652	0	1.27552	1.40058	3.27369	1.46333	1.19298	5.19885	5.57824	Atp1b1
11933	177.323	176.608	144.299	202.038	169.888	188.458	168.07	155.682	130.236	187.596	433.931	472.756	Atp1b3
11938	142.293	148.197	140.725	130.105	154.84	132.016	168.07	174.961	124.383	11.9298	17.6761	24.0562	Atp2a2
11946	469.785	460.332	351.974	429.097	390.862	359.378	474.797	452.861	381.929	188.491	270.34	255.553	Atp5a1
11947	801.35	777.458	777.722	686.492	666.881	622.135	790.628	779.867	739.275	277.666	281.431	273.334	Atp5b
11949	213.44	232.278	225.224	179.833	204.737	207.591	260.858	215.336	245.84	241.877	231.522	231.497	Atp5c1
11950	64.0863	55.6698	44.5248	62.5505	55.4414	59.6306	60.9253	57.8353	31.0226	9.54385	24.9545	39.745	Atp5pb
11951	53.4957	49.527	66.9498	40.0324	33.6609	41.4544	60.9253	55.2891	72.2886	11.6316	11.0909	8.36737	Atp5g1
11957	112.694	91.7593	63.0498	97.8916	101.379	83.8655	97.6905	77.1137	57.6553	26.2456	72.0908	64.1498	Atp5j
11958	445.345	442.287	493.348	380.933	446.303	428.256	434.88	490.327	497.825	381.157	284.551	276.123	Atp5k
11964	100.474	113.643	104.65	109.151	111.279	97.2584	96.6401	94.9371	95.1165	44.4385	83.8749	84.0223	Atp6v1a
11966	116.496	122.474	111.475	104.147	93.0624	121.493	125.002	106.213	117.652	73.9648	102.244	108.078	Atp6v1b2
11972	6.24569	8.44646	8.77497	14.3866	5.94015	10.2042	7.70319	12.0035	6.43866	22.6666	22.875	23.0103	Atp6v0d1
11973	77.6638	86.3842	86.7747	78.5009	75.2419	78.4445	83.3346	92.3909	83.1172	59.9473	60.6533	59.2688	Atp6v1e1
11974	179.767	205.019	210.924	172.64	195.233	212.055	189.429	196.785	196.379	135.105	137.596	126.556	Atp6v0e
11975	4.61638	4.99109	5.84998	4.37854	6.33616	7.33424	7.70319	6.54739	3.512	2.98245	3.4659	4.53232	Atp6v0a1
11977	11.6767	14.5893	14.2999	27.2095	20.1965	15.3062	14.0058	17.8234	19.6086	21.4737	16.2897	19.5239	Atp7a
11980	8.96121	6.52681	4.22499	8.75708	3.56409	6.69648	7.70319	4.36493	4.97533	9.84209	9.35794	10.8078	Atp8a1
11981	11.6767	9.21432	12.675	8.75708	13.0683	7.01536	12.6052	13.4585	12.8773	11.3333	7.2784	5.92688	Atp9a
11982	49.1509	53.7502	53.9498	74.7479	62.1736	52.9341	49.7206	46.5592	60.2893	50.1052	47.4829	34.1667	Atp10a
11983	52.6811	52.5984	64.3498	61.6123	49.8973	56.7607	53.5722	61.4727	52.0946	44.7368	51.2954	51.2501	Atpif1
11984	243.039	252.626	254.474	269.28	273.643	238.522	235.648	264.805	280.96	259.772	181.267	201.514	Atp6v0c
11987	251.186	239.572	215.149	190.779	194.045	186.545	260.508	232.432	203.988	12.2281	18.7159	27.5426	Slc7a1
11989	29.0561	35.7055	28.5999	17.5142	13.0683	15.6251	31.1629	28.372	25.462	0.298245	0.34659	0.34864	Slc7a3
11990	15.4785	11.134	5.84998	11.5719	14.2564	12.4363	16.1067	11.6398	11.414	3.57894	16.6363	13.597	Atrn
11991	241.138	239.956	182.974	204.853	217.014	203.445	238.099	227.704	215.402	66.8069	89.4203	92.041	Hnrnpd
11992	32.0431	32.2501	18.8499	31.2753	32.0768	25.1915	30.1125	41.4668	24.584	12.8245	21.8352	20.9184	Auh
11993	358.449	330.564	360.424	364.044	283.939	324.301	342.442	319.367	418.22	482.859	425.959	392.569	Aup1
12005	115.681	127.465	122.2	128.229	117.219	103.636	113.797	108.032	114.433	141.368	138.636	137.364	Axin1
12009	3.25862	3.07144	1.94999	2.50202	1.98005	2.86992	0.350145	2.18246	3.512	5.96491	5.89204	6.62417	Cep131
12010	850.772	919.896	644.148	1186.58	1136.15	1090.57	820.39	694.023	571.285	454.824	710.164	802.221	B2m
12013	7.06035	13.0536	13.325	16.2631	13.8604	15.3062	12.6052	13.8223	13.7553	28.3333	35.3522	38.3504	Bach1
12014	37.2026	39.1609	37.6999	64.7398	79.202	72.3858	34.6644	29.4632	33.364	165.526	176.414	162.815	Bach2
12015	20.3664	18.0447	23.0749	35.9666	29.7008	26.1482	23.4597	17.096	26.0473	86.1929	67.9317	54.0392	Bad
12017	74.6768	71.411	79.6247	70.9949	59.0055	69.197	67.9282	71.6575	69.6546	67.9999	56.4942	66.5903	Bag1
12018	112.694	108.652	141.699	128.229	116.427	117.986	107.845	99.6658	121.457	97.228	81.7953	80.8845	Bak1
12021	2.71552	2.68751	3.57499	4.06579	3.9601	1.91328	3.50145	4.00118	4.68266	2.68421	4.15908	8.01873	Bard1
12028	76.3061	66.0359	92.9497	58.7975	50.6893	63.776	68.9786	66.9289	85.1659	68.5964	54.4147	67.6362	Bax
12033	65.9871	70.2592	58.4998	45.6619	64.1536	52.6152	74.9311	73.4762	67.0206	12.2281	13.8636	21.6157	Bcap29
12034	659.6	661.511	679.573	518.231	522.337	504.149	725.851	736.581	753.908	289.596	279.352	299.831	Phb2
12035	78.207	62.5806	74.7497	50.6659	54.2534	57.3984	66.5276	74.9312	75.8006	0.298245	0.34659	0.34864	Bcat1
12036	2.17242	4.22323	5.19998	2.50202	3.16808	4.14544	3.8516	2.54621	3.80466	0.894736	1.03977	3.13776	Bcat2
12039	7.3319	9.98218	14.2999	14.0739	9.50424	11.4797	6.65276	8.00236	9.95065	44.4385	28.4204	17.0834	Bckdha
12040	8.14656	5.75895	7.79997	7.81882	5.54414	7.33424	8.40348	9.82108	10.2433	8.64911	9.01135	6.62417	Bckdhb
12041	30.4138	29.1787	29.5749	28.4605	23.7606	27.1048	27.3113	34.1919	29.852	23.2631	20.4488	21.9643	Bckdk
12042	20.6379	21.5001	17.2249	22.2054	22.9686	19.4517	21.0087	12.731	13.7553	14.9123	24.2613	31.029	Bcl10
12043	585.466	587.797	579.798	734.343	674.009	702.174	533.271	550.708	540.555	134.509	149.727	164.907	Bcl2
12045	155.871	138.215	110.175	158.878	137.812	122.769	119.4	129.129	93.9459	10.7368	31.8863	36.2586	Bcl2a1b
12047	8.14656	6.52681	2.59999	10.0081	8.71222	4.46432	8.05334	6.54739	4.97533	0	1.73295	0	Bcl2a1d
12048	149.897	132.072	141.049	129.48	115.635	118.305	152.663	134.585	159.503	20.2807	16.6363	14.6429	Bcl2l1
12051	150.168	153.188	143.974	168.886	171.472	202.489	165.619	134.221	168.576	27.4386	29.1136	34.1667	Bcl3
12053	2.71552	2.30358	5.19998	6.88056	7.52419	5.73984	2.45102	3.27369	4.09733	17.2982	18.3693	20.2211	Bcl6
12054	8.68966	12.6697	12.35	14.3866	14.2564	13.0741	17.5073	14.186	12.292	22.0702	25.6477	31.3776	Bcl7b
12055	11.9483	12.6697	11.375	13.1356	11.4843	14.3496	10.1542	10.1848	7.90199	6.5614	12.1307	11.8538	Bcl7c
12068	19.8233	20.3483	15.2749	20.0162	18.2165	14.9874	21.0087	18.9147	17.56	5.66666	13.1704	11.8538	Bet1
12070	22.5388	28.7947	23.7249	20.0162	20.1965	17.8573	27.6615	30.5545	27.5106	66.2105	44.3636	31.3776	Bex3
12091	16.5647	18.0447	20.1499	20.3289	22.1766	22.6405	17.1571	20.0059	19.316	39.9649	31.1931	30.3317	Glb1
121022	263.134	249.938	251.224	236.754	231.666	221.303	261.208	248.437	278.911	145.544	121.307	128.997	Mrps6
12122	25.2543	27.259	21.4499	20.0162	26.1367	21.0461	29.7623	26.917	20.7793	2.08772	11.7841	5.57824	Bid
12125	80.1078	90.2235	81.5747	118.221	114.051	104.593	75.2812	77.4774	69.0692	88.8771	144.528	160.375	Bcl2l11
12142	106.72	110.956	83.1997	122.286	112.467	105.549	108.895	93.8459	97.1652	9.54385	15.9432	18.8266	Prdm1
12144	9.23277	7.6786	9.74997	7.19331	7.52419	8.60976	10.5044	10.1848	8.19466	6.5614	7.2784	7.32145	Blm
12151	33.4009	28.7947	28.9249	24.082	26.1367	33.4824	32.5635	37.8294	30.1446	15.5088	20.4488	26.148	Bmi1
12175	310.927	312.903	323.699	327.765	350.469	314.416	314.43	315.002	317.25	269.017	277.619	264.618	Bnip2
12176	50.7802	40.3126	42.2499	76.9372	72.4698	79.72	47.6198	40.0118	31.3153	6.26315	8.66476	9.06465	Bnip3
12177	13.306	13.4375	14.3	28.4605	33.6609	25.8293	11.2047	10.5486	11.414	80.5262	75.9033	69.3794	Bnip3l
12181	40.4612	38.393	43.5498	40.0324	31.6808	38.9034	42.3676	43.6493	45.9486	9.54385	5.54544	6.62416	Bop1
12183	5.15949	8.06253	4.22499	3.44028	6.33616	4.7832	4.90203	7.27487	3.21933	8.05262	14.9034	12.2024	Bpgm
12189	2.98707	2.68751	2.92499	3.75303	4.75212	1.5944	3.50145	4.00118	3.21933	4.47368	6.23862	7.32145	Brca1
12190	8.68966	9.59825	7.47497	5.9423	9.10823	8.60976	10.1542	9.82108	11.414	8.94736	10.0511	9.41329	Brca2
12192	99.9311	109.036	98.4746	141.052	165.532	148.598	119.4	113.124	112.969	130.93	154.233	168.393	Zfp36l1
12193	164.017	181.983	134.875	269.28	270.871	224.173	137.607	152.045	131.7	316.438	815.874	909.254	Zfp36l2
12211	134.418	132.456	138.125	162.944	143.752	157.208	137.957	126.219	152.479	179.245	198.25	215.111	Birc6
12212	1.08621	2.30358	0.649998	1.87652	3.56409	2.23216	1.75073	2.54621	2.34133	7.15789	5.19885	4.18368	Chic1
12215	203.935	204.635	232.049	235.816	268.099	238.841	219.891	221.156	227.109	117.509	93.5794	89.6005	Bsg
12226	399.996	442.671	309.074	640.83	696.978	689.419	418.774	375.02	302.91	291.087	667.88	763.173	Btg1
12227	31.2285	34.1698	31.8499	68.1801	62.9656	60.2683	31.8632	27.6445	32.1933	79.035	174.335	179.55	Btg2
12234	3.80173	3.45537	2.27499	4.06579	2.77207	3.82656	4.90203	4.36493	3.512	6.85964	4.50567	8.71601	Btrc
12235	3.53017	3.8393	3.57499	1.25101	0.79202	3.1888	3.50145	2.90995	4.68266	4.77192	6.93181	7.67009	Bub1
12236	8.41811	5.37502	4.87498	6.56781	5.54414	4.7832	6.65276	5.45616	3.80466	7.45613	14.2102	10.1106	Bub1b
12237	118.397	119.786	112.45	106.336	111.279	107.781	116.948	106.941	121.457	45.3333	77.6362	74.9577	Bub3
12238	35.0302	29.5626	32.1749	35.6538	29.3047	30.9314	34.3142	38.9206	33.364	22.9649	40.5511	32.0749	Commd3
12257	64.3578	72.1788	74.4247	106.336	106.923	103.317	57.774	69.8388	62.3379	238.298	186.812	192.798	Tspo
12259	7.06035	59.8931	62.7248	167.01	75.2419	61.225	37.4655	65.1101	59.1186	67.4034	91.1532	46.7178	C1qa
12260	0	3.8393	5.19998	17.8269	5.94015	7.65312	2.80116	9.45734	3.21933	7.75438	8.66476	3.83504	C1qb
12261	518.121	520.993	441.023	396.883	404.722	396.687	562.333	527.428	482.607	33.7017	64.4658	69.3794	C1qbp
12262	0.543104	7.29467	3.89999	25.9585	7.12818	10.523	4.20174	13.0948	6.73132	5.66666	7.62499	4.53232	C1qc
12265	0.814656	1.53572	2.59999	5.00404	0.39601	1.27552	1.40058	5.45616	4.68266	3.2807	1.73295	1.39456	Ciita
12266	1.08621	2.30358	0.324999	7.19331	1.98005	3.1888	1.40058	2.18246	4.97533	2.38596	1.38636	1.39456	C3
12267	0.543104	2.30358	2.27499	8.13157	2.77207	3.1888	2.45102	4.36493	2.92666	2.38596	4.15908	0.69728	C3ar1
12282	478.474	469.162	458.898	355.913	387.298	421.56	546.577	513.97	491.679	52.1929	68.6249	75.6549	Hyou1
12283	190.901	198.876	113.425	181.084	195.233	193.241	185.577	156.046	107.994	64.1227	199.983	210.23	Cab39
12286	4.34483	6.14288	6.17498	2.50202	1.98005	3.50768	6.30261	4.72867	8.19466	3.2807	6.58522	3.83504	Cacna1a
12301	140.664	151.268	126.1	101.957	132.663	126.276	172.271	145.498	134.041	27.4386	37.4318	36.9559	Cacybp
12304	144.466	145.509	152.1	111.34	133.455	127.552	135.856	157.501	182.038	67.7017	36.0454	47.4151	Pdia4
12305	5.97414	6.91074	6.49998	7.19331	6.33616	3.82656	8.40348	4.72867	6.43866	3.57894	2.77272	4.53232	Ddr1
12306	495.311	474.154	616.848	729.965	735.787	783.169	452.388	504.513	505.142	426.491	309.852	278.215	Anxa2
12310	0	0.38393	0	0.625506	4.35611	4.14544	0	0	0.292666	4.77192	4.50567	5.92689	Calca
12313	1970.65	1879.34	2015.97	1966.28	1945.6	1840.26	1931.75	1944.94	1991.3	917.403	904.947	858.004	Calm1
12314	345.686	320.198	278.524	339.024	357.201	323.344	312.68	298.997	275.399	315.543	355.255	339.227	Calm2
12315	147.996	147.045	130.325	161.693	152.464	176.66	133.405	164.776	94.5312	62.6315	162.897	153.402	Calm3
12316	12.2198	7.6786	10.4	11.8846	12.6723	13.393	8.40348	9.45734	8.19466	39.9649	43.3238	42.8828	Aspm
12317	1790.34	1746.11	1971.77	1627.88	1752.35	1809.96	1867.32	1963.85	2100.76	377.28	303.267	356.31	Calr
12321	158.858	160.867	120.9	118.846	129.099	123.088	133.756	132.767	103.897	19.0877	40.2045	39.3963	Calu
12323	0.814656	1.15179	1.3	1.87652	1.18803	0.95664	0.350145	1.81872	0.585333	14.0175	15.25	13.2483	Camk2b
12325	12.7629	14.2054	8.77497	11.8846	14.6524	14.6685	11.9049	6.91113	7.90199	17.8947	22.5284	34.5154	Camk2g
12326	115.681	111.34	114.4	172.952	145.336	155.613	109.245	113.488	110.335	466.456	425.959	454.627	Camk4
12328	8.41811	5.37502	9.42497	6.25505	7.12818	8.29088	7.0029	7.27487	9.65799	9.2456	10.0511	5.2296	Caml
12330	525.181	548.252	567.123	499.153	512.437	479.914	583.692	585.991	605.234	185.21	170.522	190.706	Canx
12331	31.2285	32.634	37.0499	32.839	38.809	39.5411	37.1154	39.6481	38.632	53.0877	44.7101	36.9559	Cap1
12332	75.2199	74.8663	94.5747	117.908	120.387	102.998	101.192	118.217	103.311	93.0525	67.2385	56.4797	Capg
12333	86.8966	77.9378	81.8997	113.529	82.3701	93.7507	73.8806	69.4751	79.8979	247.842	222.511	226.268	Capn1
12334	122.47	119.786	120.9	144.492	137.811	146.366	99.7914	122.218	121.749	110.649	83.8748	84.0223	Capn2
12336	57.2975	48.3752	59.7998	65.9908	70.4898	70.7914	50.7711	59.654	59.4113	100.21	76.5965	70.4253	Capns1
12339	40.1897	31.0983	27.6249	35.6538	36.8289	36.3523	36.065	29.0995	21.6573	16.4035	52.3351	58.9202	Capn7
12340	13.0345	17.6608	14.625	20.9544	21.3846	18.495	18.2076	14.9135	17.8526	8.94736	14.9034	19.5239	Capza1
12343	87.7113	95.2146	70.5247	96.6406	98.2105	86.7354	83.6847	85.8435	71.9959	24.4561	44.017	46.7178	Capza2
12345	684.039	702.208	428.998	640.518	682.325	699.942	634.813	631.823	413.245	193.263	626.982	601.056	Capzb
12349	30.6854	34.5537	37.3749	13.4484	14.2564	13.393	57.774	45.8317	36.876	3.2807	3.81249	3.4864	Car2
12359	22.2673	28.0269	25.3499	25.333	24.5526	27.1048	18.2076	22.9159	18.1453	47.421	52.6817	52.296	Cat
12362	8.96121	12.2858	11.7	14.6994	14.2564	10.8419	9.45392	9.45734	8.48732	8.05262	12.4772	12.5511	Casp1
12363	7.87501	8.06253	8.12497	14.0739	12.2763	12.1174	7.7032	10.1848	8.77999	2.08772	4.15908	6.62416	Casp4
12366	7.3319	8.06253	5.52498	13.4484	11.8803	10.2042	8.05334	6.18364	7.02399	14.9123	19.4091	18.4779	Casp2
12367	16.2931	17.2768	16.8999	14.0739	16.6324	18.495	15.4064	24.0071	17.56	14.0175	17.3295	16.7347	Casp3
12368	20.638	14.5893	10.725	25.333	22.5726	18.1762	16.1067	16.7322	13.4627	12.5263	15.25	13.9456	Casp6
12370	20.9095	18.8126	15.9249	22.2054	27.7207	22.0027	24.5102	20.7334	23.4133	15.5087	10.0511	19.8725	Casp8
12371	3.53017	3.8393	6.17498	6.25505	5.94015	6.3776	2.45102	2.54621	2.92666	12.8246	14.2102	14.6429	Casp9
12380	77.9354	76.0181	74.0997	100.394	116.823	115.754	64.4267	66.9288	61.4599	164.035	167.75	218.946	Cast
12385	45.3492	36.4733	37.3749	55.9827	45.1452	47.5131	38.516	45.1042	42.7293	31.614	36.392	39.745	Ctnna1
12387	248.198	252.242	211.574	265.84	285.523	267.221	216.39	234.251	205.744	291.982	385.408	396.404	Ctnnb1
12390	0.271552	0.38393	0.974997	0.938258	1.18803	1.27552	1.05044	0.727487	0	5.36841	3.11931	6.62416	Cav2
12393	44.5345	49.527	43.8748	61.2995	55.8374	57.0795	49.3705	45.1042	45.0706	15.5087	16.9829	21.6157	Runx2
12394	9.77587	8.83039	6.82498	8.44432	6.33616	6.3776	12.9554	9.09359	9.95065	10.4386	17.3295	10.8079	Runx1
12396	2.71552	3.07144	2.92499	2.18927	1.58404	2.55104	5.25218	4.36493	3.80466	6.26315	5.54544	8.71601	Cbfa2t2
12399	244.125	264.528	239.849	342.151	310.868	299.11	219.541	225.157	203.696	256.193	269.301	252.764	Runx3
12400	188.729	189.661	154.049	188.277	180.977	165.499	206.236	161.866	143.992	43.5438	119.227	114.703	Cbfb
12402	15.2069	13.4375	10.725	15.3249	13.4643	13.0741	13.3055	12.731	13.4627	22.6666	20.7954	24.7535	Cbl
12408	2.17241	2.30358	0.974997	1.56376	1.98005	1.27552	2.10087	2.54621	0.877999	8.05262	7.2784	6.97281	Cbr1
12412	71.9613	71.411	66.9498	61.925	67.7177	58.3551	73.8806	67.2926	84.8732	45.9298	51.2954	57.8743	Cbx1
12416	1.62931	1.53572	2.59999	2.81478	3.56409	0.95664	1.40058	3.27369	1.46333	3.2807	6.23862	3.13776	Cbx2
12417	475.759	508.323	515.123	487.269	512.833	472.899	530.82	523.791	476.461	479.578	478.988	534.117	Cbx3
12418	20.3664	18.0447	14.9499	22.831	24.9486	22.9594	17.5073	13.4585	14.048	25.9473	37.0852	41.4882	Cbx4
12419	146.095	156.26	145.6	120.097	128.703	118.305	146.361	160.775	156.869	56.3684	67.2385	71.4712	Cbx5
12421	32.3147	35.3216	27.6249	43.7854	48.7092	44.9621	29.4122	24.0071	27.8033	71.8771	128.585	125.162	Rb1cc1
12428	17.9224	15.3572	13.3249	20.6417	20.1965	14.3496	16.4568	13.4585	10.2433	12.8246	21.142	29.9831	Ccna2
12442	4.88793	6.91074	4.22499	10.6336	6.33616	7.65312	5.60232	3.63744	4.97533	17.8947	19.4091	20.2211	Ccnb2
12443	2.98707	6.14288	7.79997	20.0162	10.6923	6.05872	6.30261	9.82108	6.73132	4.47368	4.50567	3.13776	Ccnd1
12444	2668.81	2580.78	3024.44	2546.75	2624.76	2797.53	2901.65	3072.18	3319.71	784.087	565.635	590.597	Ccnd2
12445	1010.99	1048.13	1097.52	1092.76	1098.53	1069.2	1060.59	1098.14	1116.52	490.613	346.937	364.329	Ccnd3
12447	20.9095	20.7322	14.3	20.0162	13.8604	12.7552	17.1571	12.0035	12.5846	5.36841	7.62499	9.41329	Ccne1
12448	13.0345	9.98218	10.075	9.06983	8.71222	10.2042	11.5548	14.5497	14.6333	4.17543	5.19885	4.88096	Ccne2
12449	3.25862	5.75895	4.22499	5.3168	4.35611	2.86992	4.55189	5.09241	4.38999	5.07017	8.31817	8.36737	Ccnf
12450	93.957	95.2146	78.3247	81.6285	83.9541	75.5746	98.7409	92.3909	84.8732	70.0876	81.4487	108.776	Ccng1
12452	7.06035	8.83039	5.84998	17.2014	20.1965	18.1762	3.50145	4.36493	0.877999	27.7368	108.483	119.932	Ccng2
12453	46.1638	47.6073	52.3248	59.423	48.3132	54.5285	41.6673	42.1943	35.7053	137.491	172.949	170.137	Ccni
12454	168.362	157.027	144.95	167.323	136.227	128.828	154.414	138.586	148.674	144.351	190.971	193.844	Ccnk
12455	4.61638	5.37502	5.19998	4.69129	3.56409	2.55104	5.25218	2.90995	3.80466	1.19298	3.81249	4.53232	Ccnt1
12457	11.6767	9.59825	7.79997	12.1974	12.2763	9.24752	11.5548	13.0948	7.31666	0	3.11931	2.09184	Noct
12460	23.3535	18.0447	24.6999	29.3988	25.3447	24.5538	20.3084	19.6422	17.2673	92.1578	73.1305	85.0682	Ccs
12461	198.505	201.947	176.149	172.639	188.105	163.267	224.093	211.335	176.478	57.2631	91.8464	100.06	Cct2
12462	159.129	147.813	157.299	146.994	144.148	138.075	172.271	160.775	165.356	23.8596	31.5397	28.2399	Cct3
12464	285.944	297.162	263.249	220.491	244.734	224.173	284.668	252.802	273.058	107.07	158.738	155.145	Cct4
12465	189.543	186.59	207.349	163.57	172.264	180.167	228.295	208.061	230.036	93.649	88.0339	88.206	Cct5
12466	424.979	408.501	346.124	326.514	384.526	338.013	466.393	419.76	363.784	33.1052	65.8522	77.0495	Cct6a
12468	1589.94	1503.09	1636.37	1218.8	1092.2	1236.3	1532.94	1545.91	1704.2	629.894	559.743	565.495	Cct7
12469	651.996	605.841	597.998	588.601	590.055	585.783	696.439	628.186	664.06	206.088	230.482	242.305	Cct8
12475	0.271552	1.53572	1.62499	8.13157	1.58404	1.91328	1.05044	2.90995	3.80466	1.49123	3.81249	1.7432	Cd14
12477	117.853	121.706	89.0497	212.672	271.267	248.726	71.7798	62.5639	38.9246	106.474	310.545	303.666	Ctla4
12479	1.08621	1.15179	1.3	1.56376	2.37606	3.1888	1.05044	2.18246	0.585333	5.36841	19.7556	20.5698	Cd1d1
12481	99.9311	89.4557	117.325	131.356	153.256	143.177	85.4354	92.7547	103.897	316.438	229.789	230.103	Cd2
12487	57.0259	51.4466	39.6499	68.4929	61.3816	53.8907	51.1212	59.2902	44.1926	82.3157	117.841	139.456	Cd28
12488	65.9871	74.8663	40.6249	74.7479	76.826	67.6026	63.7264	57.4715	51.2166	40.8596	76.943	73.2145	Cd2ap
12492	24.1681	28.0269	28.2749	43.1599	28.9087	33.8013	23.8099	22.5521	25.1693	58.1578	53.3749	59.2689	Scarb2
12493	12.2198	9.98218	16.5749	12.8229	15.0484	12.4363	18.9078	11.6398	14.048	22.9649	17.3295	14.9915	Cd37
12495	7.87501	9.59825	10.4	14.6994	11.8803	10.8419	8.05334	10.5486	8.77999	5.07017	4.15908	5.57824	Entpd1
12497	4.07328	6.14288	6.82498	4.69129	7.12818	3.82656	5.95247	4.72867	7.90199	5.36841	5.89203	3.83504	Entpd6
12499	8.68966	11.134	7.79997	9.06983	11.0883	7.01536	8.40348	4.00118	7.02399	33.1052	39.5113	29.2858	Entpd5
12500	323.961	319.43	396.174	407.83	428.087	409.761	331.237	385.568	367.003	927.245	635.993	605.588	Cd3d
12501	38.5604	41.8484	51.0248	45.0364	57.0255	51.0208	37.4655	42.558	48.5826	83.5087	74.8635	69.0308	Cd3e
12502	58.9268	75.6342	53.6248	74.4351	69.6978	83.2277	67.2279	66.9288	41.2659	76.3508	139.676	155.494	Cd3g
12503	185.742	185.822	183.949	224.244	223.746	215.882	157.916	153.864	168.283	257.386	303.96	312.033	Cd247
12504	1.08621	0.76786	0.649998	1.25101	3.9601	1.27552	1.40058	1.09123	0.292666	2.98245	3.11931	3.83504	Cd4
12505	180.31	175.072	164.124	201.1	190.481	189.096	213.589	184.418	156.869	72.4736	120.613	110.868	Cd44
12506	33.944	32.2501	20.4749	42.2216	32.0768	32.5258	27.6615	34.5557	20.194	7.45613	33.9659	39.3963	Cd48
12507	26.8836	26.1072	28.9249	21.2672	27.3247	22.3216	23.8099	32.3732	28.974	36.3859	41.5908	42.1855	Cd5
12508	183.841	186.974	145.924	210.483	234.834	237.566	177.874	161.502	145.748	128.842	228.75	253.81	Cd53
12511	37.7457	36.0894	48.4248	35.6538	40.393	36.6712	49.7206	36.0106	46.2413	38.7719	29.8068	31.029	Cd6
12512	36.9311	54.902	62.0748	142.928	59.0055	80.0389	48.6702	74.5675	64.3866	43.2456	50.9488	30.3317	Cd63
12515	26.069	39.1609	27.9499	30.6498	44.7491	32.2069	37.4655	23.2796	24.8766	2.38596	5.54544	3.13776	Cd69
12516	8.14656	7.6786	11.7	18.1397	17.0284	11.4797	7.35305	9.09359	10.536	286.315	212.113	197.33	Cd7
12517	7.06035	18.8126	17.5499	35.0283	11.0883	14.3496	8.75363	22.5521	18.1453	54.5789	34.659	38.6991	Cd72
12519	2.44397	1.15179	0.974997	1.87652	3.56409	5.42096	2.10087	2.54621	2.34133	1.78947	4.15908	4.88096	Cd80
12520	0.814656	2.68751	3.57499	5.00404	2.37606	1.5944	2.45102	3.27369	1.46333	1.78947	2.42613	1.7432	Cd81
12521	310.384	314.055	328.574	295.864	260.575	320.793	327.036	278.264	350.029	119.895	114.721	123.07	Cd82
12522	4.88793	7.6786	4.87498	19.3907	8.71222	5.10208	6.30261	8.00236	7.31666	2.98245	3.11931	1.7432	Cd83
12523	30.9569	29.5626	28.9249	50.6659	44.3531	48.1509	37.8157	32.7369	28.974	72.4736	90.4601	95.1788	Cd84
12524	3.80173	6.14288	4.87498	11.8846	7.9202	8.92864	4.55189	7.27487	3.80466	2.68421	3.81249	4.53232	Cd86
12525	480.375	497.189	478.398	521.984	535.406	560.91	521.366	507.786	503.971	224.579	233.602	245.791	Cd8a
12526	187.099	186.59	167.374	229.873	213.845	218.114	185.227	179.689	207.793	356.105	312.971	327.025	Cd8b1
12527	7.3319	8.44646	1.62499	8.13157	9.50424	10.8419	8.40348	9.82108	2.634	0.894736	10.7443	5.57824	Cd9
12530	113.509	109.804	106.275	93.8258	90.6863	85.4599	125.352	123.309	116.481	23.8596	31.8863	35.5613	Cdc25a
12531	71.1466	84.4646	69.5498	92.2621	87.9142	95.0263	60.9253	61.8364	73.7519	1017.91	819.686	778.514	Cdc25b
12532	1.35776	1.15179	2.27499	1.56376	1.58404	0.63776	0.70029	0.363744	1.17067	3.57894	3.81249	3.4864	Cdc25c
12534	87.4397	70.6431	79.2997	81.003	60.1935	59.6306	70.029	78.2049	71.1179	43.5438	54.7613	54.3879	Cdk1
12537	219.957	204.635	226.524	195.158	194.837	190.053	222.692	207.334	224.768	213.842	207.954	219.992	Cdk11b
12539	217.242	201.947	209.624	189.528	212.261	210.461	222.342	217.519	218.622	215.93	189.931	198.028	Cdc37
12540	192.259	209.626	158.274	219.865	223.35	220.027	206.586	178.234	146.626	110.947	188.892	190.358	Cdc42
12544	11.1336	13.0536	9.42497	9.38258	14.2564	8.92864	16.807	13.8223	8.48732	1.19298	3.81249	3.4864	Cdc45
12545	8.96121	8.06253	5.84998	5.00404	6.73217	6.3776	7.0029	11.6398	6.73132	1.78947	4.15908	7.32145	Cdc7
12549	2.44397	1.53572	1.94999	2.18927	2.37606	1.5944	0.70029	0.727487	2.04866	6.85964	8.66476	3.13776	Arhgap31
12550	156.414	158.947	150.149	114.468	103.359	130.103	191.529	164.048	195.794	36.3859	38.4715	44.626	Cdh1
12566	12.4914	11.9018	11.375	5.3168	10.6923	7.33424	13.3055	10.1848	10.536	2.98245	6.93181	5.92689	Cdk2
12567	105.634	107.116	124.15	78.8137	84.7462	84.8221	112.046	101.121	121.749	57.8596	39.1647	56.1311	Cdk4
12568	10.8621	9.59825	13	13.4484	10.6923	13.0741	11.5548	12.0035	7.02399	30.1228	26.6874	21.9643	Cdk5
12569	4.07328	1.53572	6.49998	3.75303	5.14813	4.46432	4.20174	4.36493	3.80466	1.19298	2.07954	2.09184	Cdk5r1
12571	21.181	18.8126	24.6999	17.5142	17.8205	17.2195	19.258	24.3708	24.2913	1.78947	1.03977	1.39456	Cdk6
12572	32.3147	35.3216	18.8499	33.7773	30.8888	31.888	34.3142	26.5533	17.2673	8.05262	18.3693	24.7535	Cdk7
12575	129.802	124.009	136.174	142.303	167.116	154.019	163.518	161.138	159.503	33.7017	25.3011	32.0749	Cdkn1a
12576	13.0345	10.75	16.8999	20.3289	24.5526	29.0181	9.10378	7.63862	9.36532	83.2104	140.023	153.053	Cdkn1b
12578	132.517	137.063	154.375	74.4351	89.8943	102.042	156.865	161.138	155.113	33.4035	36.392	33.8181	Cdkn2a
12579	7.3319	11.5179	7.14998	8.44432	7.52419	6.05872	9.10378	8.36611	6.14599	0.596491	3.4659	1.7432	Cdkn2b
12580	3.25862	0.76786	1.3	3.44028	2.77207	3.1888	1.40058	2.90995	1.17067	6.26315	9.35794	9.76193	Cdkn2c
12581	222.944	241.876	202.149	329.016	364.725	355.232	191.179	191.693	194.33	294.07	398.232	429.525	Cdkn2d
12585	5.70259	6.91074	5.52498	6.25505	5.94015	6.3776	8.40348	7.27487	5.85333	2.08772	0.693181	2.09184	Cdr2
12593	32.5862	34.9376	31.1999	26.8967	27.7207	29.6559	37.1154	26.917	31.608	31.9122	23.2216	29.9831	Cdyl
12606	1.35776	3.45537	5.84998	15.9504	5.54414	4.14544	4.20174	8.72985	5.26799	5.66666	3.81249	3.4864	Cebpa
12607	315.272	321.349	291.199	291.486	270.871	266.265	336.49	311.728	352.37	152.105	155.966	173.274	Cebpz
12608	42.3621	76.0181	23.7249	41.5961	35.6409	43.0488	57.4238	34.5557	24.2913	5.07017	13.1704	10.4592	Cebpb
12611	54.3104	54.902	44.8498	49.4149	55.0454	51.6586	54.9728	57.8353	47.9973	27.1403	37.0852	33.4695	Cebpg
12614	11.1336	11.5179	11.375	10.0081	15.8404	12.1174	9.80407	8.36611	8.48732	5.9649	10.0511	9.76193	Celsr1
12615	26.3405	25.3394	20.4749	38.7813	38.413	36.0335	24.16	24.3708	12.8773	25.3509	90.8067	85.7655	Cenpa
12616	29.3276	32.634	38.6749	29.7115	30.8888	31.888	36.7653	36.0106	31.608	26.8421	25.3011	28.2399	Cenpb
12617	8.96121	8.06253	12.025	11.2591	11.8803	9.5664	9.80407	9.09359	10.8286	5.9649	10.7443	8.71601	Cenpc1
12626	316.086	341.698	388.049	263.025	341.361	338.651	342.092	374.292	427.293	286.017	199.983	176.063	Cetn3
12631	363.337	347.457	344.824	377.18	358.389	356.827	394.614	401.937	355.589	156.877	178.494	173.274	Cfl1
12632	7.60345	12.6697	13.65	7.19331	10.6923	9.5664	7.0029	7.27487	8.77999	11.0351	11.4375	11.1565	Cfl2
12633	149.082	146.661	117	161.068	144.148	162.31	159.666	142.224	129.651	65.3157	106.403	99.0138	Cflar
12648	175.694	176.992	187.199	177.644	199.985	188.139	217.44	197.513	207.208	167.316	181.96	199.074	Chd1
12649	13.8491	11.134	13.9749	9.38258	10.2963	7.972	11.5548	16.3685	13.17	2.08772	3.4659	3.83504	Chek1
12651	4.88793	5.75895	9.42497	10.3208	8.31621	5.73984	6.65276	6.54739	7.02399	27.1403	25.3011	23.0103	Chkb
12660	11.6767	11.5179	14.625	9.06983	10.2963	11.4797	11.9049	12.3673	14.6333	4.47368	5.89203	4.18368	Chka
12662	25.5259	23.0358	24.3749	30.337	39.997	37.6279	26.2609	24.7346	29.5593	39.6666	42.9772	46.3692	Chm
12663	3.80173	3.07144	4.87498	7.50607	5.94015	4.7832	6.30261	5.45616	6.14599	3.87719	4.50567	4.18368	Chml
12675	39.1035	42.6162	21.1249	38.7813	40.789	37.9467	40.967	28.7358	21.6573	8.05262	23.5681	30.3317	Chuk
12695	2.98707	1.91965	2.27499	5.3168	6.73217	3.82656	1.75073	1.45497	2.34133	14.9123	13.517	17.432	Patj
12696	45.0776	48.3752	49.0748	57.8593	62.1736	54.8474	42.3676	32.7369	40.9733	95.1402	90.1135	77.7468	Cirbp
12700	626.742	608.913	593.123	681.488	628.864	650.515	616.606	623.821	588.845	18.193	29.1136	30.6803	Cish
12702	19.0086	15.3572	7.14998	24.3947	22.5726	23.916	20.6586	10.9123	7.31666	2.98245	7.2784	11.1565	Socs3
12703	234.078	248.787	203.774	274.597	348.885	349.812	215.689	222.247	183.502	48.614	137.25	135.272	Socs1
12704	1.62931	1.15179	0.649998	1.25101	3.16808	1.5944	1.40058	3.27369	0.877999	5.66666	2.42613	4.53232	Cit
12709	11.1336	8.44646	9.42497	7.81882	3.16808	7.972	5.60232	7.27487	8.48732	8.35087	7.2784	7.32145	Ckb
12721	451.319	450.734	465.723	510.1	522.733	502.874	466.043	503.058	449.243	479.877	691.794	676.362	Coro1a
12725	125.457	120.938	107.9	136.673	137.416	120.218	124.652	114.216	116.189	71.2806	92.193	95.8761	Clcn3
12727	77.9354	89.4557	81.5747	94.7641	78.014	63.1383	82.6343	77.4774	79.0199	67.9999	107.443	106.335	Clcn4
12729	89.069	91.3753	76.3747	72.2459	72.0738	61.5439	88.5867	92.3909	75.5079	23.2631	29.8068	26.8453	Clns1a
12747	20.0948	26.8751	24.6999	33.4645	33.2649	35.3957	26.2609	20.7334	24.584	75.7543	88.7271	102.5	Clk1
12748	41.5474	37.2412	39.3249	34.4028	33.2649	39.2223	40.6168	42.1943	41.8513	76.9473	68.6249	73.2145	Clk2
12750	15.2069	18.8126	15.5999	25.333	21.3846	22.3216	17.1571	18.5509	15.804	20.5789	44.017	38.3504	Clk4
12751	6.7888	6.14288	4.54998	13.7611	10.6923	10.2042	4.20174	7.63862	8.77999	15.807	19.0625	19.1752	Tpp1
12752	17.6509	18.0447	14.625	25.0202	20.5925	23.2782	15.4064	18.5509	15.804	71.8771	46.0965	53.342	Cln3
12753	7.3319	7.29467	4.87498	6.56781	7.12818	8.60976	5.95247	5.45616	5.26799	10.1403	9.35794	10.4592	Clock
12757	142.293	134.375	155.674	171.076	162.76	157.846	147.761	166.958	149.26	387.421	327.874	325.979	Clta
12763	2.17241	3.07144	3.57499	9.38258	8.31621	9.5664	1.75073	2.54621	5.26799	78.4385	59.6135	74.2604	Cmah
12764	235.164	218.072	251.549	262.087	247.506	264.989	245.452	238.98	243.206	171.193	159.431	147.823	Cmas
12766	13.8491	20.3483	14.9499	23.7692	26.5327	19.1328	16.4568	12.731	14.3407	162.842	144.182	141.897	Cxcr3
12767	27.9699	39.5448	39.9749	86.6325	85.5382	99.4906	25.5606	30.5545	31.608	81.7192	122.346	134.575	Cxcr4
12768	2.71552	3.8393	0.649998	4.37854	3.9601	4.14544	1.05044	2.90995	1.17067	0	2.42613	2.78912	Ccr1
12772	69.7888	85.6164	66.9498	120.097	139.792	133.292	68.2783	58.9265	60.2893	113.333	239.494	246.489	Ccr2
12773	6.7888	5.75895	5.19998	5.3168	5.94015	7.01536	5.60232	4.72867	5.26799	2.38596	3.4659	4.53232	Ccr4
12774	224.03	223.831	118.3	281.165	264.931	248.089	174.372	190.238	109.165	56.9648	155.966	153.75	Ccr5
12775	64.0863	68.3395	53.2998	163.57	177.809	151.149	40.967	48.0142	35.7053	190.877	275.193	293.555	Ccr7
12785	723.143	726.779	657.473	655.53	682.721	740.121	799.031	678.382	724.349	287.807	367.386	394.661	Cnbp
12788	0.814656	1.15179	0.649998	2.81478	1.18803	0.95664	0.70029	0	0.292666	11.3333	6.93181	11.1565	Cnga1
12793	67.0733	68.7235	56.2248	67.5546	59.0055	57.7173	72.1299	67.2926	55.6066	23.8596	32.9261	35.2127	Cnih1
12795	70.0604	77.1699	56.2248	69.1184	47.1252	63.4571	75.9815	80.0236	74.9226	5.9649	3.81249	4.88096	Plk3
12798	131.16	128.617	148.85	167.323	195.233	187.82	129.904	154.227	124.969	238.894	265.142	270.196	Cnn2
12799	32.0431	30.7144	26.6499	41.9089	45.1452	39.2223	29.4122	28.7358	25.462	70.0876	53.0283	65.893	Cnp
12802	0.814656	3.8393	2.92499	2.18927	2.77207	3.50768	2.10087	2.18246	1.756	4.17543	6.58522	5.57824	Cnr2
12807	6.51725	8.83039	2.92499	7.81882	7.12818	6.05872	4.55189	5.8199	3.512	2.08772	7.2784	5.92689	Hps3
12812	25.5259	23.4197	18.5249	17.5142	22.5726	21.0461	20.6586	22.9159	20.7793	11.9298	12.4772	14.9915	Coil
12846	22.8104	24.5715	17.5499	20.3289	24.9486	27.7426	24.16	21.8246	14.926	5.9649	8.31817	9.06465	Comt
12847	34.2155	38.7769	34.7749	42.5344	43.1651	41.7733	29.7623	40.7393	46.8266	38.4736	38.4715	44.9746	Copa
12848	28.2414	23.8037	23.3999	23.1437	26.1367	31.5691	28.3618	28.7358	27.8033	17.5965	40.8977	38.0018	Cops2
12850	62.7285	61.0449	60.7748	48.4767	40.393	42.7299	70.029	62.9277	82.5319	13.7193	9.70453	14.2942	Coq7
12856	634.617	699.52	443.298	635.826	693.414	630.426	629.911	531.066	323.982	45.035	273.113	294.95	Cox17
12857	175.966	169.313	178.099	206.73	183.353	179.848	159.666	181.872	165.942	199.526	198.943	185.825	Cox4i1
12858	397.552	410.037	349.374	346.217	348.489	341.839	403.717	370.291	346.517	141.368	197.21	182.688	Cox5a
12859	38.0173	34.5537	35.0999	35.6538	34.4529	34.1202	35.3647	37.4656	32.7786	17.8947	25.6477	27.8912	Cox5b
12861	107.806	108.268	102.375	102.896	95.8345	101.085	113.797	111.669	121.749	59.3508	54.4147	51.9474	Cox6a1
12864	582.207	565.913	579.473	601.736	554.81	553.576	580.891	547.798	557.822	410.385	474.829	459.159	Cox6c
12866	161.03	149.349	144.299	181.397	161.968	173.79	149.512	153.136	139.894	114.228	107.79	114.005	Cox7a2
12867	83.9095	75.2503	19.8249	106.336	84.7462	73.3424	83.3346	68.0201	15.804	6.26315	56.1476	61.0121	Cox7c
12868	291.104	276.046	297.699	348.719	245.13	263.076	284.318	263.714	285.35	262.456	256.823	246.837	Cox8a
12874	4.34483	2.30358	4.22499	5.9423	5.54414	4.46432	3.50145	1.81872	5.26799	4.47368	4.15908	4.88096	Cpd
12892	29.5992	32.634	23.0749	26.584	18.6125	19.1328	35.0145	28.7358	24.2913	5.9649	11.4375	13.2483	Cpox
12894	4.07328	8.06253	8.77497	8.44432	6.33616	7.33424	4.55189	8.00236	4.97533	50.9999	54.4147	54.7365	Cpt1a
12896	10.0474	8.83039	11.375	10.3208	15.0484	9.5664	7.35305	10.1848	9.07265	15.807	8.31817	12.2024	Cpt2
12902	1.08621	0.38393	0.974997	0.625506	1.18803	1.91328	1.75073	0.363744	3.21933	6.26315	3.81249	1.7432	Cr2
12904	7.06035	7.6786	8.12497	5.3168	5.14813	5.42096	11.2047	7.27487	8.19466	0	0	0	Crabp2
12905	2.44397	3.07144	1.62499	5.3168	4.35611	4.7832	4.20174	2.54621	2.04866	13.7193	12.4772	12.8997	Cradd
12909	7.60345	6.14288	8.44997	10.9464	3.9601	7.33424	8.75363	8.00236	6.73132	12.8246	8.66476	6.27553	Crcp
12912	61.9138	67.5717	60.1248	89.1345	81.1821	76.8501	64.0766	70.93	54.7286	111.544	149.38	148.521	Creb1
12913	36.9311	31.0983	40.6249	43.7854	46.3332	44.6432	31.5131	41.4668	37.4613	51.8947	35.6988	41.8368	Creb3
12914	86.3535	79.4735	87.0997	96.3278	107.319	98.2151	82.2841	81.1149	93.6532	211.456	193.397	200.468	Crebbp
12915	196.332	191.965	219.374	149.183	142.96	184.632	180.325	189.147	204.281	100.509	75.5567	74.609	Atf6b
12916	31.5	33.4019	23.3999	81.6285	89.4983	74.6179	18.2076	15.2772	12.5846	28.6316	52.3351	55.4338	Crem
12925	115.41	119.402	117.325	152.311	145.732	128.828	106.444	116.034	115.603	191.772	196.517	164.21	Crip1
12928	9.23277	9.59825	8.12497	9.69534	11.0883	10.2042	9.45392	10.5486	10.536	7.15789	10.3977	5.92689	Crk
12933	9.50432	13.8215	7.14998	18.4524	16.2364	11.4797	8.05334	6.91113	3.80466	8.05262	30.4999	34.1668	Crmp1
12934	39.6466	41.8484	36.3999	54.7317	46.3332	46.2376	35.3647	33.1007	25.1693	24.1579	67.9317	71.8199	Dpysl2
12946	38.8319	44.1519	34.1249	48.7894	41.185	39.5411	41.6673	32.0095	29.2666	23.2631	35.6988	37.6531	Cr1l
12952	10.5905	13.0536	9.42497	8.75708	13.0683	9.24752	14.3559	13.4585	10.2433	12.5263	9.35794	8.01873	Cry1
12953	6.7888	4.60716	9.74996	8.13157	7.12818	6.69648	9.80407	4.36493	7.60932	11.0351	9.01135	9.41329	Cry2
12972	0.543104	1.15179	3.89999	0.938258	0.79202	0.95664	2.45102	1.81872	0.877999	3.57894	3.11931	3.83504	Cryz
12974	148.267	138.215	130.649	109.151	119.595	145.728	147.061	128.401	130.529	75.1578	79.7158	93.4356	Cs
12977	2.44397	4.22323	4.87498	6.25505	5.54414	5.73984	4.20174	4.72867	2.34133	1.78947	7.97158	7.32145	Csf1
12978	0	3.45537	2.59999	8.75708	4.35611	2.86992	2.10087	5.09241	2.04866	1.19298	4.50567	0.34864	Csf1r
12981	4.34483	10.3661	3.57499	4.37854	3.56409	4.14544	5.60232	2.18246	3.512	0	0	0.34864	Csf2
12983	1.90086	4.60716	5.19998	16.5759	4.75212	4.7832	3.50145	5.45616	2.92666	7.15789	5.19885	4.18368	Csf2rb
12988	60.8276	59.8931	70.1997	70.3694	63.3616	60.2683	81.934	78.2049	76.9712	56.9648	76.943	76.7009	Csk
12995	322.061	329.796	275.924	281.165	331.856	297.834	321.083	323.732	316.958	142.859	216.272	219.643	Csnk2a1
13000	77.3923	81.7771	82.2247	74.4351	77.222	75.2557	78.7827	80.7511	81.0686	82.6139	109.522	112.959	Csnk2a2
13001	86.082	72.9467	87.4247	71.9331	73.6579	84.1843	91.738	63.6552	85.7512	63.5262	64.1192	69.0308	Csnk2b
13002	84.1811	89.0717	94.2497	88.509	112.863	102.042	93.4888	100.393	95.9945	158.368	114.028	122.721	Dnajc5
13006	248.47	249.554	241.799	233.626	226.914	224.173	220.241	237.525	249.352	257.386	294.948	344.805	Smc3
13007	101.832	105.965	123.5	136.673	161.968	173.79	117.999	110.578	127.31	372.508	263.062	254.159	Csrp1
13008	0.271552	0	0.324999	0.312753	0	0.63776	0.70029	0.727487	0.585333	3.87719	5.54544	3.4864	Csrp2
13010	45.3492	74.0985	58.8248	111.027	73.6579	69.197	51.8215	76.3862	62.6306	53.9824	74.1703	54.7365	Cst3
13011	286.759	254.162	294.449	309	333.837	311.865	314.43	315.002	328.664	215.93	172.255	185.477	Cst7
13014	69.2457	77.5538	64.0248	77.2499	89.4983	70.4725	66.5276	63.6552	51.2166	38.7719	57.534	60.6634	Cstb
13016	263.677	269.519	220.024	242.383	260.575	258.612	253.155	232.796	210.72	121.982	215.579	209.533	Ctbp1
13017	2.98707	4.99109	1.94999	4.06579	3.56409	2.86992	3.15131	1.45497	2.92666	1.78947	2.07954	1.39456	Ctbp2
13018	294.362	261.072	334.099	269.906	234.438	284.122	284.318	250.256	343.298	488.526	436.357	433.709	Ctcf
13024	292.461	267.215	299.324	598.296	658.169	621.816	266.11	273.899	283.594	783.49	706.351	747.485	Ctla2a
13025	23.3535	22.6519	20.4749	45.6619	40.789	33.8013	20.6586	20.0059	15.5113	48.614	113.335	109.124	Ctla2b
13026	41.819	42.2323	33.7999	69.7439	56.6294	58.6739	22.4093	22.9159	33.0713	14.3158	10.3977	16.0374	Pcyt1a
13030	17.9224	104.045	34.1249	40.6579	36.0369	23.5971	26.9612	27.6445	28.3886	28.6316	50.2556	46.3692	Ctsb
13032	35.0302	39.5448	28.2749	46.9129	39.997	44.6432	38.516	32.0095	27.5106	20.8772	56.1476	58.5716	Ctsc
13033	636.518	659.592	767.972	615.81	616.984	632.658	699.24	768.227	792.833	1003.3	806.862	795.946	Ctsd
13036	1.35776	3.07144	5.52498	11.8846	5.94015	6.3776	4.20174	7.27487	2.634	5.36841	5.54544	5.2296	Ctsh
13039	2.17241	4.60716	3.24999	4.37854	2.77207	1.91328	1.40058	1.09123	1.46333	1.78947	7.62499	5.2296	Ctsl
13040	62.1854	115.947	111.15	256.77	157.216	160.397	112.747	125.492	97.1652	134.807	146.261	134.226	Ctss
13041	31.2285	28.0269	33.1499	31.9008	26.5327	27.1048	30.8128	25.0983	35.4126	41.4561	28.767	24.7535	Ctsw
13046	121.927	113.643	109.2	141.364	114.051	123.407	123.601	108.396	99.7992	93.649	137.25	142.594	Celf1
13047	5.15949	6.91074	2.92499	8.75708	8.31621	6.3776	4.90203	5.45616	6.43866	12.8246	12.1307	11.8538	Cux1
13051	1.08621	6.14288	7.47497	24.082	9.90025	8.29088	5.25218	12.0035	8.48732	9.84209	8.31817	6.27553	Cx3cr1
13057	358.992	371.644	404.624	437.541	456.996	404.021	386.911	407.757	416.464	277.07	209.687	187.917	Cyba
13058	1.35776	6.14288	13	32.5263	10.6923	14.6685	8.40348	12.731	12.8773	13.1228	16.2897	4.18368	Cybb
13063	52.138	70.6431	60.7748	45.9746	60.9856	49.7453	63.0261	50.5604	59.1186	12.2281	12.1307	16.0374	Cycs
13070	5.43104	4.60716	4.87498	6.25505	3.9601	5.42096	5.60232	2.54621	5.26799	1.19298	1.38636	0.69728	Cyp11a1
13121	260.69	237.653	238.224	152.623	156.82	154.976	259.108	237.888	249.352	25.9473	19.4091	20.2211	Cyp51
13135	50.5087	59.5091	51.3498	60.0485	50.6893	57.3984	61.6256	64.3826	56.1919	35.7894	27.034	24.0562	Dad1
13136	1.08621	0.38393	0.324999	0.938258	1.18803	0.31888	0.350145	0.363744	0.292666	3.57894	7.62499	4.53232	Cd55
13138	5.70259	8.44646	7.14998	8.13157	4.35611	9.5664	9.10378	4.00118	5.26799	8.64911	9.70453	10.4592	Dag1
13139	7.87501	8.44646	9.74996	21.2672	23.3646	23.2782	9.10378	6.54739	8.77999	100.807	102.937	113.657	Dgka
13143	4.61638	3.45537	2.59999	8.13157	11.4843	5.10208	2.80116	3.27369	1.46333	11.6316	36.7386	27.1939	Dapk2
13144	6.7888	11.9018	10.075	5.3168	4.35611	5.10208	3.50145	5.8199	3.80466	6.26315	9.35794	5.92689	Dapk3
13163	39.1035	41.0805	37.6999	61.2995	60.9856	56.1229	33.2638	40.3756	35.998	33.1052	53.7215	57.5256	Daxx
13167	147.724	144.358	170.624	160.129	132.663	120.856	151.963	148.771	156.284	108.263	87.6873	91.6924	Dbi
13169	212.897	223.831	246.674	250.515	228.102	226.405	235.298	212.79	233.255	147.93	132.744	117.492	Dbnl
13170	2.17241	1.53572	1.94999	1.25101	1.18803	0.63776	1.75073	1.09123	0.585333	5.9649	9.70453	14.9915	Dbp
13171	37.4742	36.0894	22.0999	35.0283	31.6808	29.337	35.3647	30.1907	20.4866	5.66666	17.3295	15.6888	Dbt
13177	11.6767	11.5179	7.14998	7.50607	10.2963	12.1174	12.2551	7.27487	5.56066	6.5614	4.15908	4.88096	Eci1
13178	5.97414	6.91074	3.89999	8.44432	7.12818	10.2042	6.65276	4.00118	6.43866	14.9123	39.8579	42.8828	Dck
13185	11.4052	9.21432	7.79997	8.44432	11.8803	14.3496	5.25218	5.8199	7.90199	23.8596	29.4602	28.9371	Vps26c
13191	40.7328	33.7858	44.5248	53.4807	41.9771	38.9034	38.516	46.5592	45.9486	84.4034	54.0681	48.461	Dctn1
13194	659.328	664.199	652.273	595.168	572.235	594.711	665.626	626.367	687.473	356.701	412.789	410.698	Ddb1
13195	3.25862	1.53572	2.59999	2.18927	3.9601	1.5944	1.05044	1.45497	2.634	5.07017	6.93181	4.18368	Ddc
13196	11.9483	14.9733	12.025	15.6376	17.0284	15.944	8.05334	13.8223	12.8773	105.281	114.721	106.335	Asap1
13198	76.8492	76.786	84.4997	68.8056	56.6294	75.2557	71.7798	69.4751	76.0932	191.474	165.67	150.961	Ddit3
13200	114.323	105.197	107.9	95.7023	106.923	93.113	121.5	116.762	109.75	34	35.6988	38.6991	Ddost
13202	48.3362	41.8484	47.1248	45.0364	41.5811	44.3243	38.8661	45.468	45.0706	38.4736	36.392	31.7263	Ddt
13204	198.233	191.197	211.899	171.076	167.908	178.892	219.541	217.882	241.157	177.754	145.568	149.915	Dhx15
13205	458.38	492.582	419.899	436.916	462.144	431.445	514.363	493.236	466.217	162.842	218.005	203.257	Ddx3x
13207	483.634	493.734	430.949	506.659	544.514	529.341	505.61	460.136	410.318	299.736	480.028	453.581	Ddx5
13209	428.237	481.832	378.624	501.03	546.494	528.065	409.32	410.667	409.733	543.999	778.095	827.323	Ddx6
13211	167.548	163.938	88.7247	136.047	141.772	131.06	154.414	134.949	98.9212	40.5614	108.483	97.9679	Dhx9
13244	208.009	216.153	193.374	237.067	232.854	217.157	233.897	226.976	216.573	110.052	132.744	141.199	Degs1
13347	7.3319	8.83039	7.79997	7.19331	4.75212	5.10208	8.75363	8.72985	7.31666	5.9649	3.4659	4.53232	Dffa
13350	60.5561	60.6609	63.6998	171.701	135.435	134.567	38.1658	39.2843	42.7293	196.842	171.216	156.888	Dgat1
13353	2.44397	4.99109	4.22499	1.25101	2.37606	2.86992	2.80116	1.81872	3.21933	7.15789	8.66476	8.36737	Dgcr6
13356	37.4742	43.768	40.2999	42.8471	34.8489	33.4824	44.4684	37.4656	33.6566	28.0351	36.0454	32.0749	Dgcr2
13358	13.0345	8.83039	12.35	12.5101	6.73217	8.60976	10.1542	12.0035	12.5846	4.77192	6.58522	3.13776	Slc25a1
13361	13.306	22.2679	17.2249	14.6994	11.8803	12.4363	13.6557	17.4597	19.316	8.35087	11.0909	13.2483	Dhfr
13367	74.9483	77.1699	87.4247	106.649	105.339	113.521	84.7351	85.116	68.7766	117.807	112.988	118.538	Diaph1
13368	4.34483	3.07144	4.87498	6.25505	5.94015	5.10208	4.20174	3.63744	5.26799	3.87719	10.7443	11.5051	Dffb
13382	48.6078	52.5984	36.7249	43.1599	51.4813	44.9621	46.2192	45.468	44.7779	21.4737	33.9659	32.0749	Dld
13383	25.7974	22.6519	19.4999	25.6457	20.1965	22.6405	26.2609	21.0971	19.316	17.5965	29.1136	29.9831	Dlg1
13385	17.3793	19.1965	17.2249	22.5182	26.9287	29.0181	20.3084	17.8234	24.2913	46.228	42.284	32.4235	Dlg4
13401	3.53017	2.68751	3.24999	2.81478	1.98005	3.82656	4.55189	3.63744	5.26799	0	0	0	Dmwd
13417	8.41811	5.37502	4.87498	13.4484	9.10823	11.1608	5.60232	5.8199	5.26799	25.3509	18.3693	24.0562	Dnah8
13418	167.548	142.054	158.274	187.652	173.452	172.833	161.767	166.958	178.526	120.789	126.852	132.483	Dnajc1
13423	0.814656	1.15179	1.94999	3.75303	0.79202	0.63776	1.75073	1.09123	1.756	4.47368	9.35794	6.62416	Dnase2a
13424	291.647	289.099	315.249	311.815	264.535	315.691	293.072	298.997	326.616	782.596	539.294	492.28	Dync1h1
13427	151.526	148.965	165.424	171.388	198.005	179.848	154.414	170.596	160.089	278.561	234.642	247.535	Dync1i2
13430	43.1768	35.3216	47.1248	57.8593	52.2733	50.383	46.2192	48.0142	38.3393	127.351	112.295	116.794	Dnm2
13433	198.505	221.528	193.049	163.257	172.264	165.818	205.185	214.245	218.036	94.2455	124.772	116.446	Dnmt1
13434	1.62931	3.07144	2.27499	2.50202	3.56409	1.91328	2.10087	1.81872	2.04866	0.596491	2.42613	4.18368	Trdmt1
13435	125.185	138.599	141.7	131.356	127.911	128.509	177.524	180.053	180.282	35.1929	49.909	57.177	Dnmt3a
13436	23.8966	19.5804	24.3749	17.8269	20.1965	22.3216	20.6586	21.8246	25.7546	14.614	18.0227	17.7807	Dnmt3b
13437	8.96121	8.06253	13.9749	9.69534	11.8803	9.24752	7.0029	10.5486	7.60932	18.4912	16.2897	11.1565	Dnpep
13445	15.4785	13.0536	12.675	17.2014	14.2564	12.4363	20.6586	15.641	21.072	7.45613	4.85226	4.18368	Cdk2ap1
13448	31.7716	32.634	29.8999	37.2176	34.0569	35.0768	29.7623	35.6469	40.0953	60.842	56.8408	63.8012	Dok1
13449	155.599	151.652	168.999	177.018	166.324	181.762	180.325	173.506	187.306	144.947	98.085	109.124	Dok2
13476	58.9268	55.2859	61.7498	68.8056	72.4698	77.4879	62.676	49.8329	59.4113	76.0525	73.1305	74.9577	Reep5
13478	53.2242	58.3573	63.6998	54.1062	42.7691	56.4418	53.5722	57.4715	71.1179	30.1228	27.3806	24.7535	Dpagt1
13480	60.013	66.4199	42.5748	50.6659	60.9856	55.804	57.0737	56.3803	39.51	23.5614	55.801	55.0852	Dpm1
13481	9.23277	13.8215	13.65	10.3208	10.6923	7.972	11.9049	11.2761	13.17	14.0175	12.1307	9.76193	Dpm2
13482	14.3923	14.2054	7.47497	19.7034	30.8888	21.6838	8.40348	12.731	6.73132	38.4736	118.187	117.143	Dpp4
13486	21.4526	20.7322	15.5999	20.0162	20.5925	21.0461	24.16	16.7322	20.4866	12.8246	14.9034	20.5698	Dr1
13494	18.7371	14.9733	22.4249	16.2631	16.2364	19.1328	21.709	17.8234	25.1693	11.0351	9.70453	11.8538	Drg1
13495	8.41811	6.91074	11.05	8.13157	5.14813	6.05872	7.35305	13.0948	6.73132	3.2807	2.42613	3.4864	Drg2
13496	33.1293	38.7769	33.7999	29.7115	34.8489	31.5691	36.4151	33.1007	29.852	9.54385	24.9545	19.8725	Arid3a
13518	0.814656	0.76786	1.3	5.62955	1.18803	1.91328	1.05044	2.18246	0.585333	5.36841	6.23862	4.88096	Dst
13521	4.34483	6.52681	4.87498	6.56781	5.14813	8.60976	6.65276	8.36611	5.56066	4.77192	3.11931	1.7432	Slc26a2
13528	2.71552	2.30358	5.19998	1.87652	1.58404	1.91328	3.8516	2.18246	3.512	5.66666	5.89203	7.32145	Dtnb
13537	1028.64	990.155	956.147	1017.7	1101.7	1020.74	1049.73	1074.5	924.24	271.403	447.795	452.535	Dusp2
13542	30.4138	25.3394	28.9249	22.5182	24.5526	25.1915	25.9108	22.9159	27.8033	17.5965	26.6874	18.4779	Dvl1
13543	84.9958	89.8396	86.4497	89.4473	73.6579	85.141	99.4412	78.9324	105.653	193.859	159.085	162.118	Dvl2
13548	59.1983	61.8127	57.1998	58.7975	61.7776	73.6613	56.7235	61.109	64.9719	88.2806	81.1021	92.041	Dyrk1a
13549	2.44397	1.53572	1.3	0.625506	1.58404	1.91328	0.70029	1.81872	1.17067	14.0175	12.1307	11.1565	Dyrk1b
13555	33.6724	32.2501	40.9498	24.7075	20.1965	23.5971	32.9136	31.6457	41.8513	14.3158	11.7841	7.67009	E2f1
13557	20.0948	20.7322	15.275	15.6376	23.7606	23.2782	19.258	15.2772	18.7306	11.9298	10.3977	12.8997	E2f3
13559	3.53017	3.07144	4.54998	2.81478	6.73217	4.14544	4.55189	4.00118	5.56066	1.49123	2.42613	1.39456	E2f5
13560	18.194	17.2768	13.3249	20.3289	17.0284	16.9006	12.6052	14.9135	20.7793	26.5438	31.8863	35.2127	E4f1
13589	283.5	284.108	256.099	260.836	269.683	284.441	288.17	293.905	289.447	193.561	197.556	183.733	Mapre1
13595	99.1165	90.9914	92.6247	103.834	86.3302	81.6333	84.7351	84.7523	84.5806	119.895	122	109.473	Ebp
13601	6.7888	6.14288	6.49998	12.1974	12.6723	13.393	8.75363	6.54739	7.60932	6.85964	5.19885	6.27553	Ecm1
13605	2.17241	4.22323	1.62499	3.12753	4.75212	6.69648	2.80116	2.90995	2.34133	3.87719	7.2784	9.41329	Ect2
13609	4.34483	6.52681	4.87498	16.2631	17.4245	12.1174	4.20174	5.09241	3.21933	103.193	214.886	208.487	S1pr1
13611	15.4785	19.9644	13.65	28.1477	21.3846	22.0027	9.45392	10.1848	14.048	154.789	115.415	109.473	S1pr4
13619	7.87501	6.91074	13	12.8229	8.31621	12.4363	8.75363	8.00236	9.36532	37.8772	28.767	24.7535	Phc1
13626	52.9526	64.1163	44.5248	58.7975	55.8374	51.6586	49.7206	55.2891	34.5346	16.7017	37.7783	38.0018	Eed
13627	11483.9	11918.3	10070.7	11764.8	14088.5	12876.4	12076.9	10795.2	9811.64	7533.68	15355.7	16205.5	Eef1a1
13629	4348.36	4354.15	4799.91	4400.12	4687.57	4787.35	4388.72	4681.38	4956.01	10145.4	7790.31	7592.69	Eef2
13631	8.14656	6.52681	7.14998	3.75303	1.98005	5.10208	7.35305	8.00236	6.43866	10.1403	13.8636	11.8538	Eef2k
13641	3.53017	3.07144	2.59999	4.37854	1.98005	1.91328	4.20174	3.27369	3.80466	3.2807	3.4659	3.4864	Efnb1
13653	408.957	376.251	287.299	496.964	474.024	402.746	415.973	371.382	303.202	16.7017	35.6988	39.745	Egr1
13654	60.5561	65.2681	35.0999	55.3572	56.2334	55.4851	78.7827	64.7464	46.8266	0.596491	1.38636	1.39456	Egr2
13656	3.53017	3.8393	3.57499	3.12753	2.37606	2.23216	5.60232	4.36493	5.26799	0	0	0	Egr4
13660	270.466	244.947	278.849	276.786	283.543	299.747	255.606	253.166	265.448	82.3157	88.0339	85.7655	Ehd1
13663	120.841	114.027	104.975	89.76	83.1621	98.534	105.394	90.9359	112.384	95.1402	118.187	109.822	Ei24
13664	150.983	154.34	162.824	155.438	165.532	144.134	163.518	158.956	174.136	27.1403	25.9943	36.9559	Eif1a
13665	71.4182	82.161	72.7997	69.7439	65.7377	69.8347	79.8331	76.3862	80.4832	15.2105	22.1818	23.7075	Eif2s1
13666	32.8578	31.0983	22.0999	35.3411	45.9372	44.3243	27.6615	17.096	14.048	52.7894	137.596	150.264	Eif2ak3
13667	86.6251	79.8574	77.3497	60.3613	65.3417	56.4418	81.934	95.3009	104.482	84.4034	53.3749	55.7824	Eif2b4
13669	1049.28	1086.14	1126.45	1014.57	1081.11	1034.77	1208	1239.28	1271.93	764.999	754.527	804.313	Eif3a
13680	55.125	71.411	69.2248	39.0941	42.7691	48.1509	53.2221	67.2926	77.2639	62.035	52.3351	50.9015	Ddx19a
13681	2134.67	2204.53	2037.42	1669.47	1944.81	1908.5	2469.92	2292.31	2338.7	252.614	369.465	349.686	Eif4a1
13682	160.216	178.911	98.4746	144.492	136.227	144.772	150.212	117.853	96.5799	67.1052	111.255	129.694	Eif4a2
13684	175.151	175.84	159.899	143.866	124.743	141.264	186.277	172.051	181.746	16.7017	29.4602	24.4048	Eif4e
13685	60.013	46.4555	65.9748	43.4726	36.0369	43.6866	56.0232	54.9253	54.4359	8.05262	9.35794	6.62416	Eif4ebp1
13688	7.3319	10.3661	7.79997	13.4484	9.90025	9.5664	14.0058	8.72985	9.07265	7.45613	19.0625	16.7347	Eif4ebp2
13690	871.139	927.191	699.072	753.109	790.04	751.6	886.217	750.403	718.788	221.894	386.795	449.397	Eif4g2
13709	70.8751	77.9378	63.6998	86.9453	122.763	117.029	63.7264	66.5651	66.1426	126.456	165.324	196.633	Elf1
13712	24.4397	24.9554	20.1499	28.4605	27.7207	29.9747	21.0087	23.2796	21.3646	10.7368	10.3977	12.8997	Elk1
13713	16.0216	18.8126	12.35	20.0162	19.0085	24.2349	16.4568	14.5497	15.2187	22.0702	27.3806	27.1939	Elk3
13714	1.90086	2.68751	4.22499	5.00404	4.75212	3.82656	2.80116	3.27369	2.04866	4.17543	5.19885	5.2296	Elk4
13716	30.1423	27.6429	29.5749	29.7115	27.3247	24.5538	29.062	21.0971	23.706	13.7193	31.1931	28.9371	Ell
13722	277.255	291.019	283.074	225.182	243.546	235.971	287.119	300.816	313.153	317.93	303.267	326.676	Aimp1
13723	57.0259	57.2056	58.4998	115.719	112.863	94.0696	49.3705	50.9241	46.5339	314.947	385.062	426.387	Emb
13726	216.97	222.295	230.424	193.281	210.677	206.953	226.194	199.332	197.257	236.807	225.284	206.395	Emd
13728	102.918	84.4646	96.5247	58.7975	59.0055	107.144	81.2337	85.4798	83.1172	161.351	115.068	85.0682	Mark2
13730	9.50432	12.6697	8.12497	11.8846	12.6723	9.5664	15.4064	12.3673	9.36532	11.9298	26.3409	34.5154	Emp1
13732	62.7285	58.3573	78.6497	91.3238	90.2903	78.4445	64.0766	72.7488	79.8979	97.5262	76.2499	72.8658	Emp3
13800	23.3535	26.8751	31.1999	24.082	29.3047	28.6992	28.7119	28.0083	35.998	1.78947	3.4659	1.7432	Enah
13803	13.306	13.8215	10.725	13.1356	9.50424	12.4363	20.6586	21.4609	15.5113	8.64911	13.1704	16.3861	Enc1
13804	18.7371	16.1251	22.7499	14.6994	17.4245	13.0741	19.258	20.0059	21.3646	11.9298	4.15908	6.62416	Endog
13805	1.62931	2.30358	4.22499	5.00404	3.9601	2.23216	1.75073	2.54621	2.04866	30.7193	21.8352	13.9456	Eng
13806	10.319	6.52681	7.47497	15.9504	11.4843	10.523	10.5044	13.0948	7.60932	2.08772	4.85226	5.2296	Eno1
13808	8.96121	10.3661	7.14998	7.81882	12.6723	8.29088	10.5044	10.1848	13.4627	11.6316	7.2784	10.4592	Eno3
13813	212.897	200.795	227.824	171.076	198.401	184.951	242.3	212.79	251.693	25.9473	26.3409	35.5613	Eomes
13819	35.3017	33.7858	22.7499	45.3492	44.7491	36.9901	36.4151	34.1919	35.4126	2.98245	7.62499	4.53232	Epas1
13822	77.6638	78.7056	66.6248	120.41	110.487	97.5773	65.127	68.3838	41.2659	41.4561	124.079	127.951	Epb41l2
13831	35.3017	32.634	27.6249	38.1558	43.1651	39.5411	33.2638	29.827	33.364	43.8421	55.1079	58.2229	Epc1
13852	7.3319	7.6786	7.47497	18.4524	18.6125	22.6405	9.80407	10.9123	6.14599	22.0702	24.2613	24.4048	Stx2
13854	29.5992	30.3305	37.3749	41.2834	37.2249	32.2069	31.8632	29.4632	40.6806	63.8245	47.4829	40.7909	Epn1
13855	3.53017	2.30358	2.92499	2.81478	4.35611	1.91328	4.90203	5.8199	2.92666	0.894736	2.07954	0	Epn2
13858	66.2587	60.6609	67.5998	68.8056	55.8374	66.6459	68.2783	60.7452	55.0213	83.8069	93.2328	78.0954	Eps15
13859	33.1293	27.6429	32.1749	30.337	25.3447	25.8293	29.062	24.0071	35.4126	18.4912	31.5397	30.6803	Eps15l1
13860	6.51725	6.14288	9.09997	10.3208	12.2763	9.5664	10.8545	10.1848	11.7066	0.596491	1.38636	1.7432	Eps8
13864	6.51725	6.52681	4.22499	6.25505	4.75212	6.69648	5.25218	5.45616	4.97533	6.26315	5.89203	6.62416	Nr2f6
13870	13.5776	16.509	14.625	13.4484	16.2364	14.6685	16.4568	18.9147	18.7306	12.5263	14.5568	11.1565	Ercc1
13871	20.638	18.8126	17.8749	14.6994	16.2364	14.0307	23.1096	14.186	22.2426	17.5965	13.8636	11.8538	Ercc2
13872	58.1121	56.4377	68.5748	58.172	49.8973	67.2837	61.6256	66.2014	51.8019	55.4736	70.3578	69.3794	Ercc3
13875	59.4699	54.5181	57.5248	45.3492	38.809	53.8907	52.5218	51.2879	53.8506	42.9473	33.6193	37.3045	Erf
13877	729.66	690.69	779.347	512.602	416.603	573.665	664.576	674.017	831.758	189.088	145.568	139.805	Erh
13885	101.017	97.1343	108.55	85.3815	110.487	89.9242	93.4888	86.9348	93.3605	132.123	120.613	109.124	Esd
13929	9.23277	4.99109	7.14998	10.9464	16.2364	11.7986	11.9049	12.3673	8.77999	25.3509	23.2216	18.1293	Amz2
13972	2.44397	2.68751	2.27499	1.87652	3.9601	3.1888	5.25218	1.81872	4.38999	3.2807	2.77272	1.04592	Gnb1l
13990	20.0948	27.6429	26.9749	24.082	28.9087	23.916	31.5131	28.7358	24.584	12.2281	20.1022	25.4507	Smarcad1
14000	47.5216	48.7591	48.7498	42.8471	38.809	43.3677	50.4209	61.4727	55.3139	80.228	54.7613	60.6634	Drosha
14004	1135.63	1109.17	1174.55	998.62	958.345	1069.2	1105.76	1061.77	1189.4	770.666	725.067	767.357	Chchd2
14007	185.198	192.733	151.774	326.514	309.284	284.76	165.268	156.41	132.285	474.807	783.294	838.828	Celf2
14011	102.103	97.9021	68.5748	121.661	121.179	133.611	110.646	84.3885	60.2893	21.7719	61.3465	64.1498	Etv6
14012	3.53017	1.53572	2.92499	2.81478	2.77207	2.86992	4.55189	4.00118	7.31666	0.298245	0	0	Mpzl2
14017	2.98707	4.99109	4.54998	5.62955	3.56409	3.1888	2.80116	3.27369	2.92666	11.0351	11.7841	18.1293	Evi2a
14026	26.069	33.018	29.8999	69.4311	50.2933	54.8474	26.9612	38.1931	34.242	221.894	190.278	198.725	Evl
14030	534.957	514.85	366.924	526.05	461.352	429.85	498.257	466.32	319.299	70.0876	232.215	227.314	Ewsr1
14042	7.06035	4.60716	6.49998	6.25505	7.9202	6.69648	8.75363	5.8199	4.68266	3.57894	4.50567	3.13776	Ext1
14043	5.70259	4.60716	4.87498	4.06579	5.94015	6.05872	4.90203	8.00236	3.512	5.07017	9.01135	5.57824	Ext2
140481	56.4828	62.5806	63.3748	66.6163	67.3217	72.0669	63.3763	74.9312	80.1906	308.982	214.193	206.046	Man2a2
140482	2.98707	3.45537	4.54998	3.44028	4.75212	6.69648	4.90203	5.09241	3.80466	35.4912	17.6761	21.6157	Zfp358
140484	19.8233	19.9644	20.7999	29.086	20.5925	20.4083	22.7594	23.2796	22.2426	18.7894	20.1022	17.7807	Pofut1
140488	5.15949	7.29467	8.77497	6.88056	7.12818	4.14544	4.90203	6.91113	6.43866	2.98245	2.42613	2.78912	Igf2bp3
14049	25.5259	25.3394	29.5749	30.337	28.5127	35.0768	30.8128	23.2796	23.1206	152.105	107.096	115.749	Eya2
140499	87.4397	86.3842	84.8247	88.509	90.2903	84.5032	96.9902	86.571	74.6299	50.7017	88.0339	79.8386	Ube2j2
14050	29.0561	31.0983	24.3749	21.5799	30.8888	28.6992	38.8661	33.4644	26.0473	23.8596	38.8181	50.5528	Eya3
140500	3.53017	6.91074	5.84998	5.9423	4.75212	6.05872	3.15131	3.63744	8.77999	4.77192	6.58522	7.67009	Acap3
140546	5.43104	6.14288	5.84998	5.00404	3.56409	5.73984	4.55189	8.00236	5.85333	6.85964	3.4659	4.53232	Eri3
14055	34.4871	36.8573	39.3249	52.2297	41.9771	49.1075	33.2638	30.1907	31.0226	291.684	220.778	213.019	Ezh1
140559	4.34483	4.60716	3.89999	4.37854	1.18803	3.50768	4.90203	4.00118	4.97533	5.66666	2.07954	3.4864	Igsf8
14056	123.556	123.625	134.875	111.34	117.219	103.317	138.657	128.038	138.138	111.842	113.682	137.016	Ezh2
14057	358.72	359.742	378.624	280.852	302.948	288.587	405.118	382.658	425.537	109.456	92.8862	96.922	Sfxn1
140579	63.8147	56.0538	46.1498	75.6862	67.3217	61.225	68.2783	59.2902	40.9733	11.6316	18.7159	16.7347	Elmo2
140580	128.444	127.081	77.6747	132.607	109.695	125.639	106.444	106.213	65.5572	10.1403	60.3067	60.6634	Elmo1
14062	188.457	182.751	161.199	174.203	187.313	191.647	205.885	188.419	128.481	31.3158	84.2214	79.8386	F2r
140629	5.97414	3.45537	4.22499	4.37854	3.9601	4.46432	6.30261	5.45616	6.43866	3.87719	2.42613	2.78912	Ubox5
140630	12.7629	13.0536	10.075	13.1356	9.50424	13.7118	11.5548	8.00236	11.1213	11.9298	15.25	10.4592	Ube4a
14064	17.6509	17.2768	14.3	21.8927	30.0968	23.2782	16.807	24.0071	14.3407	3.87719	4.50567	4.18368	F2rl2
14070	9.50432	6.91074	8.77497	11.5718	12.2763	9.88528	11.5548	6.18364	8.48732	25.9473	27.7272	33.1208	F8a
14073	8.96121	5.75895	5.52498	11.2591	10.6923	8.60976	8.75363	6.18364	5.56066	38.1754	49.5624	48.1124	Faah
140740	253.086	251.09	260.649	232.375	221.766	243.624	266.11	230.977	252.278	165.228	151.46	156.191	Sec63
140742	9.50432	7.29467	3.57499	10.0081	4.75212	5.42096	3.8516	6.18364	1.756	7.15789	47.8295	56.8284	Sesn1
140780	4.88793	4.60716	5.19998	6.56781	4.35611	5.10208	5.95247	7.27487	2.92666	2.98245	4.85226	6.97281	Bmp2k
140795	32.8578	37.6251	21.4499	50.0404	40.393	38.2656	32.9136	31.282	33.364	9.84209	8.66476	13.9456	P2ry14
14081	5.70259	6.91074	8.12497	6.56781	5.54414	5.42096	8.75363	4.72867	4.68266	1.49123	3.4659	2.44048	Acsl1
140810	2.17241	3.45537	2.59999	3.75303	3.56409	1.27552	4.90203	2.90995	3.512	6.85964	7.62499	6.62416	Ttbk2
14084	9.77587	11.134	14.625	10.3208	15.8404	7.972	12.6052	12.3673	10.2433	12.8246	12.1307	14.6429	Faf1
140858	159.129	146.277	115.375	145.743	107.715	112.884	140.058	150.954	103.019	18.193	63.426	55.7824	Wdr5
140859	10.5905	9.59825	12.35	19.0779	12.6723	13.7118	13.3055	9.82108	9.07265	7.45613	7.62499	10.8079	Nek8
14087	2.17241	3.07144	1.94999	2.50202	1.58404	1.5944	3.50145	3.27369	2.92666	2.98245	2.07954	1.7432	Fanca
14088	7.60345	9.59825	11.7	8.44432	10.6923	6.3776	8.40348	6.91113	9.07265	6.5614	6.23862	4.18368	Fancc
140887	28.2414	28.0269	28.9249	28.1477	25.3447	26.1482	31.5131	29.827	29.852	19.0877	27.034	27.1939	Lnx2
140917	8.68966	6.91074	5.84998	9.69534	8.71222	9.5664	9.80407	5.45616	7.60932	3.87719	7.62499	5.2296	Dclre1b
14102	18.7371	18.8126	16.5749	20.9544	30.4928	21.6838	20.3084	20.0059	11.7066	7.75438	15.9431	14.2942	Fas
14103	26.6121	29.1787	20.4749	54.1062	41.5811	39.5411	26.2609	19.2784	17.56	17	30.8465	29.2858	Fasl
14104	330.75	320.582	362.699	281.478	275.623	304.849	370.103	386.66	409.147	67.7017	46.0965	52.296	Fasn
14105	198.233	185.054	135.2	177.018	178.601	155.613	190.479	172.051	127.895	16.7017	56.8408	80.8845	Srsf10
14109	29.3276	30.3305	31.1999	35.6538	32.0768	37.6279	29.062	28.372	26.9253	47.421	39.5113	49.5069	Fau
14113	1222.8	1137.58	1277.57	901.353	651.833	889.357	1208.35	1046.49	1368.8	217.123	215.233	214.414	Fbl
14123	94.2285	94.8307	107.25	125.101	123.555	132.016	92.4383	91.2997	104.189	173.28	193.397	210.23	Fbrs
14127	0.814656	6.14288	4.87498	8.13157	5.94015	5.42096	3.8516	5.09241	6.73132	5.66666	7.2784	3.83504	Fcer1g
14131	1.62931	5.37502	7.14998	18.7652	7.9202	9.24752	4.90203	8.72985	10.2433	36.9824	26.6874	21.6157	Fcgr3
14137	58.3837	57.9734	54.2748	40.3451	27.3247	34.7579	57.4238	49.4691	48.2899	30.1228	32.9261	33.1208	Fdft1
14148	35.5733	37.2412	32.8249	36.9048	50.2933	44.9621	36.4151	39.6481	32.7786	25.9473	38.8181	41.1395	Fdx1
14149	16.2931	14.5893	15.275	12.1974	14.2564	13.7118	11.9049	14.186	16.3893	13.1228	7.2784	11.5051	Fdxr
14151	1.62931	4.60716	0.324999	0.625506	3.16808	0.95664	0.70029	0.727487	0.292666	7.75438	2.77272	4.88096	Fech
14154	117.039	115.179	96.5247	92.2621	96.6265	102.042	128.853	129.129	134.626	45.9298	45.4033	44.9746	Fem1a
14155	29.8707	33.4019	28.5999	28.7733	26.9287	29.6559	31.5131	31.282	28.096	17.5965	16.6363	21.2671	Fem1b
14156	87.1682	101.741	38.9999	65.3653	70.4898	59.9495	88.5867	70.5663	41.5586	4.47368	28.0738	32.7722	Fen1
14159	4.61638	6.14288	5.84998	7.50607	4.35611	4.46432	11.2047	6.91113	8.48732	6.5614	4.50567	5.2296	Fes
14182	0	0	0	1.56376	1.18803	1.5944	0.70029	0	0	3.57894	10.3977	7.67009	Fgfr1
14190	144.737	146.277	125.45	220.491	232.854	234.058	130.604	106.941	106.823	54.8771	115.415	115.051	Fgl2
14191	6.7888	5.75895	6.17498	5.9423	7.52419	8.92864	5.60232	6.91113	6.43866	1.49123	2.42613	1.7432	Fgr
14194	64.3578	63.7324	47.4498	39.4068	45.9372	60.5872	73.5305	66.2014	40.0953	10.1403	30.8465	27.1939	Fh1
14200	24.1681	28.0269	22.4249	27.835	28.5127	28.0615	32.9136	23.6433	26.6326	9.84209	13.1704	12.2024	Fhl2
14201	9.77587	17.2768	15.275	18.4524	18.6125	13.0741	13.3055	12.731	14.048	35.7894	25.9943	24.4048	Fhl3
14208	429.867	437.68	452.723	319.946	308.888	294.964	470.945	475.049	472.656	230.842	219.392	203.606	Ppm1g
14211	109.164	105.581	121.55	104.772	105.339	111.289	129.204	132.039	129.066	105.579	111.255	116.097	Smc2
14218	5.43104	3.8393	4.54998	8.13157	7.9202	7.01536	4.20174	6.54739	4.09733	9.84209	6.93181	10.4592	Sh3pxd2a
14225	164.017	148.197	172.249	181.397	149.692	163.267	178.224	168.777	179.697	84.7017	75.2101	69.3794	Fkbp1a
14227	94.5001	86.7682	60.4498	90.3855	80.3901	85.4599	80.8835	91.6634	65.8499	8.94736	27.034	24.0562	Fkbp2
14228	143.108	132.84	165.099	110.402	98.2105	108.419	155.114	161.138	158.918	39.6666	33.2727	40.0936	Fkbp4
14229	209.638	204.635	164.774	214.236	215.826	201.213	209.037	193.512	160.089	41.4561	86.6476	86.8114	Fkbp5
14232	21.4526	16.509	20.1499	25.0202	25.7407	25.5104	21.709	23.6433	22.5353	31.3158	21.4886	25.1021	Fkbp8
14235	8.68966	7.29467	13.3249	10.9464	11.8803	11.7986	7.35305	9.45734	8.77999	19.6842	23.5681	20.9184	Foxm1
14236	7.3319	17.2768	7.14998	8.44432	9.50424	7.33424	14.3559	9.82108	7.90199	3.57894	7.97158	10.1106	Foxn2
14245	10.319	8.06253	9.42497	10.9464	11.0883	10.8419	10.1542	9.09359	7.60932	19.6842	35.6988	36.9559	Lpin1
14247	73.0475	77.5538	82.2247	89.4473	99.7946	88.0109	75.6314	78.5687	70.5326	127.649	126.159	150.613	Fli1
14248	40.7328	40.6966	41.9248	56.2955	49.1052	56.1229	52.1716	41.8305	37.4613	59.0526	52.3351	53.342	Flii
14251	19.5517	19.1965	17.8749	30.0243	26.5327	23.2782	22.7594	30.5545	24.584	24.4561	15.5966	7.67009	Flot1
14252	7.87501	5.37502	6.17498	10.0081	8.71222	9.24752	4.55189	5.45616	7.90199	19.3859	20.4488	12.8997	Flot2
14256	161.302	163.554	160.874	198.911	205.133	210.461	158.266	148.771	175.014	116.316	102.937	115.4	Flt3l
14263	1.35776	0.38393	0.649998	0.938258	1.58404	2.55104	0.70029	0	0	5.36841	5.19885	6.62416	Fmo5
14265	38.0173	36.0894	24.0499	32.839	43.5611	39.2223	38.516	36.7381	29.852	17.8947	32.2329	36.9559	Fmr1
142688	3.25862	2.68751	2.92499	3.44028	3.56409	4.46432	3.8516	3.27369	3.21933	6.26315	5.54544	3.83504	Asb13
14269	156.414	155.108	152.75	179.52	161.968	143.496	152.663	153.136	156.869	199.228	174.681	171.88	Fnbp1
14270	13.8491	9.98218	12.025	19.0779	13.4643	14.3496	10.5044	10.9123	9.95065	32.2105	42.284	42.8828	Srgap2
14272	91.7845	86.3842	83.8497	89.76	73.6579	72.0669	76.3316	77.1137	84.8732	74.5613	71.3976	94.1329	Fnta
14281	5.43104	16.1251	8.44997	32.839	16.6324	18.1762	7.7032	14.9135	10.2433	9.84209	12.8238	5.92689	Fos
14282	1.90086	7.29467	6.49998	22.831	6.73217	7.972	3.50145	7.63862	5.26799	5.07017	2.07954	2.44048	Fosb
14283	5.97414	8.06253	8.44997	6.88056	8.71222	5.73984	10.8545	9.09359	10.8286	0.298245	0	0.69728	Fosl1
14284	170.535	188.126	160.224	278.35	260.179	270.41	147.761	138.95	136.968	104.088	130.665	120.978	Fosl2
14287	28.7845	33.018	27.2999	25.9585	21.3846	39.5411	33.9641	29.0995	31.9006	7.45613	11.0909	8.36737	Fpgs
14296	4.34483	4.60716	4.54998	7.19331	8.71222	8.60976	3.8516	6.18364	2.92666	22.6666	35.6988	24.7535	Frat1
14297	9.23277	12.6697	10.4	8.13157	8.71222	7.33424	13.3055	13.4585	8.19466	10.1403	11.0909	8.36737	Fxn
14299	35.5733	32.634	24.0499	30.337	33.2649	34.4391	31.8632	22.9159	20.4866	0	0	0	Ncs1
14300	76.8492	61.8127	99.4497	75.6862	84.3502	81.6333	66.5276	76.3862	81.0686	196.544	167.75	156.888	Frg1
14312	1130.74	1188.26	955.497	1180.64	1130.21	1044.97	1101.91	1123.97	903.168	1056.98	1177.37	1186.77	Brd2
14319	297.349	369.724	360.424	576.716	523.921	497.134	295.523	327.369	318.128	577.701	594.749	588.505	Fth1
14325	51.8664	49.9109	51.6748	55.9827	47.1252	44.6432	46.9195	51.6516	45.3633	45.6315	51.2954	42.1855	Ftl1
14339	14.3923	13.4375	11.375	14.6994	13.0683	13.0741	8.75363	10.1848	8.48732	16.7017	20.4488	20.2211	Aktip
14347	29.0561	26.1072	27.6249	33.7773	34.8489	27.4237	24.16	32.0095	39.51	72.7719	66.8919	51.9474	Fut7
14356	85.5389	83.3128	92.9497	70.9949	68.1137	78.1256	82.2841	93.8459	83.7026	53.3859	56.1476	54.0392	Timm10b
14357	0.543104	1.91965	0.974997	1.25101	1.58404	1.5944	1.05044	1.09123	2.634	3.2807	4.85226	4.88096	Dtx1
14359	109.978	105.197	109.2	109.151	108.507	99.8095	108.895	116.398	128.188	92.456	93.2328	98.6652	Fxr1
14360	105.634	107.884	85.7997	100.081	106.131	96.9395	106.794	101.121	86.6292	122.281	144.182	142.245	Fyn
14367	4.88793	6.52681	6.49998	7.19331	5.54414	5.73984	7.7032	4.72867	6.14599	2.08772	10.0511	12.5511	Fzd5
14375	14.6638	9.98218	12.025	12.5101	10.6923	11.1608	15.7565	13.0948	17.2673	7.15789	7.62499	3.4864	Xrcc6
14376	246.026	258.385	241.149	228.622	268.099	260.206	245.452	263.351	272.18	183.421	245.386	249.278	Ganab
14381	4.07328	3.45537	5.84998	3.44028	3.56409	3.82656	5.25218	2.18246	4.09733	3.57894	2.77272	5.57824	G6pdx
14385	20.9095	13.0536	18.8499	17.2014	15.8404	11.7986	12.9554	12.731	11.9993	21.4737	22.5284	20.9184	Slc37a4
14387	17.1078	15.3572	18.1999	15.6376	14.6524	18.495	12.6052	21.8246	20.4866	30.7193	18.3693	17.432	Gaa
14389	7.60345	7.6786	6.49998	11.8846	7.9202	11.1608	8.05334	8.00236	7.31666	17.2982	12.8238	18.4779	Gab2
14390	31.7716	38.7769	20.1499	25.333	30.4928	26.4671	33.2638	30.9182	25.1693	22.6666	20.7954	29.9831	Gabpa
14391	30.9569	28.0269	14.9499	23.4565	22.5726	26.4671	28.7119	16.0047	10.8286	4.17543	11.0909	11.5051	Gabpb1
14420	1.35776	1.53572	0.649998	6.25505	7.12818	3.1888	1.75073	2.18246	2.04866	3.87719	3.81249	4.88096	Galc
14421	54.0388	50.6788	57.8498	61.6123	62.1736	62.5005	45.1687	48.7417	55.3139	136.895	101.204	83.325	B4galnt1
14423	233.263	253.778	213.199	224.869	251.466	260.206	249.303	218.246	239.694	158.07	188.545	188.614	Galnt1
14425	16.5647	23.0358	16.5749	16.8886	14.6524	18.8139	22.4093	21.8246	20.194	6.26315	9.35794	11.8538	Galnt3
14426	16.0216	14.9733	16.2499	18.4524	15.0484	13.0741	12.6052	14.5497	16.3893	28.6316	21.142	19.5239	Galnt4
14430	4.61638	6.52681	6.17498	9.06983	5.14813	8.29088	4.55189	6.91113	5.26799	19.3859	20.4488	16.3861	Galt
14433	31.2285	25.3394	31.1999	39.0941	41.185	29.9747	33.6139	36.7381	32.486	36.0877	20.7954	14.9915	Gapdh
14450	197.961	201.179	196.949	151.06	163.156	147.323	202.384	212.426	208.378	26.8421	31.1931	28.9371	Gart
14455	823.345	802.798	751.722	938.884	827.265	922.839	800.082	759.133	750.396	915.613	1306.99	1401.88	Gas5
14457	3.25862	4.99109	1.62499	1.56376	2.37606	4.7832	5.25218	6.91113	2.92666	1.78947	2.07954	3.4864	Gas7
14462	55.9397	56.0538	44.1998	64.4271	69.6978	70.4725	58.1241	51.2879	52.0946	55.4736	88.7271	93.7842	Gata3
14466	12.4914	13.4375	16.2499	23.4565	23.7606	17.8573	10.5044	16.3685	18.1453	28.3333	19.0625	17.7807	Gba
14467	11.4052	12.2858	10.075	17.2014	17.8205	11.1608	18.5577	15.2772	11.1213	5.9649	12.1307	13.597	Nipsnap2
14469	52.6811	47.9912	53.2998	121.035	137.019	104.912	43.418	36.0106	47.1193	13.421	18.0227	18.4779	Gbp2
14470	75.4914	79.4735	71.8247	105.398	92.6664	87.3731	65.8273	64.7464	62.0453	130.631	142.102	144.686	Rabac1
14479	28.513	25.7233	31.5249	29.3988	32.4728	29.9747	37.8157	25.8258	25.7546	28.0351	45.4033	42.5341	Usp15
14489	143.651	129	110.175	144.179	154.444	144.772	134.806	140.405	115.311	76.649	114.375	116.794	Mtpn
14528	28.513	23.8037	21.7749	29.3988	19.8005	26.4671	23.1096	27.2808	19.0233	11.0351	25.6477	20.2211	Gch1
14533	37.4742	35.3216	41.5999	59.423	60.1935	44.9621	37.8157	39.2843	44.4853	81.1227	60.9999	72.8658	Bloc1s1
14534	34.2155	38.0091	44.1998	23.1437	28.1167	28.0615	42.3676	35.2831	43.8999	15.5087	9.70453	17.0834	Kat2a
14536	5.70259	4.60716	4.22499	4.37854	2.37606	4.14544	4.55189	5.8199	6.73132	3.57894	5.89203	3.13776	Nr6a1
14537	38.2888	41.8484	34.7749	48.1639	39.601	44.6432	39.5664	40.0118	41.2659	19.6842	24.9545	17.432	Gcnt1
14538	27.4267	26.8751	15.5999	37.2176	29.3047	29.6559	22.0591	24.0071	17.2673	5.66666	11.4375	5.92689	Gcnt2
14547	13.306	14.2054	15.9249	14.0739	10.6923	18.1762	16.807	14.186	13.17	16.1052	12.8238	18.8266	Gdap2
14548	46.4354	45.6877	38.6749	40.3451	47.1252	39.86	50.0708	41.8305	47.7046	17.5965	26.6874	25.1021	Mrps33
14567	17.9224	16.509	17.5499	23.4565	24.5526	24.5538	19.6081	18.1872	17.2673	11.3333	24.6079	26.4967	Gdi1
14569	120.841	106.349	115.7	125.101	111.675	107.463	111.696	108.396	105.653	133.614	170.522	158.283	Gdi2
14570	2.71552	2.68751	7.47497	4.69129	3.16808	1.5944	4.90203	5.8199	5.26799	0	0	0	Arhgdig
14571	202.578	202.331	179.399	224.244	226.122	193.241	232.847	231.705	208.964	15.807	29.4602	23.3589	Gpd2
14579	42.9052	36.0894	30.2249	41.2834	46.7292	44.9621	47.6198	33.1007	29.2666	0.298245	0.693181	0.69728	Gem
14581	133.875	132.84	102.7	126.039	120.783	119.261	113.797	116.034	102.726	34.8947	68.9715	74.609	Gfi1
14583	232.992	210.01	183.949	212.359	208.301	178.892	219.191	216.064	197.55	27.4386	54.7613	56.1311	Gfpt1
14586	9.23277	7.29467	7.14998	14.0739	5.14813	11.1608	9.80407	10.1848	7.90199	2.98245	0.693181	1.7432	Gfra2
14590	6.51725	5.37502	6.82498	8.44432	7.52419	9.5664	3.50145	5.8199	4.09733	3.87719	7.2784	9.41329	Ggh
14593	24.9828	26.4912	21.1249	25.333	28.9087	22.0027	19.6081	26.917	26.9253	28.0351	30.1534	27.5426	Ggps1
14594	46.1638	52.5984	20.7999	52.5425	62.1736	60.5872	46.2192	33.1007	13.17	11.9298	41.9374	56.4797	Ggta1
14595	149.082	156.26	176.474	211.108	227.31	255.742	125.002	117.853	161.552	1321.53	1095.22	1078.34	B4galt1
14598	6.24569	6.52681	10.725	10.9464	6.73217	8.29088	10.5044	5.8199	14.3407	10.4386	9.01135	9.41329	Ggt1
14605	5.15949	4.99109	4.22499	11.2591	7.12818	8.60976	2.10087	6.91113	3.512	58.4561	83.5283	77.3981	Tsc22d3
14628	12.7629	15.7411	13	19.7034	13.0683	12.1174	10.8545	10.5486	7.02399	11.6316	22.5284	27.1939	Ostm1
14629	30.9569	30.7144	26.6499	27.835	30.4928	26.7859	22.7594	29.0995	20.7793	16.4035	24.6079	23.3589	Gclc
14630	6.51725	15.3572	6.82498	6.88056	9.50424	8.60976	9.10378	10.9123	8.19466	10.1403	13.517	17.7807	Gclm
14635	146.638	127.849	159.574	135.109	129.495	129.146	141.809	176.416	163.893	21.7719	12.4772	21.2671	Galk1
14645	14.6638	10.3661	13	25.0202	15.0484	17.5384	13.6557	13.4585	13.17	36.9824	49.909	46.0205	Glul
14651	11.6767	10.75	13	9.38258	6.33616	5.73984	8.40348	12.3673	7.90199	3.87719	8.31817	6.62416	Hagh
14659	10.5905	14.9733	9.74996	8.44432	8.31621	11.1608	11.5548	12.0035	12.8773	1.19298	1.38636	1.04592	Glrp1
14660	104.004	104.429	90.9997	91.6365	92.2704	97.5773	109.595	106.941	101.848	41.4561	54.7613	67.2876	Gls
14661	389.949	374.332	350.999	389.377	413.039	360.016	372.204	340.1	330.713	250.526	422.494	424.644	Glud1
14664	20.638	16.8929	20.4749	9.06983	4.75212	11.1608	21.709	22.1884	19.9013	0	0	0.34864	Slc6a9
14667	81.7371	75.6342	86.1247	116.657	126.723	112.565	89.9873	86.2073	87.2146	228.158	171.909	174.669	Gm2a
14670	99.388	91.3753	111.475	90.0728	81.9741	83.5466	99.7914	105.849	98.6285	65.0175	51.9885	46.3692	Gnl1
14672	13.0345	11.5179	13.65	13.7611	9.90025	9.5664	10.1542	12.3673	13.7553	20.2807	16.9829	14.9915	Gna11
14674	115.953	108.268	86.1247	173.891	152.86	151.149	113.797	98.2108	82.2392	118.105	158.392	156.191	Gna13
14676	10.8621	9.59825	10.725	17.2014	18.6125	19.7706	11.2047	14.9135	12.8773	66.5087	52.6817	46.7178	Gna15
14678	200.948	194.268	236.924	256.457	264.139	261.482	187.678	203.333	223.89	477.192	394.073	367.118	Gnai2
14679	44.5345	52.5984	20.1499	50.6659	57.8175	57.7173	44.8186	32.7369	22.5353	19.3859	61.3465	66.5903	Gnai3
14682	25.7974	24.5715	17.2249	24.3947	31.2848	28.3803	24.5102	28.0083	23.9986	8.05262	14.9034	17.432	Gnaq
14683	90.9699	102.509	51.3498	107.587	128.307	129.146	114.498	73.1125	61.4599	48.3157	101.551	115.051	Gnas
14688	173.793	175.072	166.399	187.652	177.412	204.083	176.823	185.873	170.624	97.228	136.903	136.667	Gnb1
14693	451.862	491.814	245.374	395.632	439.967	537.951	363.451	339.009	197.842	166.421	886.231	723.777	Gnb2
14694	3344.16	3271.85	3635.76	3378.04	3364.9	3578.47	3376.8	3287.88	3516.97	3978.29	4024.26	4194.49	Rack1
14696	2.98707	3.8393	2.59999	6.56781	5.54414	3.82656	2.45102	2.90995	2.634	3.87719	6.93181	6.97281	Gnb4
14697	2.44397	3.45537	2.59999	0.938258	0.39601	1.91328	2.10087	2.18246	2.04866	3.2807	1.73295	3.13776	Gnb5
14700	139.578	153.956	130.975	126.978	135.435	141.264	155.815	141.133	135.505	84.9999	126.505	127.254	Gng10
14701	33.944	31.8662	31.8499	32.2135	27.7207	32.5258	35.0145	35.6469	38.3393	11.0351	8.31817	11.8538	Gng12
14702	123.285	111.34	104.975	141.052	125.535	128.509	116.948	96.0284	99.5065	151.509	207.261	200.468	Gng2
14705	7.06035	6.91074	11.375	14.0739	8.71222	10.2042	9.45392	8.36611	8.48732	17.8947	16.2897	18.4779	Bscl2
14707	53.7673	49.9109	51.3498	59.7358	57.0255	47.832	53.9224	47.2867	47.1193	34.5964	33.2727	44.626	Gng5
14710	4.61638	5.75895	6.82498	10.3208	5.94015	7.33424	4.55189	7.27487	6.14599	7.15789	6.58522	8.01873	Gngt2
14712	21.9957	19.1965	22.0999	24.3947	25.3447	14.3496	22.7594	20.3697	18.438	28.3333	25.9943	33.4695	Gnpat
14718	67.3449	64.8842	56.5498	56.6082	53.0654	47.5131	61.2754	58.199	61.4599	14.614	12.8238	15.3402	Got1
14719	99.388	99.0539	107.25	97.5789	93.4584	92.7941	126.052	114.579	133.456	93.649	74.1703	79.1413	Got2
14727	29.8707	28.0269	21.4499	36.5921	36.0369	35.0768	27.6615	29.0995	19.316	7.15789	11.4375	9.06465	Lilr4b
14728	85.5389	84.8485	78.3247	110.089	103.359	114.159	86.1357	78.9324	83.9952	10.1403	19.0625	20.5698	Lilrb4a
14731	37.7457	35.3216	40.6249	38.7813	29.7008	41.7733	34.3142	30.1907	40.3879	49.2105	29.8068	32.4235	Gpaa1
14733	60.2845	57.9734	62.7248	87.258	90.6863	68.8781	49.7206	49.8329	55.3139	120.789	106.057	111.565	Gpc1
14739	28.2414	23.8037	33.4749	37.8431	33.2649	33.1635	30.1125	35.2831	28.6813	21.1754	19.0625	25.7994	S1pr2
14744	146.367	155.875	149.825	176.705	209.093	190.053	147.411	146.589	140.187	32.2105	23.2216	24.4048	Gpr65
14747	1.08621	3.8393	3.24999	9.06983	3.9601	4.46432	4.20174	5.09241	3.80466	3.2807	4.50567	2.09184	Cmklr1
14751	208.552	207.706	243.424	292.424	312.848	275.831	219.191	233.524	218.329	530.877	413.829	408.955	Gpi1
14755	76.8492	66.4199	59.4748	49.7277	55.0454	56.7607	61.9757	60.3815	59.4113	39.9649	42.6306	46.3692	Pigq
14758	3.25862	4.99109	0.974997	4.06579	4.75212	3.1888	2.10087	2.54621	1.46333	2.98245	11.0909	13.9456	Gpm6b
14766	0.543104	1.53572	1.62499	3.75303	1.58404	1.27552	3.15131	2.18246	2.04866	2.68421	3.11931	2.44048	Adgrg1
14768	5.43104	6.14288	5.19998	4.37854	6.33616	5.42096	3.15131	2.90995	2.34133	16.4035	18.7159	23.7075	Lancl1
14772	0.814656	0.38393	0.649998	2.18927	2.37606	1.27552	1.75073	1.81872	1.17067	9.2456	6.23862	9.41329	Grk4
14773	10.319	9.21432	5.19998	6.25505	8.71222	5.42096	7.35305	6.91113	4.97533	5.66666	7.97158	12.8997	Grk5
14775	44.5345	47.2234	47.7748	53.168	49.8973	40.4978	45.5189	44.013	48.8753	90.3683	68.2783	70.0767	Gpx1
14782	51.8664	58.7413	30.2249	53.7935	63.3616	51.3397	60.225	54.9253	36.2906	3.87719	18.3693	24.4048	Gsr
14784	118.94	103.277	92.2997	130.418	123.555	111.289	107.495	109.487	96.8725	65.614	104.324	97.6193	Grb2
14789	3.25862	3.07144	1.62499	1.87652	1.18803	1.27552	3.15131	2.90995	2.04866	0.894736	0.34659	0.34864	P3h3
14790	154.513	147.045	180.699	203.602	165.136	204.083	142.859	148.771	151.894	233.526	202.409	198.376	Grcc10
14791	481.462	436.528	334.099	438.167	396.802	384.888	438.032	432.855	348.858	142.561	279.698	287.628	Emg1
14792	29.5992	20.7322	33.1499	28.7733	35.2449	28.6992	31.1629	24.3708	26.9253	21.1754	19.7556	16.0374	Lpcat3
14793	9.23277	8.83039	10.075	14.6994	13.0683	10.523	10.8545	10.9123	7.02399	27.4386	38.4715	31.029	Cdca3
14797	97.2156	102.509	106.6	124.163	115.635	112.565	111.346	115.307	102.141	167.614	155.966	159.329	Tle5
14815	36.9311	45.6877	41.9248	54.7317	56.2334	55.804	47.9699	33.8282	33.9493	77.842	110.216	125.162	Nr3c1
14824	16.5647	30.7144	39.9749	123.225	50.2933	56.4418	28.0116	67.6563	35.4126	129.737	64.8124	73.2145	Grn
14827	371.755	380.475	417.298	331.205	329.876	393.498	381.658	354.65	419.976	187.298	173.295	173.971	Pdia3
14828	6200.07	6106.4	5680.33	4866.12	4969.93	5206.99	6224.18	6094.16	6531.14	620.947	587.471	610.818	Hspa5
14841	3.53017	1.91965	0.974997	4.06579	2.77207	2.86992	4.20174	3.27369	3.21933	3.57894	3.81249	4.88096	Haspin
14852	247.927	258.769	250.899	200.475	238.398	227.68	272.763	276.445	284.472	69.7894	57.1874	70.4253	Gspt1
14854	8.96121	6.91074	9.74996	8.13157	7.52419	6.3776	6.65276	6.18364	7.02399	11.9298	10.7443	8.71601	Gss
14872	39.9181	43.0001	43.2249	44.0981	36.8289	33.1635	28.7119	42.1943	35.4126	85.2982	63.426	63.4525	Gstt2
14873	19.0086	16.8929	13.65	10.3208	6.73217	11.4797	14.3559	14.186	10.8286	8.94736	9.01135	4.88096	Gsto1
14874	5.97414	7.6786	8.12497	6.25505	4.35611	5.10208	2.80116	7.63862	5.85333	5.66666	6.58522	4.53232	Gstz1
14884	89.6121	107.5	51.9998	95.0768	86.3302	83.8655	94.5392	92.7547	45.0706	30.1228	110.216	108.427	Gtf2h1
14885	27.9699	32.2501	29.2499	14.6994	10.6923	13.393	25.2105	30.5545	26.34	9.54385	9.70453	8.71601	Gtf2h4
14886	107.535	107.116	94.8997	137.298	123.951	117.348	102.242	92.3909	115.311	402.631	410.016	400.239	Gtf2i
14894	16.5647	12.2858	15.5999	22.831	21.3846	14.0307	17.5073	18.5509	6.14599	2.68421	22.875	27.1939	Cfap20
14897	142.022	135.911	155.349	182.022	174.641	171.558	150.212	146.225	128.481	148.526	186.812	186.523	Trip12
14904	26.6121	33.018	36.3999	36.5921	32.8688	31.888	32.5635	39.2843	35.12	52.4912	33.6193	36.2586	Gtpbp1
14910	12.7629	11.134	8.12497	9.06983	11.8803	9.24752	12.9554	8.36611	8.77999	6.85964	7.97158	11.8538	Gt(ROSA)26Sor
14911	15.4785	14.2054	11.05	15.6376	15.0484	14.9874	14.0058	14.186	8.48732	4.47368	5.89203	9.06465	Thumpd3
14919	0	0.38393	0.324999	0.625506	0.39601	0.63776	0	0	0.585333	24.4561	18.7159	21.2671	Gucy2e
14923	37.4742	37.6251	41.2749	27.5222	25.7407	25.5104	38.516	36.0106	35.4126	17.5965	16.9829	16.3861	Guk1
14933	7.3319	11.5179	2.59999	8.13157	5.94015	5.73984	7.0029	8.36611	4.38999	1.49123	6.58522	4.88096	Gk
14936	62.4569	55.6698	66.6248	42.5344	51.4813	50.7019	50.4209	46.1955	53.5579	44.7368	29.1136	35.2127	Gys1
14938	4438.52	4108.05	4002.69	4476.43	4160.88	3862.91	3800.48	3648.71	3802.03	558.017	593.016	602.102	Gzma
14939	2218.31	2271.71	1283.42	1892.47	2014.11	1837.07	2114.53	1765.61	1121.2	8.05262	31.1931	48.1124	Gzmb
14940	314.186	286.412	311.999	379.995	349.677	320.474	285.719	287.721	270.424	38.7719	44.017	42.5341	Gzmc
14941	79.5647	82.5449	80.2747	122.286	114.843	99.8095	68.2783	56.744	59.4113	17.2982	21.8352	30.3317	Gzmd
14942	50.2371	42.6162	39.6499	81.3157	81.5781	67.6026	32.2134	37.1019	35.998	6.5614	5.54544	5.2296	Gzme
14943	7.60345	7.29467	11.05	19.3907	15.8404	17.8573	3.8516	6.91113	7.02399	5.07017	5.54544	8.01873	Gzmf
14944	19.2802	22.6519	18.5249	29.3988	27.3247	27.7426	17.5073	15.641	14.926	12.2281	24.9545	18.1293	Gzmg
14950	205.293	200.028	225.224	224.556	204.341	223.854	218.491	220.065	239.986	320.315	265.835	277.518	H13
14957	2.71552	3.45537	1.62499	1.87652	1.98005	1.27552	5.25218	2.18246	2.92666	6.5614	4.15908	7.32145	H1f3
14958	31.7716	32.634	17.5499	37.2176	36.4329	30.2936	27.6615	22.1884	14.6333	18.193	42.6306	44.2773	H1f0
14960	3.80173	30.3305	24.3749	67.8674	27.3247	25.8293	15.7565	20.3697	20.194	22.3684	29.8068	16.7347	H2-Aa
14961	6.24569	29.1787	34.1249	76.9372	32.8688	34.4391	24.5102	28.372	26.34	29.8245	39.8579	17.432	H2-Ab1
14962	1.08621	7.6786	7.14998	23.7692	11.8803	7.33424	5.95247	11.2761	5.26799	6.26315	5.19885	2.44048	Cfb
14964	655.255	654.984	650.323	915.115	855.778	832.596	629.561	604.178	559.871	770.069	1010.66	930.172	H2-D1
14969	3.25862	28.4108	30.8749	94.1386	32.0768	29.6559	22.0591	41.8305	29.852	26.2456	37.0852	23.3589	H2-Eb1
14972	1255.93	1371.4	1264.9	1537.81	1563.45	1714.3	1304.29	1144.34	1211.93	1195.96	1631.4	1701.02	H2-K1
14976	173.793	165.09	185.249	136.986	115.635	117.029	177.524	165.14	166.527	82.6139	58.5738	61.3607	Pfdn6
14977	214.526	211.929	215.149	175.767	171.868	204.402	210.787	205.151	246.425	123.175	89.0737	94.1329	Slc39a7
14979	28.7845	23.8037	35.7499	20.0162	26.1367	22.6405	24.8603	30.9182	35.12	46.228	34.659	36.2586	H2-Ke6
14991	12.4914	16.1251	9.42497	17.2014	13.4643	15.6251	10.8545	8.36611	4.97533	3.2807	19.0625	17.432	H2-M3
14999	7.3319	17.2768	18.5249	38.7813	17.4245	14.0307	11.5548	25.4621	17.56	21.1754	20.1022	10.8079	H2-DMb1
15001	2.44397	3.07144	4.54998	7.50607	5.94015	4.7832	2.10087	4.36493	3.80466	15.5087	8.66476	10.4592	H2-Oa
15002	1.08621	2.30358	0.649998	2.50202	3.16808	3.1888	1.40058	1.81872	1.17067	4.47368	7.2784	7.67009	H2-Ob
15007	7.3319	6.91074	7.47497	8.13157	6.33616	8.60976	8.75363	5.09241	9.65799	0.596491	0.34659	1.7432	H2-Q10
15015	8.41811	3.45537	8.77497	5.9423	4.75212	5.73984	7.7032	4.00118	8.19466	8.35087	10.3977	10.1106	H2-Q4
15018	656.612	714.11	648.373	759.051	864.49	1000.33	712.545	625.275	652.061	728.911	1073.04	1118.44	H2-Q7
15024	3.80173	4.22323	4.54998	4.06579	3.16808	3.1888	3.8516	2.90995	2.04866	5.36841	10.0511	9.06465	H2-T10
15039	57.569	61.0449	38.3499	55.9827	65.7377	65.0515	55.3229	39.6481	26.0473	24.7544	82.8351	99.7111	H2-T22
15040	27.1552	38.0091	5.84998	29.7115	28.5127	33.4824	24.8603	9.09359	4.68266	1.78947	27.034	25.1021	H2-T23
15042	3.25862	3.8393	4.87498	6.25505	8.71222	4.14544	5.60232	3.27369	5.26799	0.894736	0.693181	2.78912	H2-T24
15078	335.91	359.358	241.149	374.052	384.922	327.171	304.276	299.725	187.892	152.403	406.204	414.185	H3f3a
15081	1459.86	1468.15	1114.1	1383.31	1329.41	1301.03	1365.22	1186.53	1085.5	590.824	818.3	806.405	H3f3b
15107	12.2198	11.9018	10.075	15.0121	11.8803	14.3496	12.9554	9.82108	9.95065	17.2982	39.1647	41.1395	Hadh
15108	40.4612	39.1609	31.8499	35.0283	36.0369	36.6712	46.5693	40.7393	45.0706	48.9122	24.9545	21.9643	Hsd17b10
15115	121.927	117.867	97.1747	96.3278	108.111	100.447	120.45	114.579	98.3359	22.3684	31.5397	33.4695	Hars
15139	3.25862	2.68751	0.974997	7.19331	4.35611	3.82656	1.75073	2.90995	0.585333	1.49123	0.34659	1.04592	Hc
15159	26.6121	26.4912	20.1499	20.6417	31.6808	24.5538	22.0591	24.0071	22.5353	5.66666	6.58522	10.1106	Hccs
15161	33.6724	29.1787	35.4249	36.2793	32.8688	32.5258	34.6644	27.2808	28.3886	19.6842	20.4488	20.2211	Hcfc1
15162	0.543104	1.53572	3.57499	6.25505	3.56409	2.55104	3.8516	2.18246	2.34133	3.2807	4.50567	2.44048	Hck
15163	168.905	193.501	195.649	223.618	241.962	229.594	184.526	203.696	208.671	296.456	227.363	218.946	Hcls1
15170	46.9785	61.8127	58.4998	61.6123	50.2933	55.4851	58.4742	70.2026	68.7766	66.5087	54.4147	48.1124	Ptpn6
15182	69.5173	84.8485	61.7498	55.9827	70.8858	62.5005	82.6343	67.6563	66.1426	18.7894	31.5397	29.6344	Hdac2
15183	34.7587	34.9376	30.2249	24.7075	40.393	33.4824	38.8661	33.4644	28.6813	19.9824	37.4318	35.91	Hdac3
15184	2.71552	2.68751	2.92499	1.25101	1.98005	2.86992	2.10087	2.54621	2.634	25.6491	29.1136	21.6157	Hdac5
15185	7.60345	5.37502	8.77497	4.69129	6.33616	7.01536	4.20174	5.09241	7.90199	7.45613	6.58522	7.67009	Hdac6
15186	1.35776	1.91965	1.62499	3.75303	3.56409	3.50768	2.80116	2.54621	1.46333	4.47368	3.11931	2.78912	Hdc
15191	282.957	282.188	254.149	252.392	243.942	246.175	287.819	309.546	232.377	87.6841	109.522	118.189	Hdgf
15193	54.5819	51.4466	50.6998	47.5384	41.5811	48.7886	49.3705	34.1919	49.7533	68.2982	68.2783	73.5631	Hdgfl2
15194	46.9785	45.6877	40.6249	50.9787	56.2334	51.3397	45.869	44.7405	40.9733	17.2982	21.4886	21.6157	Htt
15200	53.7673	48.3752	53.2998	43.1599	49.1052	49.4264	77.0319	74.9312	70.2399	0.298245	0.693181	0	Hbegf
15201	91.513	95.9825	97.8247	65.6781	68.1137	75.8935	104.343	101.484	106.531	28.6316	50.9488	61.0121	Hells
15204	111.879	110.956	107.9	117.282	123.159	139.988	106.094	95.6646	110.335	188.491	173.295	194.89	Herc2
15211	14.6638	23.4197	23.3999	33.1518	17.4245	14.0307	18.5577	24.0071	17.8526	33.7017	35.6988	31.7263	Hexa
15212	3.25862	4.22323	5.84998	7.50607	5.94015	7.972	4.20174	5.8199	3.512	10.4386	27.034	20.5698	Hexb
15239	18.4655	20.7322	20.7999	30.0243	19.4045	25.5104	21.0087	17.096	23.706	31.614	24.2613	27.8912	Hgs
15247	20.3664	20.7322	17.8749	23.1437	28.1167	22.0027	22.7594	24.7346	14.6333	7.15789	15.25	18.1293	Mfsd14a
15251	302.78	318.662	282.749	460.372	464.124	460.144	259.808	233.16	230.621	133.614	160.818	160.723	Hif1a
15254	905.354	860.387	853.122	812.844	799.148	764.993	836.497	831.518	876.535	583.964	629.755	652.306	Hint1
15257	121.384	112.875	86.4497	126.978	130.287	129.146	116.598	96.3921	80.4832	138.088	237.761	229.754	Hipk1
15259	49.694	41.8484	36.7249	46.9129	46.7292	44.0055	46.2192	45.468	33.9493	11.9298	37.7783	30.6803	Hipk3
15260	19.8233	18.4286	18.5249	19.3907	18.6125	16.2629	17.1571	21.0971	21.072	26.2456	20.4488	17.7807	Hira
15270	42.6337	40.6966	33.7999	38.4686	35.6409	37.6279	46.9195	35.6469	29.5593	21.7719	49.2158	49.5069	H2afx
15273	56.7544	72.5628	63.6998	83.505	66.5297	78.7634	56.0232	63.6552	65.5572	160.158	183.346	175.366	Hivep2
15275	83.638	77.1699	82.8747	136.047	141.772	134.249	78.4325	84.7523	94.2385	127.351	89.4203	79.8386	Hk1
15277	390.22	386.233	382.199	406.266	410.267	377.873	431.379	416.123	408.269	11.9298	15.9431	12.5511	Hk2
15278	4.07328	2.30358	1.94999	3.75303	3.9601	1.91328	4.55189	3.63744	2.34133	0.894736	1.03977	1.7432	Tfb2m
15288	12.4914	14.5893	12.675	10.6336	9.50424	8.92864	12.6052	12.3673	11.7066	2.98245	3.11931	2.78912	Hmbs
15289	119.211	127.081	125.45	117.282	135.832	128.19	121.5	102.576	113.262	83.2104	128.932	144.337	Hmgb1
15312	91.2415	83.3128	72.7997	66.3036	48.7092	54.8474	88.9369	88.3897	94.5312	25.6491	26.6874	34.5154	Hmgn1
15353	37.7457	34.9376	37.0499	47.2257	32.8688	44.6432	31.8632	34.1919	33.6566	97.5262	72.0908	72.8658	Hmg20b
15354	123.013	120.17	92.6247	88.8218	92.6664	84.5032	93.1386	96.3921	64.6792	17.5965	63.0794	70.4253	Hmgb3
15356	18.4655	22.6519	18.1999	24.7075	25.7407	27.4237	20.3084	22.5521	22.5353	61.7368	67.2385	70.4253	Hmgcl
15357	129.259	130.92	95.2247	101.332	125.139	102.042	140.758	134.949	85.4586	8.05262	22.875	23.7075	Hmgcr
15361	10.319	10.3661	3.24999	9.06983	9.90025	5.10208	9.10378	7.27487	3.21933	0.596491	2.42613	2.44048	Hmga1
15366	11.4052	9.59825	12.675	14.3866	10.6923	8.92864	8.40348	14.186	8.19466	22.9649	24.9545	26.148	Hmmr
15368	16.2931	14.5893	12.025	6.88056	7.12818	9.88528	13.3055	8.72985	16.3893	2.38596	3.81249	4.18368	Hmox1
15369	9.50432	6.52681	8.44997	12.8229	10.6923	11.4797	7.7032	10.1848	10.2433	14.0175	15.25	15.3402	Hmox2
15370	61.9138	76.4021	39.9749	117.908	121.179	101.404	47.2696	40.7393	16.682	2.08772	4.15908	4.53232	Nr4a1
15374	147.181	139.75	155.999	134.796	119.595	134.886	142.859	139.314	144.87	99.3157	75.9033	77.0495	Jpt1
15381	356.005	348.224	325.324	283.354	324.728	292.413	355.047	349.558	317.25	142.859	186.466	177.109	Hnrnpc
15382	287.03	297.93	270.724	207.355	216.618	206.953	292.021	254.257	249.644	103.789	162.551	192.449	Hnrnpa1
15384	989.264	982.477	907.072	813.47	843.502	780.619	1070.74	1008.3	960.238	111.246	138.983	134.226	Hnrnpab
15387	1106.85	1103.8	1142.7	993.303	1035.57	1014.04	1134.82	1202.54	1026.38	631.982	630.794	641.498	Hnrnpk
15388	309.569	347.457	295.749	278.975	294.632	300.704	295.523	347.375	277.155	184.017	299.801	281.701	Hnrnpl
15412	10.0474	9.98218	10.4	10.9464	12.2763	10.2042	10.8545	11.6398	9.07265	10.1403	11.7841	11.8538	Hoxb4
15441	243.039	216.536	201.499	288.983	308.888	273.28	225.844	218.974	209.842	747.701	917.771	945.512	Hp1bp3
15452	88.5259	93.295	79.6247	77.8754	97.4185	83.8655	99.0911	91.6634	68.7766	39.0701	47.4829	52.6447	Hprt
15461	116.496	104.045	106.275	107.9	90.2903	89.2864	96.9902	105.486	111.506	57.8596	40.2045	39.3963	Hras
15463	78.4785	82.161	79.9497	92.5748	107.715	93.7507	87.8864	79.6599	75.8006	26.5438	38.4715	44.2773	Agfg1
15464	4.88793	4.22323	5.19998	7.50607	9.50424	7.33424	9.80407	7.27487	5.56066	0.298245	1.03977	0.34864	Hrc
15467	14.9354	17.6608	19.4999	13.1356	13.4643	15.6251	16.4568	16.0047	17.8526	24.7544	17.6761	17.0834	Eif2ak1
15468	9.23277	8.83039	7.79997	11.5718	9.10823	10.523	6.65276	7.27487	9.07265	20.5789	16.2897	12.8997	Prmt2
15469	654.983	621.966	766.022	436.29	483.924	597.581	714.296	688.931	837.318	178.052	132.051	147.475	Prmt1
15473	13.0345	9.59825	5.84998	10.0081	11.4843	7.65312	7.35305	5.8199	4.68266	4.17543	23.9147	33.4695	Rida
15481	592.526	601.618	658.123	541.688	583.323	630.745	679.632	717.303	792.248	403.526	385.408	386.293	Hspa8
15483	5.43104	5.37502	5.52498	10.0081	7.52419	7.65312	8.40348	7.27487	8.48732	8.94736	15.25	12.8997	Hsd11b1
15488	3.80173	5.37502	3.24999	4.69129	5.94015	7.01536	5.60232	3.63744	4.09733	6.5614	10.7443	10.8079	Hsd17b4
15490	24.9828	24.1876	21.7749	18.7652	18.6125	18.8139	25.5606	26.1896	25.462	1.78947	1.73295	0	Hsd17b7
15499	10.5905	8.44646	4.87498	4.37854	6.33616	7.01536	11.5548	8.00236	4.09733	2.98245	5.19885	4.18368	Hsf1
15500	15.4785	12.2858	16.8999	12.8229	21.3846	17.2195	12.9554	15.641	16.9746	8.94736	10.0511	12.5511	Hsf2
15502	361.707	373.564	319.799	364.044	378.19	360.653	410.37	363.016	309.348	129.14	303.613	316.217	Dnaja1
15505	139.306	132.072	145.274	140.426	125.535	119.899	152.663	162.594	149.26	36.0877	40.2045	42.1855	Hsph1
15510	2669.63	2613.03	2456.02	1712.63	1694.53	1963.98	2879.59	2560.03	2977.59	267.824	278.659	293.207	Hspd1
15512	1.90086	2.30358	2.27499	2.18927	3.16808	2.55104	3.50145	2.18246	2.92666	1.19298	4.85226	4.53232	Hspa2
15516	12813.5	12526.5	13946	9920.2	10067.8	11065.8	13451.5	12788.9	15360.9	6578.69	5449.44	5630.54	Hsp90ab1
15519	685.125	662.279	653.248	573.276	552.83	530.298	712.896	744.583	654.402	67.7017	69.3181	72.5172	Hsp90aa1
15525	389.949	388.921	375.699	335.271	337.797	331.316	431.029	420.851	417.342	141.965	155.619	152.007	Hspa4
15526	543.918	562.841	462.473	416.274	419.771	401.151	615.905	549.253	496.362	33.7017	60.9999	65.1957	Hspa9
15528	920.289	841.191	804.047	672.731	582.531	544.328	908.977	880.624	755.079	109.158	242.267	255.553	Hspe1
15531	8.41811	8.44646	7.14998	8.75708	5.94015	8.92864	7.35305	8.72985	6.14599	5.07017	5.54544	5.92689	Ndst1
15547	81.4656	77.5538	83.1997	71.3076	66.1337	79.0823	81.934	85.4798	94.8239	61.4385	49.5624	47.0664	Trmt2a
15568	125.728	122.474	103.675	118.533	113.259	121.812	125.702	123.673	122.335	40.8596	62.3862	63.1039	Elavl1
15574	13.5776	21.1162	7.79997	17.2014	11.4843	12.4363	20.3084	12.3673	12.292	1.78947	6.93181	10.4592	Hus1
15587	5.43104	6.14288	3.89999	1.87652	3.16808	1.91328	4.20174	4.36493	2.04866	0.894736	1.73295	0.69728	Hyal2
15894	36.6595	36.0894	37.6999	46.2874	41.185	49.7453	37.4655	55.2891	45.0706	26.5438	20.7954	21.6157	Icam1
15896	34.4871	24.1876	42.8999	28.1477	24.9486	28.0615	32.5635	25.4621	35.998	99.9122	79.7158	71.4712	Icam2
15900	484.449	503.332	525.848	513.853	533.03	576.216	548.327	553.982	608.746	21.7719	18.3693	24.0562	Irf8
15902	1470.72	1424	1520.35	1600.67	1744.03	1672.53	1531.54	1429.51	1512.79	498.964	508.101	526.447	Id2
15903	20.638	14.5893	16.5749	17.2014	15.4444	11.4797	15.0562	16.3685	14.048	11.3333	39.8579	56.8284	Id3
15925	71.9613	62.9645	63.0498	45.0364	48.3132	57.3984	60.5751	56.744	51.5093	35.7894	39.8579	38.3504	Ide
15926	3.80173	1.91965	2.92499	2.50202	4.35611	4.7832	1.75073	1.81872	2.634	4.47368	5.89203	7.32145	Idh1
15929	52.4095	46.0716	57.8498	50.3532	40.789	44.6432	55.3229	57.8353	63.8013	98.1227	70.3578	59.6175	Idh3g
15931	5.43104	9.59825	5.84998	11.2591	9.90025	9.88528	9.10378	4.00118	2.34133	19.0877	23.2216	21.9643	Ids
15932	2.71552	6.52681	3.89999	2.81478	2.77207	3.82656	4.20174	2.90995	1.17067	5.66666	7.62499	8.01873	Idua
15936	94.7716	104.045	85.1497	115.406	115.239	107.144	90.6876	113.852	86.3366	30.1228	72.0908	55.4338	Ier2
15937	155.056	142.054	143.649	195.158	171.472	178.254	150.562	156.046	167.99	31.3158	24.2613	23.3589	Ier3
15939	535.772	569.368	489.773	584.848	577.779	657.212	564.084	515.425	556.944	346.561	412.096	456.022	Ier5
15944	8.68966	7.6786	3.57499	9.69534	15.4444	13.0741	10.1542	4.00118	7.90199	2.68421	4.50567	7.32145	Irgm1
15945	2.44397	3.8393	2.27499	14.0739	12.2763	10.523	2.45102	3.63744	2.634	1.49123	3.4659	0.69728	Cxcl10
15950	58.3837	69.1074	64.9998	91.6365	81.5781	76.2123	60.5751	70.2026	64.6792	202.21	255.437	250.324	Ifi203
15951	1.35776	2.68751	2.59999	9.38258	5.54414	5.10208	2.10087	3.27369	1.756	2.38596	2.77272	2.09184	Ifi204
15953	72.2328	71.027	72.4747	134.484	130.683	116.391	80.1833	66.5651	60.5819	25.3509	38.1249	37.3045	Ifi47
15957	0.271552	1.91965	0.974997	7.50607	3.56409	6.69648	1.75073	1.45497	0.292666	0.596491	2.07954	1.39456	Ifit1
15958	1.35776	2.30358	0.649998	5.62955	3.9601	5.10208	1.75073	2.54621	1.17067	4.17543	6.93181	7.32145	Ifit2
15959	1.35776	5.75895	1.3	5.9423	7.12818	6.05872	1.40058	2.90995	3.21933	2.68421	3.81249	1.04592	Ifit3
15975	23.625	27.6429	24.0499	32.5263	32.8688	31.5691	15.4064	17.4597	21.6573	106.474	83.5283	90.2978	Ifnar1
15976	17.3793	19.5804	18.8499	29.7115	27.3247	22.0027	24.16	25.0983	18.7306	82.3157	75.9033	92.3897	Ifnar2
15978	3232.28	2825.72	2503.79	2853.24	2669.11	2564.43	3335.48	3171.48	2815.74	1.19298	1.73295	12.2024	Ifng
15979	325.048	357.439	350.999	635.514	722.322	784.126	214.639	213.154	250.815	1922.79	1865.35	1884.05	Ifngr1
15980	4.88793	3.07144	3.57499	5.62955	3.56409	7.33424	2.80116	2.18246	6.43866	13.421	10.3977	13.597	Ifngr2
15982	682.953	623.886	554.448	506.034	483.528	534.443	665.626	641.28	692.156	377.877	399.272	420.111	Ifrd1
15983	64.9009	59.8931	64.6748	44.4109	38.809	53.5719	70.3792	67.2926	79.6052	2.68421	2.77272	3.83504	Ifrd2
16001	2.17241	2.68751	1.94999	4.06579	2.77207	3.82656	1.05044	2.90995	3.21933	20.2807	29.4602	24.7535	Igf1r
16004	62.1854	70.2592	29.8999	47.8512	62.5696	51.9775	59.1745	52.0154	26.9253	16.7017	58.9203	67.6362	Igf2r
16010	71.1466	73.7146	73.4497	94.4513	84.7462	91.5186	93.8389	90.2084	80.1906	19.3859	38.8181	32.7722	Igfbp4
16019	5.15949	4.22323	3.57499	6.25505	5.94015	4.46432	3.15131	7.27487	4.68266	13.421	15.5966	19.1752	Ighm
16068	2.98707	3.8393	4.87498	9.69534	9.90025	6.05872	3.15131	6.18364	2.34133	2.68421	1.38636	1.39456	Il18bp
16145	94.5001	95.9825	99.7746	177.956	180.977	177.297	94.8893	90.9359	88.9706	28.0351	35.3522	36.6072	Igtp
16149	5.15949	16.8929	25.3499	70.3694	23.3646	22.9594	10.5044	39.6481	17.56	18.7894	20.7954	14.6429	Cd74
16150	60.8276	64.1163	67.9248	72.8714	67.7177	67.2837	67.9282	66.5651	66.1426	179.245	127.892	136.318	Ikbkb
16151	13.5776	22.6519	13.3249	19.3907	13.8604	18.8139	17.5073	16.7322	13.4627	17.8947	27.7272	26.148	Ikbkg
16153	244.668	221.528	188.499	168.261	175.828	176.022	285.368	256.076	216.573	1.19298	0.34659	0.69728	Il10
16154	22.5388	21.5001	26.3249	31.588	26.1367	24.8727	22.4093	24.3708	30.4373	30.421	29.8068	24.0562	Il10ra
16155	29.3276	29.5626	17.8749	25.9585	22.5726	21.365	22.7594	19.2784	14.048	20.2807	53.0283	51.2501	Il10rb
16157	3.25862	3.8393	2.59999	7.81882	4.35611	7.972	4.55189	3.27369	1.756	41.1579	33.6193	27.1939	Il11ra1
16161	79.5647	76.4021	76.6997	94.4513	87.9142	82.5899	87.1862	83.6611	88.9706	12.8246	15.25	11.8538	Il12rb1
16162	5.15949	4.99109	5.84998	16.8886	15.4444	11.7986	3.8516	4.00118	4.68266	5.07017	2.77272	6.62416	Il12rb2
16163	34.7587	34.1698	31.5249	32.5263	38.413	45.5999	36.4151	40.0118	42.4366	0	0.34659	0	Il13
16169	33.944	41.8484	20.4749	41.2834	47.1252	50.0642	33.2638	39.6481	16.0967	2.08772	17.6761	17.0834	Il15ra
16170	77.9354	91.3753	90.0247	111.966	116.031	103.955	86.1357	62.2002	79.8979	405.017	361.494	366.77	Il16
16172	126.272	116.331	123.825	173.265	143.752	132.973	99.7914	109.123	115.603	441.403	399.965	422.901	Il17ra
16173	0.271552	0.76786	0.974997	0	5.14813	4.46432	1.05044	0.727487	0.877999	6.85964	7.2784	5.2296	Il18
16175	6.24569	3.07144	2.92499	2.81478	3.9601	5.10208	5.95247	4.72867	3.512	0	0	0.34864	Il1a
16176	3.80173	23.8037	19.1749	65.9908	24.1566	25.8293	14.0058	29.4632	19.316	20.2807	25.6477	12.2024	Il1b
16178	10.0474	10.3661	11.05	18.4524	19.0085	16.2629	12.2551	11.6398	12.292	4.17543	5.19885	6.62416	Il1r2
16179	57.0259	58.7413	49.3998	58.7975	51.4813	59.6306	66.5276	60.3815	51.8019	55.7719	56.4942	63.4525	Irak1
16181	0.814656	6.52681	2.92499	14.3866	4.35611	5.10208	2.10087	4.36493	2.34133	4.47368	4.50567	2.44048	Il1rn
16182	35.0302	36.0894	36.7249	74.4351	77.618	66.9648	42.7177	41.4668	42.1439	115.719	142.102	163.512	Il18r1
16183	4.61638	3.07144	3.57499	2.50202	4.35611	3.50768	7.0029	2.90995	3.21933	0	0	0	Il2
16184	910.514	902.235	812.172	893.847	979.333	879.152	862.758	852.979	730.788	46.5263	66.1988	72.1685	Il2ra
16185	2088.78	2009.49	1880.44	2454.17	2268.74	2196.76	1853.67	1822.72	2001.84	572.631	632.874	621.626	Il2rb
16186	126.272	126.313	136.5	159.817	164.74	160.078	147.061	134.949	133.163	85.2982	88.0339	79.49	Il2rg
16187	570.802	524.832	573.298	716.829	759.151	817.609	623.609	583.445	571.577	0.298245	0.34659	2.44048	Il3
16188	20.638	21.5001	22.7499	34.09	30.4928	33.4824	23.8099	18.1872	24.584	51.5964	36.392	32.7722	Il3ra
16190	957.221	909.146	875.547	990.488	882.311	914.548	888.318	887.171	1006.48	943.946	722.294	717.85	Il4ra
16191	4.07328	4.60716	3.89999	8.75708	10.6923	7.65312	4.90203	2.90995	3.80466	0	0.693181	0	Il5
16194	0	0.38393	1.3	1.25101	0.79202	0	0	0.363744	0.877999	6.5614	4.15908	3.83504	Il6ra
16195	3.25862	6.14288	5.19998	4.69129	7.9202	5.10208	7.0029	5.8199	3.512	4.77192	5.19885	6.62416	Il6st
16197	37.2026	44.9198	46.4748	129.167	140.188	136.481	22.4093	33.1007	26.9253	574.122	604.107	611.864	Il7r
16201	86.3535	94.4468	68.8998	75.3734	99.0025	91.1997	108.545	89.481	69.3619	54.8771	67.5851	81.2332	Ilf3
16202	14.1207	9.98218	12.025	13.7611	13.4643	13.0741	15.0562	11.2761	11.9993	21.7719	26.6874	18.8266	Ilk
16205	446.431	415.412	455.323	496.651	498.577	549.111	428.928	387.387	482.899	1934.72	1482.37	1500.9	Gimap1
16210	34.7587	27.6429	18.8499	30.9625	22.5726	22.3216	35.0145	21.0971	15.5113	9.54385	19.7556	28.5885	Impact
16211	342.427	322.501	236.924	268.967	262.159	249.364	318.282	293.905	239.986	78.1403	162.204	144.337	Kpnb1
16319	86.082	83.3128	88.0747	83.505	92.6664	76.5312	73.1804	82.2061	89.2632	221.596	160.125	166.65	Incenp
16323	21.9957	23.4197	19.4999	15.6376	19.0085	20.7272	18.5577	20.3697	19.6086	4.47368	2.77272	0.34864	Inhba
16328	19.0086	23.0358	24.0499	27.2095	30.0968	28.6992	18.2076	20.0059	25.462	53.0877	43.6704	47.7637	Cep250
16329	6.51725	4.60716	2.27499	5.9423	5.94015	6.3776	3.15131	1.45497	1.17067	18.4912	31.5397	23.7075	Inpp1
16330	20.638	16.8929	17.8749	20.6417	26.1367	28.0615	23.8099	21.8246	16.0967	18.4912	25.3011	25.7994	Inpp5b
16331	45.8923	43.0001	41.9248	70.3694	63.3616	66.0082	37.8157	40.7393	42.1439	79.6315	76.5965	85.0682	Inpp5d
16332	11.4052	14.2054	14.625	19.3907	13.4643	11.4797	12.6052	14.9135	17.56	15.5087	10.7443	13.9456	Inppl1
16337	3.53017	3.45537	3.24999	4.06579	5.54414	5.42096	4.20174	1.09123	2.04866	26.2456	36.0454	37.3045	Insr
16341	207.737	208.09	170.949	228.622	235.626	242.987	206.236	213.518	169.454	163.14	270.34	299.831	Eif3e
16351	7.60345	4.99109	1.3	6.25505	5.14813	3.82656	5.95247	3.63744	2.34133	1.19298	10.0511	6.27553	Ipp
16362	261.233	253.394	237.574	419.401	402.742	392.223	223.393	221.52	214.817	189.684	213.153	233.24	Irf1
16363	49.4224	51.0627	44.5248	69.1184	70.4898	74.6179	39.2163	44.013	45.9486	101.702	117.147	125.51	Irf2
16364	144.737	130.536	122.85	158.878	167.908	163.267	135.856	135.676	139.309	21.7719	21.8352	23.3589	Irf4
16365	1.90086	1.15179	1.94999	10.9464	8.31621	6.3776	2.80116	4.00118	2.04866	0.298245	1.38636	1.04592	Acod1
16391	43.9914	46.4555	53.6248	61.2995	53.8574	58.9928	38.8661	40.7393	43.8999	86.4911	60.9999	65.893	Irf9
16396	15.4785	13.0536	9.42497	17.8269	15.0484	14.3496	13.3055	14.5497	10.8286	14.9123	27.7272	23.3589	Itch
16401	5.43104	5.37502	4.54998	8.13157	9.50424	9.88528	7.7032	6.18364	4.09733	67.1052	78.3294	73.2145	Itga4
16403	1.08621	3.45537	2.59999	7.81882	2.37606	3.82656	2.80116	4.00118	2.04866	16.1052	17.6761	17.432	Itga6
16404	0.543104	0	0.324999	0.625506	1.18803	0.63776	0	1.09123	0.292666	3.57894	3.4659	5.2296	Itga7
16407	1.35776	0.76786	0.974997	2.18927	1.18803	0.63776	1.40058	0.363744	0.585333	3.87719	5.89203	3.83504	Itgae
16408	370.668	384.698	325.649	409.081	397.99	421.56	396.364	344.829	354.126	206.982	272.42	281.353	Itgal
16410	23.8966	24.5715	21.7749	33.7773	39.205	27.4237	28.7119	22.1884	20.194	7.75438	9.70453	5.57824	Itgav
16411	1.08621	6.91074	7.47497	20.9544	7.12818	5.73984	3.8516	9.45734	5.26799	11.3333	6.23862	5.92689	Itgax
16412	113.78	129	128.049	154.813	163.948	158.483	146.011	130.948	152.479	163.438	147.301	152.007	Itgb1
16413	33.6724	32.2501	28.5999	32.5263	34.0569	26.7859	33.9641	29.0995	29.852	27.7368	36.392	34.864	Itgb1bp1
16414	135.504	150.117	125.45	144.179	144.94	141.583	148.462	121.127	124.091	47.7192	80.409	92.041	Itgb2
16416	14.1207	19.1965	14.3	62.2378	54.2534	48.1509	11.2047	9.45734	11.7066	73.3683	86.301	85.4169	Itgb3
16418	77.1208	67.5717	81.8997	69.1184	63.7576	66.6459	80.5334	77.4774	97.7505	24.7544	24.2613	20.2211	Eif6
16419	0	1.91965	1.3	5.3168	3.56409	1.5944	0.70029	1.45497	1.46333	3.57894	3.4659	2.09184	Itgb5
16421	214.255	240.724	234.974	330.58	366.705	323.344	208.336	223.702	229.743	988.385	703.578	694.491	Itgb7
16423	181.397	193.117	166.074	245.198	234.438	212.055	164.568	157.865	148.382	150.316	245.039	266.71	Cd47
16428	266.935	271.438	166.724	284.605	276.811	277.426	260.858	216.791	160.089	81.1227	212.113	246.14	Itk
16430	170.263	160.867	83.5247	151.372	139.792	139.351	145.66	136.04	94.5312	13.1228	54.7613	58.5716	Stt3a
16432	133.06	146.661	129.024	226.746	216.221	210.142	127.103	126.219	98.6285	257.684	474.829	473.105	Itm2b
16434	75.2199	61.4288	67.9248	65.9908	64.5496	80.0389	74.5809	67.6563	71.7032	54.8771	63.426	72.8658	Itpa
16438	25.2543	18.4286	18.1999	30.9625	23.3646	24.5538	24.5102	18.1872	20.194	22.9649	32.9261	32.4235	Itpr1
16439	26.069	23.4197	25.9999	31.9008	32.8688	36.0335	23.8099	25.4621	29.852	144.947	114.721	99.0138	Itpr2
16440	23.625	21.1162	22.4249	30.0243	24.5526	26.7859	16.807	22.1884	24.584	78.4385	84.568	91.3438	Itpr3
16443	1.08621	3.45537	3.24999	7.19331	3.16808	4.7832	3.50145	2.90995	2.34133	25.3509	19.4091	24.4048	Itsn1
16451	169.448	170.849	172.574	225.495	216.221	204.083	174.022	160.775	154.528	703.262	782.601	775.376	Jak1
16452	111.065	127.465	107.25	129.48	113.259	123.725	128.503	121.49	128.481	91.5613	98.4316	103.895	Jak2
16453	11.9483	9.21432	11.05	20.3289	19.0085	18.495	12.2551	10.9123	14.3407	12.2281	8.66476	7.32145	Jak3
16456	1.35776	4.60716	4.87498	11.8846	6.33616	2.23216	1.05044	2.90995	2.634	5.66666	4.50567	2.09184	F11r
16468	175.694	169.313	155.349	198.285	176.225	176.022	182.426	176.052	162.137	76.9473	59.6135	62.058	Jarid2
16469	6.7888	6.52681	8.12497	6.25505	5.94015	6.69648	8.05334	9.82108	9.36532	1.49123	0.693181	0.69728	Jrk
16476	160.487	177.76	185.249	252.079	287.503	270.091	165.268	180.781	167.99	41.4561	47.4829	42.8828	Jun
16477	403.255	459.948	378.299	512.914	469.272	544.966	443.284	365.926	372.857	73.0701	120.613	132.135	Junb
16478	372.026	334.403	422.173	411.583	350.469	404.34	390.062	366.29	452.462	99.6139	74.5169	86.8114	Jund
16490	0.814656	0.38393	0	1.25101	1.18803	2.23216	1.40058	0.727487	1.17067	5.66666	7.97158	11.5051	Kcna2
16498	64.0863	72.1788	77.9997	68.4929	64.9457	76.8501	76.6818	80.3874	76.9712	48.3157	44.017	37.6531	Kcnab2
16502	0.543104	0.76786	0	1.25101	0.39601	1.27552	1.05044	0.363744	0	9.2456	4.15908	5.92689	Kcnc1
16523	0.543104	0.38393	0.649998	1.87652	2.37606	1.27552	1.75073	0.727487	0.585333	4.77192	5.89203	4.18368	Kcnj8
16529	143.379	137.447	120.25	132.294	122.367	117.986	143.209	152.409	137.846	31.0175	31.8863	35.5613	Kcnk5
16530	14.1207	10.75	12.35	15.0121	17.0284	12.7552	11.5548	10.9123	13.4627	9.84209	13.517	9.06465	Kcnk7
16534	207.466	194.268	209.299	260.523	240.774	228.318	189.078	218.974	217.744	280.351	199.289	198.725	Kcnn4
16541	5.43104	3.8393	6.17498	5.62955	5.94015	5.42096	3.8516	5.09241	3.80466	6.85964	6.93181	4.18368	Napsa
16543	33.1293	33.4019	23.3999	26.8967	32.8688	25.8293	28.3618	24.7346	19.6086	2.98245	8.31817	6.97281	Mdfic
16548	1.35776	0.38393	0.324999	3.75303	2.77207	2.23216	1.75073	1.81872	1.46333	8.35087	4.50567	3.13776	Khk
16549	97.2156	97.1343	85.1497	89.76	91.4783	84.5032	96.6401	93.8459	97.4579	42.0526	54.0681	70.774	Khsrp
16551	11.4052	5.75895	6.17498	7.50607	9.10823	10.2042	7.7032	7.63862	8.19466	17.2982	27.3806	24.4048	Kif11
16553	4.88793	2.30358	1.94999	2.50202	2.77207	3.1888	1.40058	2.90995	2.34133	8.35087	9.35794	14.6429	Kif13a
16558	6.51725	4.60716	4.87498	4.06579	6.73217	4.7832	6.65276	6.54739	4.38999	5.9649	5.19885	9.41329	Kif16b
16561	16.5647	10.3661	14.625	22.2054	14.6524	21.6838	13.6557	14.186	14.6333	17.2982	29.8068	23.7075	Kif1b
16562	66.5302	55.6698	65.9748	69.1184	62.1736	60.9061	59.5247	53.1066	54.4359	65.9122	65.8522	64.1498	Kif1c
16563	57.569	58.3573	66.9498	82.5667	79.994	82.2711	57.4238	72.0213	63.2159	192.368	186.466	200.119	Kif2a
16565	7.06035	6.91074	9.42497	14.0739	9.10823	10.8419	4.90203	6.54739	7.02399	123.474	98.7782	113.308	Kif21b
16568	8.68966	5.37502	2.92499	7.19331	9.50424	5.10208	7.0029	5.8199	4.68266	30.7193	24.9545	29.9831	Kif3a
16569	43.9914	53.3663	57.1998	50.9787	50.6893	55.1663	51.4714	46.923	50.6313	77.2455	77.2896	81.2332	Kif3b
16570	1.90086	2.68751	3.57499	3.44028	3.9601	5.10208	2.45102	2.90995	3.512	7.75438	6.93181	5.2296	Kif3c
16571	2.44397	2.30358	3.89999	4.69129	3.16808	4.7832	3.50145	3.27369	3.80466	8.94736	10.3977	7.32145	Kif4
16573	413.302	384.698	393.899	392.505	428.879	396.368	391.812	404.119	418.513	243.965	279.698	296.344	Kif5b
16576	6.7888	8.44646	7.79997	2.50202	5.54414	3.82656	6.30261	4.36493	6.14599	4.17543	7.62499	3.83504	Kif7
16579	2.98707	3.45537	3.57499	5.00404	3.16808	4.14544	1.75073	2.54621	2.92666	6.5614	10.0511	9.76193	Kifap3
16581	1.35776	1.15179	0.649998	2.50202	1.58404	1.5944	1.05044	0.727487	0.877999	19.0877	11.4375	17.0834	Kifc2
16588	29.0561	30.3305	30.5499	26.8967	30.8888	32.2069	37.4655	27.2808	30.73	43.2456	36.392	38.3504	Kin
16589	1.62931	3.45537	2.92499	3.12753	4.35611	3.50768	3.8516	2.90995	2.34133	1.19298	2.07954	2.09184	Uhmk1
16590	4.61638	4.99109	4.87498	9.38258	7.12818	13.393	5.25218	2.90995	2.34133	6.85964	23.2216	31.3776	Kit
16592	41.2759	36.0894	30.8749	32.2135	32.4728	23.916	37.8157	46.1955	42.4366	2.38596	1.73295	2.09184	Fabp5
16593	71.1466	71.411	57.8498	81.3157	64.9457	63.776	78.7827	57.1078	61.7526	45.3333	54.4147	59.2689	Klc1
16594	6.51725	6.14288	7.47497	3.75303	5.14813	6.69648	5.60232	4.72867	7.02399	4.17543	4.85226	5.92689	Klc2
16598	8.41811	4.99109	7.47497	15.3249	15.8404	18.1762	6.65276	11.2761	8.19466	91.8595	99.818	92.7383	Klf2
16599	1.62931	1.91965	4.54998	3.75303	2.37606	3.1888	1.75073	1.09123	2.92666	15.5087	16.2897	14.2942	Klf3
16600	14.9354	17.2768	16.8999	25.333	22.1766	21.0461	14.0058	21.0971	20.7793	12.5263	9.01135	8.01873	Klf4
16601	35.3017	45.3037	38.9999	34.7156	30.8888	35.0768	48.6702	56.3803	49.7533	15.5087	18.0227	21.2671	Klf9
16643	82.0087	94.0628	47.4498	134.171	159.196	131.06	74.2308	57.4715	36.876	127.351	486.959	527.144	Klrd1
16646	71.1466	63.7324	74.0997	54.419	53.8574	62.1816	67.578	65.8376	76.9712	36.9824	26.3409	36.6072	Kpna1
16647	24.1681	26.8751	29.8999	21.2672	30.0968	32.8447	25.5606	29.0995	28.6813	8.35087	10.0511	11.5051	Kpna2
16648	54.3104	47.9912	45.4998	43.7854	48.7092	56.1229	53.9224	45.8317	52.3873	30.7193	40.5511	37.3045	Kpna3
16649	59.7414	63.3484	58.8248	50.9787	70.8858	70.4725	57.0737	69.4751	80.4832	124.07	114.028	127.951	Kpna4
16650	26.3405	27.6429	21.1249	21.5799	21.3846	22.0027	29.062	25.0983	19.6086	9.54385	24.6079	20.9184	Kpna6
16653	109.435	119.786	80.9247	112.278	110.487	100.447	112.397	108.759	84.2879	49.5087	57.534	67.6362	Kras
16656	13.8491	14.9733	14.625	12.1974	15.0484	12.1174	22.0591	18.1872	21.072	1.19298	0.34659	0.34864	Hivep3
16658	0.814656	6.91074	8.77497	22.831	8.31621	6.69648	4.55189	6.54739	6.14599	10.4386	7.2784	4.53232	Mafb
16661	7.60345	6.14288	3.24999	8.13157	5.94015	5.10208	5.95247	4.36493	4.68266	0.596491	4.85226	4.88096	Krt10
16709	75.4914	73.7146	91.3247	75.9989	79.202	66.3271	74.2308	81.8423	82.8246	91.5613	82.8351	103.546	Ktn1
16728	1.08621	0.76786	0.974997	1.25101	3.16808	2.23216	1.05044	0.727487	1.46333	2.68421	4.15908	4.53232	L1cam
16763	5.43104	6.52681	2.92499	4.69129	3.9601	4.46432	4.20174	5.45616	5.85333	0.298245	0.34659	0	Lad1
16764	3.53017	5.37502	6.49998	10.6336	13.8604	16.5818	6.30261	6.91113	4.09733	75.7543	65.5056	72.8658	Aff3
16765	110.522	115.563	124.8	127.29	112.863	107.463	114.848	104.394	119.408	278.859	249.198	245.094	Stmn1
16776	7.3319	6.14288	4.54998	6.88056	7.9202	2.86992	7.0029	2.90995	3.80466	0	2.42613	0.69728	Lama5
16783	97.2156	89.8396	99.1247	122.599	97.8145	104.274	85.0853	104.758	103.897	156.877	135.17	116.794	Lamp1
16784	39.6466	32.634	29.8999	50.9787	43.9571	36.9901	34.3142	34.1919	33.6566	17	31.8863	36.2586	Lamp2
16785	1683.35	1621.34	1920.42	1501.84	1676.71	1886.18	1672.29	1536.82	1798.73	2588.47	2310.37	2270.69	Rpsa
16792	933.596	923.351	957.447	1286.04	1248.62	1281.58	921.232	946.097	983.651	3255.94	2774.11	2656.29	Laptm5
16796	265.849	261.456	225.224	318.382	284.731	280.615	267.161	281.538	234.426	158.07	224.937	221.387	Lasp1
16797	453.763	402.743	410.798	448.175	363.537	341.839	396.714	417.214	415.586	275.877	325.795	308.198	Lat
16798	17.3793	19.9644	12.35	13.4484	20.1965	18.8139	21.0087	17.096	11.1213	5.9649	13.1704	15.6888	Lats1
16800	106.177	102.509	112.775	103.834	120.387	121.493	129.204	123.309	126.139	113.035	94.2726	97.2706	Arhgef2
16801	39.375	41.4644	35.0999	45.9746	45.9372	53.8907	37.4655	41.8305	38.0466	58.7543	118.534	125.51	Arhgef1
16818	157.772	169.697	179.399	206.104	184.937	198.343	176.823	164.776	173.258	338.807	249.545	230.103	Lck
16821	1.35776	2.30358	0.974997	4.69129	7.12818	1.91328	1.75073	2.90995	2.634	5.36841	6.93181	5.92689	Lcn4
16822	199.591	204.635	168.999	199.224	192.461	225.129	220.241	197.513	192.282	110.052	161.511	157.585	Lcp2
16825	26.6121	22.6519	14.9499	25.333	29.7008	27.4237	22.4093	13.8223	5.56066	9.2456	67.2385	74.609	Ldb1
16828	866.522	850.789	848.247	886.967	900.527	909.765	939.79	864.983	883.852	181.93	208.994	200.817	Ldha
16834	6.7888	5.75895	4.22499	8.13157	3.16808	4.14544	6.65276	5.09241	6.73132	6.85964	8.66476	9.41329	Cog1
16835	182.754	165.474	185.249	114.468	117.219	115.754	191.179	171.323	187.599	8.64911	10.3977	9.76193	Ldlr
16842	11.9483	9.21432	11.7	15.6376	13.4643	15.944	6.65276	14.186	14.048	164.93	101.897	102.849	Lef1
16848	115.138	95.5986	130.649	135.735	116.031	134.567	116.948	105.486	136.09	214.14	192.704	177.458	Lfng
[truncated: 7,729 more rows]

## Sheet: Figure 2
Panel A
cAMP response to NECA - cAMP levels
	NECA concentration	WT			A2AR KO
	0	0.208604	0.160754	0.132774	0.146948	0.0563926	0.0145948
	10nM	1.8443	1.72469	1.68082	0.0821044	0.127097	0.126967
	100nM	6.21917	6.86283	5.39662	0.15053	0.123912	0.133865
	1uM	9.23811	8.59081	8.42778	0.463883	0.339602	0.434018
cAMP response to Adenosine - cAMP levels
	NECA concentration	WT			A2AR KO
	0	0.143857	0.255338	0.245869	0.175174	0.142908	0.125994
	10nM	0.30717	0.391095	0.432439	0.230768	0.208905	0.145183
	100nM	1.07984	1.29854	1.28156	0.247187	0.202998	0.233885
	1uM	4.2955	4.33348	4.52985	0.238619	0.22099	0.235743
	10uM	7.30604	10.3881	10.5288	0.404797	0.48563	0.389948
Panel B
cAMP response to NECA - cAMP levels
		Scramble shRNA			Scramble shRNA +SCH5861			shRNA 1			shRNA 2			shRNA 3			shRNA 4
	10nM	0.731953	0.751361	0.634408	0.374712	0.310805	0.291361	0.440879	0.319145	0.299448	0.381514	0.280387	0.204619	0.495909	0.530348	0.545626	0.354589	0.265182	0.297693
	100nM	1.28051	1.93917	1.80385	0.533813	0.458883	0.549111	0.805939	0.836773	0.878193	0.922128	0.885949	0.766089	1.19609	1.11832	0.9793	1.10577	1.07171	1.06291
	1uM	6.90557	6.63237	6.36502	1.32474	1.14357	1.42567	2.71553	3.07737	3.06261	2.93245	3.56667	2.94713	3.80055	3.58852	3.86864	3.10103	3.82361	3.58683
	10uM	10.8667	10.3705	11.1843	6.74133	6.60578	5.11404	6.37109	7.39114	7.78588	6.57943	6.89091	7.01027	7.21504	6.99508	7.84503	8.11429	7.80548	6.99508
Panel C
IFNgamma production
	Scramble shRNA			shRNA 1
	E0771 Her2	E0771 Her2+ NECA 1μM	E0771 Her2 + NECA 1μM +SCH 1μM	E0771 Her2	E0771 Her2+ NECA 1μM	E0771 Her2 + NECA 1μM +SCH 1μM
	3069.86	1215.97	4389.27	6898.32	3441.02	7612.96
	3631.42	1096.55	4156.08	6948.76	3712.29	8508.13
	3755.13	1222	4539.02	7896.36	3472.77	8052.77
	4161.1	1161.46	4629.69		3346.35	7781.87
TNF Production
	Scramble shRNA			shRNA 1
	E0771 Her2	E0771 Her2+ NECA 1μM	E0771 Her2 + NECA 1μM +SCH 1μM	E0771 Her2	E0771 Her2+ NECA 1μM	E0771 Her2 + NECA 1μM +SCH 1μM
	290.78	107.17	305.61	427.6	200.76	401.67
	286	102.32	304.64	424.17	199.06	438.54
	294.98	97.72	295.64	463.8	234.65	432
	297.52	89.52	316.88		219.44	415.37
Percent Supression IFNgamma
	Scramble shRNA	shRNA 1
	66.7257	52.5233
	69.9935	48.7805
	66.5606	52.0853
	68.2173	53.8295
Percent Supression TNF
	Scramble shRNA	shRNA 1
	63.3381	54.2191
	64.9973	54.6067
	66.5709	46.4909
	69.376	49.9593
Panel D
IFNgamma Production
	scramble shRNA T cells only	scramble shRNA E0771	scramble shRNA E0771 Her2	shRNA 1 Cells only	shRNA 1 E0771	shRNA 1 E0771 Her2	shRNA 2 Cells only	shRNA 2 E0771	shRNA 2 E0771 Her2
	0	4.78	1345.97	3.4	8.17	2704.61	3.14	10.63	2890.56
	0	7.07	1469.68	2.55	6.88	2945.31	3.24	9.35	2945.31
	0	6.13	1252.67	3.47	8.98	3088.71	4.78	10.08	2913.83
TNF production
	scramble shRNA T cells only	scramble shRNA E0771	scramble shRNA E0771 Her2	shRNA 1 Cells only	shRNA 1 E0771	shRNA 1 E0771 Her2	shRNA 2 Cells only	shRNA 2 E0771	shRNA 2 E0771 Her2
	5.19	24.49	1655.92	6.99	25.57	3071.49	7.07	30.14	4331.13
	4.11	27.48	1630.68	6.36	22.78	3042.13	7.86	29.68	3042.13
	3.81	28.67	1206.7	7.94	28.49	3476.65	7.78	31.62	4648.21
Panel E
	MC38Her2
	E: T ratio	shScramble NGFR vs MC38 Her2			shRNA 2 vs MC38 Her2
	0.125	6.36593	3.59997	5.14384	10.9686	7.4687	12.48
	0.25	8.49915	5.59941		9.65615	13.7816	12.4257
	0.5	10.5962	13.1959	11.7568	31.1583	27.427	25.771
	2	37.8798	26.4218	32.5576	41.7268	40.7036
	4	39.6008	31.9827	42.6054	50.8382	58.3949	61.8695
	E0771Her2
	E:T ratio	shScramble NGFR vs E0771 Her2			shRNA 2 vs E0771 Her2
	0.125	-1.28587	-7.29073	-4.05254	0.438384	-0.68724	-0.28738
	0.25	-4.62113	-6.72676	-2.17805	-1.40144	-3.46315	-4.78755
	0.5	-3.57179	-3.34528	-1.75045	-0.22035	-2.62414	5.99253
	1	-5.46708	-5.04873	-2.00008	4.051	2.8075	8.26226
	2	0.433761	-1.95154	8.37552	19.5162	26.1127
	4	30.9319	37.3574	40.9446	40.131	50.1645	43.9609
Panel F	Nanostring Analysis	Panel G	Flow Cytometry
SYMBOL	Scarmble Non Stim	Scramble Stim	Scramble Stim	shA2A Non Stim	shA2A Stim	shA2A Stim
A2m	5.25	5.1	9.86	4.68	5.78	3.31
Abca1	57.73	55.04	35.49	76.47	44.6	52.19
Abcb1a	279.23	199.77	230.66	252.81	187.51	187.22
Abcg1	427.24	331.25	354.87	408.86	231.28	236.1
Abl1	190	156.96	124.2	198.19	120.6	113.49
Ada	33.59	42.81	52.24	26.53	41.3	51.36
Adora2a	69.28	71.35	67.03	95.19	148.68	154.08
Aicda	10.5	6.12	5.91	17.17	12.39	8.28
Aire	7.35	8.15	6.9	10.92	8.26	1.66
Akt3	376.85	272.14	237.56	348	223.02	212.9
Alcam	28.34	84.6	75.9	40.57	147.86	159.88
Ambp	12.6	20.38	10.84	10.92	9.91	4.97
Amica1	90.28	272.14	342.05	87.39	513.78	453.97
Angpt1	18.89	8.15	4.93	21.85	6.61	6.63
Angpt2	10.5	18.35	5.91	28.09	17.35	9.94
Anp32b	1098.01	1237.36	1303.16	1000.3	1485.18	1496.1
Anxa1	56.68	36.69	41.4	98.31	50.39	55.5
Apoe	13.65	15.29	18.73	31.21	13.22	14.91
App	31.49	44.85	35.49	67.1	46.26	57.99
Arg1	4.2	11.21	3.94	3.12	6.61	8.28
Arg2	10.5	9.17	3.94	17.17	14.04	4.97
Atf1	145.91	162.06	171.52	127.96	151.16	147.46
Atf2	240.39	156.96	159.69	152.93	151.99	143.31
Atg10	53.54	42.81	37.46	63.98	33.87	24.85
Atg12	280.28	199.77	181.38	240.32	155.29	171.48
Atg16l1	258.23	244.62	263.19	291.82	290.76	251.84
Atg5	111.27	78.48	101.53	124.84	79.3	75.39
Atg7	91.33	75.42	82.8	76.47	81.78	77.87
Atm	159.56	162.06	173.49	177.9	188.33	188.88
Axl	32.54	33.63	28.59	43.69	42.13	38.94
Batf	139.61	152.89	154.76	154.49	126.38	125.92
Bax	209.94	227.29	216.86	268.41	259.37	241.07
Bcl10	385.25	352.66	349.94	333.95	378.32	390.18
Bcl2	237.24	641.1	699.88	288.7	832.62	758.82
Bcl2l1	54.59	143.71	174.48	53.06	217.24	276.69
Bcl6	73.48	45.87	69.99	87.39	57.82	38.94
Bid	51.44	80.52	89.7	60.86	90.04	102.72
Birc5	89.23	75.42	56.19	62.42	42.95	28.17
Blk	6.3	7.13	5.91	6.24	4.96	4.97
Blnk	1.05	2.04	6.9	3.12	3.3	9.11
Bmi1	91.33	96.83	89.7	93.63	82.6	75.39
Bst1	19.94	14.27	27.6	35.89	30.56	34.79
Bst2	293.92	495.35	466.26	254.37	555.08	523.55
Btk	11.55	18.35	15.77	31.21	18.17	13.25
Btla	32.54	44.85	42.39	57.74	53.69	53.85
C1qa	16.8	12.23	8.87	29.65	14.04	17.4
C1qb	12.6	16.31	6.9	28.09	13.22	33.14
C1qbp	356.9	589.12	611.16	362.04	948.27	1022.25
C1ra	20.99	7.13	14.79	10.92	14.87	12.43
C1s1	16.8	8.15	15.77	17.17	19.82	9.11
C2	25.19	11.21	11.83	40.57	5.78	10.77
C3	24.14	17.33	30.56	32.77	33.04	22.37
C3ar1	15.75	11.21	14.79	20.29	16.52	14.08
C4b	9.45	8.15	4.93	6.24	4.13	6.63
C5ar1	23.09	15.29	18.73	43.69	18.17	19.05
C6	23.09	15.29	14.79	18.73	18.17	15.74
C7	5.25	4.08	4.93	4.68	4.96	7.46
C8a	18.89	7.13	4.93	14.04	9.91	7.46
C8b	27.29	13.25	11.83	15.61	13.22	6.63
C8g	13.65	11.21	10.84	14.04	6.61	13.25
C9	11.55	14.27	10.84	12.48	11.56	8.28
CD209e	15.75	16.31	21.69	21.85	13.22	14.91
Camp	1.05	3.06	7.89	9.36	3.3	1.66
Card11	320.16	291.5	292.77	362.04	291.58	266.75
Card9	8.4	7.13	8.87	10.92	6.61	10.77
Casp1	132.26	184.48	189.26	101.43	157.77	172.31
Casp3	458.73	389.35	401.2	438.51	420.44	399.29
Casp8	449.28	501.47	508.65	387.01	564.99	505.33
Ccl1	38.84	2336.1	2304.67	49.94	6442.1	8134.96
Ccl11	18.89	13.25	10.84	14.04	13.22	11.6
Ccl12	10.5	4.08	2.96	9.36	4.13	2.49
Ccl17	9.45	7.13	3.94	15.61	9.09	9.94
Ccl19	74.53	55.04	52.24	96.75	58.65	54.67
Ccl2	17.85	23.44	13.8	26.53	18.17	21.54
Ccl20	7.35	14.27	10.84	14.04	13.22	14.91
Ccl21a	92.38	57.08	41.4	90.51	61.13	48.88
Ccl22	22.04	22.42	16.76	24.97	49.56	43.08
Ccl24	10.5	13.25	9.86	9.36	10.74	11.6
Ccl25	19.94	17.33	8.87	21.85	16.52	11.6
Ccl26	3.15	2.04	6.9	6.24	2.48	4.14
Ccl27a	26.24	24.46	18.73	26.53	21.48	18.22
Ccl28	12.6	4.08	9.86	23.41	9.09	4.97
Ccl3	45.14	3891.46	4225.89	70.22	10500.3	12368.1
Ccl4	78.73	2244.37	2119.35	87.39	4745.46	5623.23
Ccl5	1443.37	1262.84	1298.23	1328.01	1090.34	1147.34
Ccl6	31.49	29.56	27.6	62.42	42.95	45.56
Ccl7	5.25	7.13	8.87	7.8	13.22	8.28
Ccl8	9.45	3.06	5.91	15.61	9.09	4.97
Ccl9	73.48	166.14	186.31	212.23	403.92	542.61
Ccnd3	194.2	209.96	189.26	171.66	227.98	202.13
Ccr1	27.29	26.5	17.74	51.5	33.87	25.68
Ccr2	185.8	134.54	132.09	265.29	132.16	125.09
Ccr3	12.6	12.23	11.83	24.97	13.22	11.6
Ccr4	27.29	19.37	29.57	34.33	33.04	30.65
Ccr5	112.32	76.44	69.99	131.08	90.86	89.47
Ccr6	13.65	7.13	14.79	14.04	16.52	9.11
Ccr7	2412.26	1614.48	1596.91	2314.27	1266.28	1305.57
Ccr8	23.09	59.12	38.44	28.09	52.04	58.82
Ccr9	20.99	13.25	21.69	21.85	13.22	14.08
Ccrl2	18.89	18.35	13.8	10.92	21.48	19.88
Cd14	33.59	27.52	26.62	45.26	46.26	44.73
Cd160	172.15	386.29	372.61	176.34	555.08	655.27
Cd163	13.65	5.1	7.89	9.36	8.26	5.8
Cd164	1338.39	1089.57	1139.52	1201.61	1041.61	1052.91
Cd180	20.99	22.42	12.81	31.21	26.43	27.34
Cd19	13.65	7.13	9.86	21.85	12.39	10.77
Cd1d1	281.33	196.71	201.09	269.97	175.94	155.74
Cd1d2	23.09	15.29	6.9	15.61	11.56	9.94
Cd2	221.49	167.16	124.2	255.93	153.64	131.72
Cd200	19.94	27.52	26.62	18.73	27.26	30.65
Cd200r1	22.04	29.56	16.76	32.77	24.78	14.08
Cd207	13.65	3.06	7.89	12.48	13.22	9.11
Cd22	13.65	7.13	12.81	14.04	11.56	11.6
Cd244	24.14	21.4	22.67	31.21	51.21	30.65
Cd247	1253.37	1098.74	1178.95	1173.52	921.01	909.59
Cd27	436.68	339.41	364.73	369.85	307.28	299.06
Cd274	194.2	1502.36	1509.18	220.04	1918.84	1989.01
Cd276	19.94	16.31	12.81	17.17	8.26	9.94
Cd28	349.56	217.1	230.66	337.08	180.9	144.97
Cd33	13.65	7.13	7.89	18.73	13.22	14.08
Cd34	8.4	16.31	8.87	21.85	14.87	14.08
Cd36	25.19	28.54	32.53	68.66	32.21	32.31
Cd37	1330	1110.97	1176	1262.47	1064.73	1071.96
Cd38	40.94	34.65	29.57	31.21	47.08	39.76
Cd3d	4745.79	3717.17	3748.79	4428.79	3099.21	3137.18
Cd3e	2113.09	1774.5	1755.61	2077.07	1536.39	1533.38
Cd3eap	50.39	40.77	43.37	34.33	64.43	74.56
Cd3g	3338.11	2325.91	2447.61	3103.9	1976.66	1977.41
Cd4	205.75	136.58	123.22	201.31	104.9	97.75
Cd40	15.75	19.37	14.79	26.53	19	28.99
Cd40lg	97.62	181.42	205.04	90.51	251.93	264.26
Cd44	11.55	9.17	9.86	7.8	9.91	11.6
Cd46	1.05	4.08	3.94	7.8	2.48	1.66
Cd47	2060.6	1995.67	1978.39	2186.31	1797.41	1742.14
Cd48	1249.17	884.7	938.43	1134.51	827.67	815.15
Cd5	367.4	277.23	264.18	365.16	251.11	304.03
Cd53	143.81	120.27	111.39	154.49	113.16	84.5
Cd55	216.24	97.85	121.25	209.11	88.38	86.98
Cd59b	18.89	15.29	8.87	15.61	9.91	6.63
Cd6	332.76	275.2	283.89	294.94	302.32	338.82
Cd63	81.88	70.33	66.04	151.37	95.82	109.35
Cd68	70.33	45.87	65.06	95.19	83.43	85.33
Cd69	1507.4	2369.74	2597.44	1515.28	3753.42	3926.65
Cd7	1260.71	655.37	611.16	894.19	299.84	346.27
Cd70	15.75	16.31	22.67	23.41	27.26	28.99
Cd74	251.93	207.93	232.64	497.81	436.96	505.33
Cd79a	8.4	8.15	8.87	14.04	7.43	10.77
Cd79b	49.34	37.71	42.39	74.91	38.82	43.91
Cd80	30.44	22.42	33.52	48.38	32.21	27.34
Cd81	50.39	33.63	34.5	51.5	33.04	38.11
Cd83	67.18	100.9	90.69	57.74	164.38	174.79
Cd84	321.21	327.18	274.04	307.42	311.41	293.26
Cd86	35.69	33.63	33.52	34.33	41.3	48.88
Cd8a	1854.86	2021.16	1918.26	1849.23	2153.42	1989.01
Cd8b1	1121.1	905.09	951.25	1137.63	779.76	787.82
Cd9	121.77	150.85	130.12	176.34	155.29	218.7
Cd96	91.33	83.58	98.57	106.12	90.04	79.53
Cd97	588.89	315.96	299.67	711.6	297.37	314.79
Cd99	255.08	232.39	237.56	266.85	236.24	214.56
Cdh1	86.08	192.64	144.9	174.78	239.54	234.44
Cdh5	9.45	6.12	11.83	15.61	13.22	12.43
Cdk1	9.45	10.19	10.84	7.8	9.09	6.63
Cdkn1a	113.37	233.41	210.95	179.46	421.27	455.62
Ceacam1	12.6	9.17	7.89	17.17	9.91	7.46
Cebpb	65.08	94.79	83.79	74.91	158.6	143.31
Cfb	9.45	10.19	7.89	14.04	12.39	7.46
Cfd	12.6	9.17	6.9	10.92	9.09	7.46
Cfh	16.8	13.25	19.71	24.97	13.22	11.6
Cfi	18.89	19.37	11.83	23.41	13.22	16.57
Cfp	26.24	18.35	17.74	54.62	29.74	22.37
Chil3	50.39	49.94	51.26	53.06	49.56	34.79
Chit1	7.35	6.12	3.94	9.36	5.78	8.28
Chuk	356.9	373.04	330.22	388.57	410.53	425.8
Ciita	7.35	9.17	9.86	4.68	7.43	9.11
Cklf	72.43	54.02	51.26	65.54	52.04	45.56
Clec4a2	15.75	24.46	19.71	35.89	15.69	17.4
Clec4n	118.62	106	101.53	191.95	171.81	191.36
Clec5a	10.5	10.19	11.83	9.36	21.48	19.88
Clec7a	99.72	139.64	139.98	243.44	240.37	303.2
Clu	11.55	12.23	9.86	23.41	13.22	14.91
Cma1	24.14	17.33	17.74	24.97	22.3	16.57
Cmah	908.01	648.24	642.71	859.85	428.7	441.54
Cmklr1	7.35	12.23	16.76	20.29	14.87	21.54
Cmpk2	93.43	98.87	112.38	39.01	102.43	104.38
Col1a1	13.65	3.06	5.91	7.8	6.61	3.31
Col3a1	12.6	14.27	12.81	26.53	17.35	14.08
Col4a1	10.5	9.17	4.93	9.36	5.78	8.28
Colec12	11.55	16.31	9.86	17.17	9.91	9.94
Cr2	9.45	7.13	10.84	17.17	8.26	10.77
Creb1	301.27	242.58	240.52	305.86	212.29	246.87
Creb5	14.7	10.19	9.86	17.17	9.91	10.77
Crebbp	574.2	460.7	488.93	582.08	467.53	437.4
Crp	24.14	21.4	9.86	23.41	17.35	10.77
Csf1	14.7	45.87	34.5	35.89	46.26	53.02
Csf1r	12.6	10.19	18.73	43.69	26.43	30.65
Csf2	8.4	181.42	177.43	12.48	780.59	859.06
Csf2rb	33.59	48.92	24.64	59.3	55.34	71.24
Csf3	10.5	6.12	7.89	15.61	12.39	8.28
Csf3r	15.75	13.25	11.83	24.97	16.52	9.11
Cspg4	13.65	6.12	5.91	12.48	7.43	8.28
Ctla4	1049.72	526.95	566.8	997.18	395.66	397.64
Ctsg	13.65	8.15	6.9	15.61	9.91	9.11
Ctsh	23.09	22.42	28.59	45.26	35.52	28.99
Ctsl	40.94	23.44	34.5	29.65	23.95	18.22
Ctss	1004.58	1187.42	1175.01	1122.02	1077.95	1239.3
Ctsw	3316.07	3124.99	3035.11	3419.13	2869.58	2795.05
Cx3cl1	7.35	7.13	7.89	6.24	4.13	4.97
Cx3cr1	20.99	10.19	24.64	29.65	22.3	14.08
Cxcl1	11.55	8.15	7.89	3.12	8.26	6.63
Cxcl10	31.49	218.12	219.82	23.41	318.02	338.82
Cxcl11	14.7	19.37	9.86	12.48	15.69	12.43
Cxcl12	5.25	6.12	1.97	10.92	4.13	4.97
Cxcl13	15.75	12.23	12.81	12.48	12.39	4.97
Cxcl14	13.65	16.31	12.81	7.8	8.26	4.97
Cxcl15	17.85	9.17	8.87	20.29	9.09	14.91
Cxcl16	24.14	33.63	21.69	37.45	39.65	45.56
Cxcl2	10.5	10.19	6.9	12.48	14.04	19.88
Cxcl3	10.5	28.54	30.56	12.48	38.82	36.45
Cxcl5	29.39	13.25	19.71	45.26	21.48	20.71
Cxcl9	9.45	27.52	40.42	21.85	67.73	84.5
Cxcr1	11.55	7.13	10.84	14.04	10.74	4.97
Cxcr2	31.49	20.38	12.81	20.29	19.82	15.74
Cxcr3	1146.29	760.35	771.84	1231.26	618.69	637.87
Cxcr4	445.08	348.58	374.58	447.87	287.45	292.43
Cxcr5	33.59	4.08	14.79	32.77	10.74	12.43
Cxcr6	1233.42	1067.15	1006.45	1289	1016.83	965.92
Cybb	59.83	56.06	60.13	85.83	81.78	94.44
Cyfip2	1250.22	1287.3	1282.46	1309.29	1155.6	1091.01
Cyld	538.51	501.47	499.77	485.33	458.44	464.74
Ddx58	387.35	672.7	708.75	411.98	674.86	608.88
Ddx60	48.29	72.37	64.07	46.82	59.47	64.62
Defb1	23.09	11.21	12.81	29.65	15.69	12.43
Dll4	13.65	15.29	3.94	3.12	11.56	8.28
Dmbt1	23.09	8.15	6.9	12.48	5.78	1.66
Dock9	127.02	100.9	88.72	92.07	108.21	83.67
Dpp4	904.86	630.91	635.81	862.97	530.3	482.96
Dusp4	34.64	230.35	218.84	53.06	379.97	449.83
Dusp6	91.33	190.6	197.15	81.15	323.8	362.01
Ebi3	15.75	17.33	13.8	26.53	22.3	22.37
Ecsit	72.43	56.06	66.04	79.59	60.3	70.41
Egfr	13.65	9.17	8.87	10.92	12.39	6.63
Egr1	76.63	607.47	650.59	112.36	1177.07	1270.78
Egr2	24.14	116.19	123.22	24.97	163.55	193.85
Egr3	67.18	428.08	416.97	62.42	825.19	915.39
Elane	9.45	10.19	10.84	10.92	13.22	5.8
Elk1	12.6	10.19	9.86	21.85	14.04	12.43
Emr1	24.14	19.37	17.74	21.85	24.78	16.57
Eng	75.58	50.96	32.53	98.31	35.52	45.56
Entpd1	39.89	65.23	65.06	48.38	89.21	77.87
Eomes	100.77	460.7	502.73	126.4	581.52	579.06
Ep300	455.58	374.06	363.74	541.5	356.84	380.24
Epcam	19.94	26.5	17.74	15.61	33.04	28.17
Epsti1	8.4	3.06	5.91	7.8	1.65	5.8
Erbb2	16.8	8.15	8.87	6.24	10.74	6.63
Ets1	3355.96	2405.41	2488.02	3206.89	2179.86	2184.51
Ewsr1	917.46	809.28	888.16	878.58	921.01	898.82
F12	5.25	10.19	11.83	14.04	7.43	7.46
F13a1	7.35	8.15	7.89	14.04	13.22	9.11
F2rl1	92.38	73.39	57.17	70.22	65.26	50.53
Fadd	41.99	46.89	39.43	35.89	33.04	26.51
Fap	4.2	4.08	2.96	4.68	4.96	4.14
Fas	100.77	177.35	182.36	138.89	185.85	188.05
Fasl	40.94	75.42	91.67	42.13	112.34	113.49
Fcer1a	28.34	22.42	18.73	34.33	21.48	11.6
Fcer1g	27.29	33.63	32.53	54.62	47.08	60.47
Fcer2a	12.6	18.35	9.86	3.12	10.74	4.97
Fcgr1	17.85	9.17	9.86	21.85	7.43	7.46
Fcgr2b	47.24	53	39.43	65.54	90.04	105.21
Fcgr3	25.19	21.4	25.63	39.01	28.08	28.17
Fcgr4	20.99	16.31	20.7	17.17	22.3	24.02
Fez1	7.35	3.06	3.94	1.56	3.3	2.49
Flt3	16.8	11.21	7.89	15.61	10.74	6.63
Flt3l	117.57	185.5	183.35	176.34	243.67	217.04
Fn1	11.55	10.19	7.89	6.24	9.91	9.11
Fos	55.64	129.44	144.9	59.3	231.28	247.69
Foxj1	8.4	9.17	8.87	6.24	9.91	4.97
Foxp3	6.3	8.15	9.86	3.12	10.74	11.6
Fpr2	22.04	31.6	24.64	40.57	48.73	56.33
Fut7	33.59	25.48	19.71	35.89	21.48	22.37
Fyn	1194.58	1116.07	1103.05	1136.07	1253.07	1274.09
Gata3	230.94	213.02	219.82	263.73	268.46	309
Gbp2b	10.5	18.35	9.86	14.04	7.43	4.97
Gbp5	115.47	836.8	854.64	138.89	913.57	922.02
Gfi1	123.87	140.66	130.12	149.81	140.42	149.94
Glycam1	6.3	7.13	5.91	4.68	5.78	5.8
Gpi1	2689.38	2343.24	2421.98	2737.17	2169.94	2197.76
Gpr183	138.56	106	96.6	142.01	109.86	95.27
Gpr44	27.29	23.44	20.7	34.33	18.17	12.43
Gtf3c1	220.44	152.89	172.51	243.44	181.72	159.88
Gzma	98.67	166.14	227.71	135.77	327.93	325.56
Gzmb	56.68	266.02	341.07	70.22	735.15	699.18
Gzmk	15.75	10.19	14.79	26.53	16.52	14.91
Gzmm	31.49	22.42	15.77	23.41	19	20.71
H2-Aa	195.25	146.77	158.71	427.59	270.11	311.48
H2-Ab1	103.92	91.73	96.6	207.55	138.77	210.42
H2-D1	9404.44	9386.19	9889.99	9597.28	9391.8	9163.01
H2-DMb1	11.55	13.25	19.71	18.73	26.43	19.05
H2-DMb2	18.89	45.87	46.33	34.33	64.43	62.96
H2-Dma	350.61	710.41	773.81	324.59	963.96	842.49
H2-Ea-ps	6.3	2.04	1.97	3.12	2.48	1.66
H2-Eb1	57.73	53	44.36	90.51	79.3	67.93
H2-K1	5054.4	5111.5	4648.78	4595.77	4672.77	4494.94
H2-M3	245.63	301.7	288.82	230.96	301.5	263.43
H2-Ob	56.68	31.6	23.66	48.38	21.48	24.02
H2-Q1	9.45	13.25	3.94	15.61	19	6.63
H2-Q10	15.75	16.31	22.67	28.09	19	12.43
H2-Q2	10.5	7.13	12.81	14.04	8.26	9.94
H2-T23	2527.73	4304.26	4405.3	2272.14	4246.55	4229.02
H60a	2.1	3.06	5.91	4.68	5.78	1.66
Hamp	13.65	13.25	10.84	10.92	12.39	14.08
Havcr2	28.34	75.42	59.14	29.65	175.94	164.02
Hc	10.5	6.12	6.9	1.56	7.43	12.43
Hck	23.09	25.48	19.71	26.53	19	19.88
Hcst	371.6	342.47	343.04	357.36	286.63	310.65
Herc6	121.77	167.16	164.62	129.52	167.68	194.68
Hif1a	1324.75	1490.13	1729	1362.34	2007.22	1989.01
Hmgb1	499.67	417.89	427.81	490.01	369.23	327.22
Hras	22.04	12.23	15.77	21.85	13.22	13.25
Hsd11b1	179.5	189.58	186.31	142.01	194.11	169.82
Hspb2	10.5	16.31	13.8	21.85	11.56	9.94
Icam1	339.06	455.6	547.09	333.95	636.03	649.47
Icam2	291.82	206.91	218.84	249.69	157.77	135.03
Icam4	8.4	8.15	14.79	12.48	14.87	11.6
Icos	985.69	709.39	780.71	1100.18	684.77	692.55
Icosl	26.24	31.6	43.37	20.29	53.69	35.62
Ido1	9.45	17.33	8.87	15.61	9.91	8.28
Ifi27	614.09	706.33	761	614.85	747.54	681.78
Ifi35	250.88	420.95	445.56	218.47	569.12	492.9
Ifi44	29.39	12.23	17.74	23.41	39.65	24.02
Ifi44l	14.7	11.21	6.9	26.53	7.43	6.63
Ifih1	48.29	104.98	98.57	56.18	144.55	144.97
Ifit1	97.62	75.42	92.66	29.65	97.47	74.56
Ifit2	116.52	134.54	149.83	88.95	132.99	120.12
Ifit3	148.01	193.66	178.42	71.78	228.81	209.59
Ifitm1	508.06	395.47	425.84	480.64	432.01	422.49
Ifitm2	357.95	367.95	346.98	430.71	439.44	435.74
Ifna1	111.27	106	72.95	118.6	113.99	62.13
Ifna2	19.94	10.19	14.79	15.61	15.69	11.6
Ifna4	20.99	23.44	26.62	48.38	19	24.02
Ifnar1	988.84	766.47	723.54	973.77	700.46	667.7
Ifnar2	340.11	242.58	301.64	299.62	243.67	199.65
Ifnb1	17.85	12.23	14.79	20.29	11.56	9.11
Ifng	12.6	935.66	973.92	18.73	2746.5	3239.07
Ifngr1	3824.13	2964.97	3055.81	3169.44	1920.49	1938.47
Ifnl2	30.44	21.4	14.79	32.77	19.82	19.88
Igf1r	194.2	137.6	137.02	210.67	128.86	130.06
Igf2r	199.45	150.85	159.69	224.72	158.6	202.96
Igll1	11.55	12.23	10.84	10.92	14.87	12.43
Ikbkb	828.23	651.3	650.59	881.7	636.86	578.23
Ikbke	585.74	535.1	556.95	624.21	523.69	479.65
Ikbkg	131.22	102.94	119.28	117.04	105.73	86.98
Ikzf1	330.66	299.66	298.68	340.2	225.5	213.73
Ikzf2	268.73	251.75	237.56	287.14	242.85	202.13
Il10	18.89	10.19	12.81	17.17	25.61	22.37
Il10ra	215.19	225.25	222.78	230.96	278.37	263.43
Il11	4.2	6.12	7.89	9.36	7.43	5.8
Il11ra1	19.94	19.37	10.84	21.85	13.22	9.11
Il12a	5.25	4.08	4.93	9.36	10.74	9.11
Il12b	16.8	10.19	15.77	17.17	9.09	9.11
Il12rb1	37.79	128.42	121.25	46.82	169.33	151.6
Il12rb2	203.65	475.99	509.63	195.07	526.17	492.9
Il13	15.75	26.5	23.66	10.92	36.34	29.82
Il13ra1	7.35	11.21	8.87	9.36	17.35	9.94
Il13ra2	4.2	4.08	5.91	1.56	1.65	1
Il15	1.05	2.04	2.96	6.24	4.13	3.31
Il15ra	23.09	48.92	40.42	18.73	51.21	45.56
Il16	824.03	571.79	510.62	742.81	394.01	388.52
Il17a	13.65	27.52	26.62	10.92	33.04	46.39
Il17b	13.65	12.23	9.86	15.61	9.09	10.77
Il17f	14.7	29.56	19.71	12.48	42.13	50.53
Il17ra	998.28	627.85	601.31	956.61	478.26	483.79
Il17rb	14.7	8.15	14.79	17.17	12.39	5.8
Il18	8.4	10.19	4.93	20.29	4.96	5.8
Il18r1	306.52	279.27	292.77	390.13	329.58	368.64
Il18rap	104.97	123.33	113.36	123.28	129.68	136.69
Il19	22.04	22.42	17.74	18.73	17.35	7.46
Il1a	4.2	21.4	20.7	15.61	47.08	38.11
Il1b	22.04	39.75	35.49	23.41	64.43	85.33
Il1r1	16.8	16.31	9.86	10.92	14.87	8.28
Il1r2	13.65	17.33	14.79	21.85	28.91	24.02
Il1rap	52.49	59.12	54.22	59.3	66.08	63.79
Il1rapl2	12.6	8.15	8.87	17.17	12.39	12.43
Il1rl1	14.7	17.33	14.79	17.17	33.04	41.42
Il1rl2	7.35	7.13	6.9	10.92	4.13	4.14
Il1rn	45.14	76.44	89.7	78.03	144.55	163.2
Il2	11.55	449.49	445.56	10.92	1405.05	1655.16
Il21	16.8	39.75	32.53	28.09	47.91	41.42
Il21r	475.52	586.06	583.56	479.08	655.86	605.57
Il22	8.4	6.12	9.86	3.12	14.04	12.43
Il22ra1	16.8	7.13	10.84	10.92	16.52	13.25
Il22ra2	9.45	12.23	5.91	3.12	7.43	4.14
Il23a	22.04	16.31	9.86	24.97	20.65	23.2
Il23r	28.34	19.37	16.76	9.36	12.39	4.97
Il24	5.25	6.12	5.91	7.8	13.22	14.91
Il25	22.04	20.38	4.93	23.41	19.82	11.6
Il27	8.4	4.08	1.97	4.68	6.61	1.66
Il2ra	1175.69	3585.69	4082.96	1058.04	5293.94	5381.33
Il2rb	2531.93	2513.45	2701.93	2643.54	2862.97	2722.98
Il2rg	1030.83	1272.01	1322.87	1040.88	1394.32	1270.78
Il3	7.35	86.64	98.57	1.56	426.22	438.23
Il34	4.2	5.1	5.91	12.48	7.43	1
Il3ra	83.98	69.31	69	84.27	71.86	70.41
Il4	14.7	35.67	44.36	17.17	52.04	53.02
Il4ra	637.18	795.01	859.57	555.55	905.31	846.63
Il5	8.4	9.17	14.79	12.48	10.74	7.46
Il5ra	12.6	8.15	3.94	9.36	4.96	5.8
Il6	7.35	7.13	6.9	14.04	8.26	11.6
Il6ra	233.04	175.31	126.18	268.41	105.73	120.12
Il6st	136.46	109.06	118.29	127.96	118.12	120.12
Il7	9.45	4.08	6.9	10.92	8.26	9.11
Il7r	2887.78	1770.42	1668.87	3108.58	1191.12	1293.97
Il9	16.8	9.17	10.84	9.36	7.43	4.97
Ilf3	181.6	183.46	150.82	176.34	201.55	192.19
Inpp5d	192.1	163.08	107.45	134.21	123.9	112.66
Irak1	267.68	269.08	235.59	280.9	252.76	241.07
Irak2	175.3	134.54	127.16	179.46	120.6	103.55
Irak3	18.89	22.42	9.86	18.73	19.82	17.4
Irak4	218.34	235.44	204.05	282.46	218.07	168.17
Irf1	1216.63	4371.53	4520.63	1299.92	4584.39	4508.19
Irf2	618.29	800.1	830.98	641.38	716.98	711.6
Irf3	370.55	330.23	331.21	380.77	333.71	322.25
Irf4	245.63	523.89	489.92	257.49	683.94	717.4
Irf5	30.44	39.75	39.43	54.62	54.52	57.16
Irf7	157.46	284.37	293.75	110.8	293.24	296.57
Irf8	34.64	469.87	457.39	49.94	840.06	931.96
Irgm2	128.07	596.26	580.6	123.28	501.39	520.24
Isg15	66.13	90.71	86.75	31.21	162.73	125.09
Isg20	336.96	491.27	512.59	319.91	609.6	590.65
Itch	621.43	507.58	495.83	647.62	480.74	528.52
Itga1	23.09	17.33	24.64	29.65	16.52	19.05
Itga2	17.85	12.23	9.86	14.04	10.74	9.11
Itga2b	14.7	23.44	13.8	15.61	14.87	14.91
Itga4	605.69	416.87	401.2	769.34	337.01	340.48
Itga5	26.24	24.46	18.73	31.21	24.78	37.28
Itga6	349.56	239.52	263.19	344.88	191.64	197.16
Itgae	1365.69	1004.97	987.72	1426.33	792.98	839.18
Itgal	1044.47	1019.24	985.75	1078.33	1146.51	1124.98
Itgam	28.34	24.46	16.76	31.21	24.78	43.08
Itgax	12.6	10.19	6.9	17.17	13.22	19.05
Itgb1	550.05	459.68	481.04	697.56	623.64	648.64
Itgb2	745.3	621.74	573.7	589.88	550.13	642.84
Itgb3	144.86	121.29	153.78	176.34	123.08	111.84
Itgb4	7.35	6.12	4.93	15.61	13.22	1.66
Itk	1016.13	858.2	913.79	894.19	915.23	830.89
Jak1	4451.86	2691.82	2720.66	4644.15	2117.08	2142.26
Jak2	564.75	776.66	742.27	613.29	877.23	963.44
Jak3	417.79	499.43	448.51	457.24	551.78	516.93
Jam3	5.25	3.06	1.97	1.56	4.13	4.14
Jun	225.69	865.34	943.36	249.69	903.66	845.8
Kdr	2.1	6.12	1	3.12	7.43	3.31
Kit	65.08	61.15	58.16	53.06	48.73	51.36
Klra1	30.44	24.46	17.74	39.01	19.82	15.74
Klra15	3.15	3.06	2.96	4.68	3.3	2.49
Klra17	2.1	3.06	11.83	7.8	2.48	1
Klra2	20.99	17.33	9.86	14.04	12.39	10.77
Klra20	5.25	6.12	4.93	4.68	4.13	4.14
Klra21	7.35	2.04	1.97	6.24	3.3	4.14
Klra27	3.15	3.06	2.96	4.68	5.78	1.66
Klra3	37.79	18.35	21.69	29.65	27.26	15.74
Klra4	18.89	8.15	10.84	15.61	12.39	3.31
Klra5	7.35	10.19	11.83	18.73	9.91	7.46
Klra6	23.09	29.56	23.66	37.45	20.65	21.54
Klra7	127.02	94.79	91.67	135.77	87.56	104.38
Klrb1	10.5	5.1	6.9	14.04	8.26	7.46
Klrb1c	19.94	30.58	16.76	34.33	23.95	23.2
Klrc1	149.06	106	125.19	131.08	147.03	134.2
Klrc2	79.78	67.27	52.24	82.71	64.43	35.62
Klrd1	3128.17	1577.79	1658.03	2824.56	1064.73	1001.54
Klrg1	24.14	24.46	11.83	31.21	22.3	12.43
Klrk1	205.75	188.56	182.36	230.96	169.33	176.45
Lag3	72.43	93.77	109.42	99.87	100.77	112.66
Lamp1	808.28	685.95	707.77	795.87	621.16	665.21
Lamp2	407.29	418.91	455.41	460.36	493.13	480.48
Lamp3	9.45	15.29	8.87	20.29	21.48	20.71
Lbp	8.4	15.29	5.91	9.36	16.52	8.28
Lck	2791.21	2255.58	2337.2	2855.77	2127.82	2124.04
Lcn2	7.35	7.13	6.9	7.8	4.96	7.46
Lcp1	2804.85	3703.92	3910.46	2830.81	4762.81	4656.48
Lgals3	777.84	718.57	796.48	1329.57	1017.65	1261.66
Lif	14.7	149.83	170.53	9.36	639.34	605.57
Lilra5	13.65	17.33	10.84	10.92	19	9.11
Litaf	75.58	83.58	88.72	79.59	103.25	106.04
Lrp1	16.8	18.35	12.81	26.53	15.69	19.88
Lrrn3	12.6	9.17	13.8	18.73	10.74	4.97
Lta	77.68	385.27	414.01	85.83	1038.3	961.78
Ltb	4400.43	4812.86	4935.63	4297.71	4788.41	4824.65
Ltbr	5.25	7.13	10.84	4.68	13.22	14.08
Ltf	19.94	9.17	12.81	20.29	19.82	12.43
Ltk	11.55	9.17	14.79	10.92	11.56	14.91
Ly86	20.99	9.17	9.86	18.73	13.22	10.77
Ly9	238.29	230.35	234.61	274.65	223.02	208.76
Ly96	32.54	24.46	21.69	46.82	26.43	24.85
Lyn	27.29	19.37	18.73	31.21	25.61	16.57
Lyve1	6.3	7.13	8.87	7.8	7.43	4.14
Lyz2	365.3	246.66	264.18	761.54	349.4	521.07
Maf	23.09	21.4	19.71	7.8	14.87	17.4
Map2k1	290.77	326.16	296.71	318.35	317.19	330.53
Map2k2	486.02	415.85	446.54	507.17	429.53	416.69
Map2k4	221.49	157.98	237.56	204.43	199.07	203.79
Map3k1	115.47	91.73	107.45	132.65	75.17	68.76
Map3k5	192.1	200.79	190.25	220.04	188.33	179.76
Map3k7	285.52	256.85	270.09	249.69	272.59	243.55
Map4k2	642.43	443.37	489.92	603.93	393.18	338.82
Mapk1	672.87	663.53	598.35	692.88	645.94	637.05
Mapk11	28.34	40.77	42.39	42.13	43.78	56.33
Mapk14	407.29	334.31	326.28	405.74	294.06	269.23
Mapk3	289.72	219.14	219.82	357.36	173.46	177.28
Mapk8	99.72	88.67	82.8	115.48	96.64	84.5
Mapkapk2	280.28	335.33	298.68	273.09	357.66	361.19
Marco	7.35	8.15	1.97	20.29	9.09	5.8
Masp1	10.5	13.25	9.86	14.04	7.43	9.94
Masp2	12.6	15.29	8.87	7.8	8.26	9.94
Mavs	136.46	118.23	106.46	131.08	105.73	101.89
Mbl2	11.55	15.29	15.77	17.17	17.35	11.6
Mcam	22.04	16.31	15.77	23.41	16.52	12.43
Mef2c	22.04	22.42	27.6	18.73	25.61	20.71
Mefv	14.7	9.17	6.9	18.73	17.35	10.77
Mertk	13.65	8.15	7.89	6.24	13.22	4.14
Mfge8	48.29	21.4	26.62	49.94	21.48	32.31
Mif	830.33	963.18	1064.61	855.17	1400.92	1428.17
Mill2	16.8	18.35	10.84	20.29	13.22	9.94
Mme	12.6	12.23	11.83	14.04	6.61	12.43
Mmp9	11.55	9.17	3.94	7.8	9.91	9.94
Mnx1	10.5	8.15	7.89	9.36	7.43	12.43
Mpo	23.09	8.15	9.86	17.17	12.39	9.11
Mpped1	13.65	1.02	5.91	6.24	5.78	4.14
Mr1	80.83	55.04	52.24	88.95	49.56	45.56
Mrc1	10.5	15.29	10.84	18.73	17.35	14.91
Ms4a1	12.6	18.35	11.83	31.21	10.74	19.88
Ms4a2	5.25	9.17	8.87	15.61	5.78	6.63
Msln	3.15	6.12	4.93	6.24	3.3	4.97
Msr1	26.24	31.6	20.7	45.26	40.47	38.94
Mst1r	9.45	16.31	8.87	14.04	16.52	9.11
Muc1	7.35	3.06	8.87	4.68	8.26	7.46
Mx1	3.15	6.12	1	7.8	2.48	3.31
Mx2	24.14	16.31	10.84	26.53	28.91	19.88
Myc	879.67	1879.48	2117.38	731.89	3304.89	3357.54
Myd88	200.5	195.69	195.18	223.16	207.33	202.96
Ncam1	11.55	16.31	5.91	17.17	13.22	12.43
Ncf4	496.52	537.14	499.77	497.81	582.34	542.61
Ncr1	15.75	16.31	10.84	17.17	21.48	18.22
Nefl	9.45	15.29	9.86	20.29	9.91	13.25
Nfatc1	199.45	236.46	207.01	210.67	259.37	260.12
Nfatc2	237.24	188.56	175.46	262.17	194.94	185.56
Nfatc3	407.29	293.54	297.7	469.72	202.37	208.76
Nfatc4	10.5	6.12	9.86	7.8	8.26	10.77
Nfkb1	676.02	814.37	882.24	610.17	1100.25	1219.42
Nfkb2	689.67	899.99	877.31	685.07	1124.21	1102.61
Nfkbia	428.29	486.18	475.13	369.85	447.7	468.05
Nlrc5	501.77	1228.19	1150.37	519.66	1183.68	1115.04
Nlrp3	12.6	19.37	12.81	9.36	19	17.4
Nod1	131.22	107.02	113.36	131.08	91.69	89.47
Nod2	12.6	11.21	13.8	17.17	9.91	10.77
Nos2	17.85	26.5	22.67	15.61	20.65	19.05
Notch1	423.04	567.72	561.88	419.78	674.03	636.22
Nrp1	79.78	57.08	56.19	101.43	94.17	101.89
Nt5e	276.08	277.23	249.39	260.61	189.98	213.73
Nup107	209.94	200.79	243.48	224.72	233.76	260.12
Oas2	19.94	14.27	19.71	23.41	34.69	38.11
Oas3	74.53	93.77	96.6	49.94	88.38	92.78
Oasl1	9.45	12.23	9.86	7.8	10.74	10.77
Osm	65.08	161.04	168.56	62.42	322.15	257.63
Pax5	14.7	6.12	7.89	7.8	12.39	4.97
Pdcd1	23.09	112.12	111.39	31.21	226.33	270.89
Pdcd1lg2	17.85	47.9	36.47	26.53	80.12	80.36
Pdgfc	18.89	14.27	13.8	15.61	10.74	16.57
Pdgfrb	9.45	5.1	16.76	15.61	6.61	6.63
Pecam1	386.3	349.6	317.41	394.81	234.59	273.37
Pik3cd	1581.93	1642	1709.28	1599.55	1533.91	1389.24
Pik3cg	142.76	136.58	146.88	135.77	123.9	118.46
Pin1	47.24	37.71	30.56	49.94	40.47	38.94
Pla2g1b	10.5	7.13	5.91	10.92	10.74	3.31
Pla2g6	67.18	60.14	59.14	74.91	75.17	81.18
Plau	13.65	27.52	23.66	34.33	46.26	36.45
Plaur	29.39	46.89	50.27	70.22	82.6	99.41
Pmch	10.5	9.17	9.86	15.61	10.74	9.11
Pml	298.12	567.72	546.1	220.04	629.42	555.86
Pnma1	17.85	13.25	17.74	7.8	9.91	7.46
Pou2af1	20.99	17.33	12.81	17.17	19	18.22
Pou2f2	139.61	155.94	168.56	131.08	241.2	231.95
Pparg	11.55	4.08	9.86	14.04	10.74	9.94
Ppbp	12.6	11.21	7.89	17.17	15.69	42.25
Prdm1	19.94	23.44	10.84	29.65	20.65	22.37
Prf1	15.75	56.06	28.59	31.21	55.34	56.33
Prg2	13.65	18.35	3.94	9.36	4.96	1.66
Prkcd	286.57	236.46	236.58	344.88	264.33	246.04
Prkce	77.68	55.04	36.47	56.18	49.56	36.45
Psen1	312.82	275.2	329.24	294.94	282.5	308.17
Psen2	102.87	77.46	85.76	106.12	84.25	77.04
Psma2	1123.2	1517.65	1581.14	1073.65	1623.12	1565.69
Psmb10	318.07	668.62	646.65	294.94	721.11	630.42
Psmb7	365.3	439.29	446.54	390.13	516.26	538.46
Psmb8	2023.86	2991.47	3294.36	1981.88	3331.32	3044.4
Psmb9	400.99	754.24	842.81	465.04	802.06	732.31
Psmd7	285.52	338.39	346.98	346.44	423.75	415.86
Ptgdr2	19.94	7.13	8.87	15.61	15.69	4.97
Ptgs2	9.45	47.9	43.37	9.36	79.3	98.58
Ptprc	2968.61	2818.2	2764.03	3068.01	2684.55	2727.95
Pvr	86.08	75.42	69.99	74.91	73.52	72.9
Pvrl2	2.1	1.02	1	3.12	3.3	5.8
Pycard	40.94	39.75	40.42	65.54	20.65	22.37
Raet1	23.09	19.37	14.79	17.17	22.3	11.6
Rag1	13.65	7.13	7.89	9.36	9.09	4.14
Rel	503.87	651.3	634.82	477.52	930.09	1008.17
Rela	346.41	377.12	376.56	407.3	430.35	431.6
Relb	395.74	579.95	635.81	402.62	725.24	733.14
Reps1	260.33	225.25	205.04	263.73	232.94	190.53
Ripk2	90.28	79.5	74.92	84.27	80.12	86.15
Rora	124.92	110.08	117.3	157.61	118.12	115.15
Rorc	25.19	23.44	17.74	24.97	27.26	29.82
Rps6	372.65	347.56	364.73	341.76	309.76	363.67
Rrad	180.55	263.98	257.28	179.46	302.32	324.74
Rsad2	36.74	24.46	26.62	9.36	20.65	19.05
Runx1	91.33	78.48	100.55	92.07	110.69	115.98
Runx3	102.87	103.96	93.65	103	95.82	75.39
S100a8	15.75	16.31	25.63	34.33	18.17	14.91
S100b	10.5	7.13	5.91	9.36	4.13	1
Saa1	32.54	16.31	9.86	23.41	19	9.94
Sbno2	141.71	135.56	145.89	134.21	161.9	171.48
Sele	11.55	4.08	8.87	17.17	12.39	7.46
Sell	4748.93	4264.51	4397.41	4681.6	3386.67	3364.99
Selplg	4319.6	3241.19	3441.24	4333.6	2441.7	2486.05
Serpinb2	22.04	27.52	32.53	31.21	42.13	60.47
Serping1	15.75	10.19	10.84	14.04	17.35	11.6
Sh2b2	1.05	6.12	4.93	6.24	7.43	2.49
Sh2d1a	615.14	341.45	385.43	577.4	220.55	233.61
Sh2d1b1	19.94	12.23	12.81	24.97	15.69	14.91
Sigirr	351.66	271.12	272.07	333.95	211.46	187.22
Siglec1	14.7	12.23	11.83	9.36	19	11.6
Slamf1	58.78	163.08	212.92	96.75	325.45	362.01
Slamf6	251.93	151.87	155.75	220.04	151.99	125.09
Slamf7	66.13	282.33	283.89	78.03	546	595.62
Slc11a1	22.04	15.29	7.89	18.73	20.65	17.4
Slc7a11	17.85	24.46	22.67	23.41	21.48	27.34
Smad2	184.75	132.5	157.72	193.51	155.29	154.91
Smad3	227.79	186.52	210.95	173.22	239.54	244.38
Smad4	484.97	342.47	325.3	401.06	283.32	294.08
Smn1	219.39	273.16	295.72	257.49	350.23	324.74
Smpd3	12.6	24.46	22.67	24.97	10.74	13.25
Snai1	11.55	6.12	8.87	7.8	11.56	9.94
Socs1	408.34	1650.15	1716.18	411.98	1964.27	1799.3
Socs3	43.04	54.02	69.99	35.89	64.43	58.82
Spink5	3.15	2.04	1	6.24	1.65	5.8
Spn	1483.25	1021.28	1061.65	1363.91	853.27	860.72
Spp1	58.78	57.08	39.43	65.54	100.77	124.26
St6gal1	235.14	137.6	142.93	202.87	123.9	125.09
Stat1	585.74	3148.44	2992.73	641.38	2758.07	2613.63
Stat2	249.83	625.81	674.25	269.97	691.38	665.21
Stat3	604.64	1119.13	1122.76	614.85	1112.64	1169.71
Stat4	847.12	690.03	751.14	853.61	594.73	573.26
Stat5b	545.85	459.68	440.63	563.35	394.84	381.9
Stat6	828.23	762.39	850.7	755.3	776.46	845.8
Syk	33.59	23.44	21.69	45.26	28.91	38.94
Syt17	5.25	5.1	9.86	14.04	5.78	4.97
Tab1	197.35	182.44	178.42	199.75	154.46	126.75
Tal1	16.8	15.29	5.91	20.29	7.43	10.77
Tank	262.43	291.5	273.05	235.64	294.89	313.14
Tap1	1284.86	2157.73	2098.65	1239.06	2083.21	1982.38
Tap2	314.92	464.77	518.5	268.41	491.48	470.54
Tapbp	495.47	849.03	918.72	483.77	893.75	873.14
Tbk1	239.34	201.81	204.05	221.6	210.63	202.13
Tbx21	91.33	223.21	238.55	104.56	336.19	382.72
Tcf7	6402.24	2803.93	2765.02	5703.75	1507.48	1734.69
Tdo2	23.09	14.27	11.83	23.41	18.17	10.77
Tek	5.25	5.1	2.96	6.24	5.78	3.31
Tfe3	104.97	118.23	105.47	103	117.29	117.63
Tfeb	72.43	70.33	67.03	106.12	54.52	52.19
Tfrc	298.12	608.49	746.21	315.23	1049.87	1167.23
Tgfb1	660.27	685.95	663.41	685.07	845.01	903.79
Tgfb2	3.15	8.15	6.9	4.68	5.78	4.14
Tgfb3	11.55	4.08	7.89	17.17	9.09	8.28
Tgfbr1	143.81	176.33	186.31	149.81	188.33	199.65
Tgfbr2	1175.69	804.18	817.18	1243.74	636.86	636.22
Thbd	23.09	13.25	19.71	24.97	12.39	15.74
Thbs1	20.99	16.31	10.84	39.01	19.82	13.25
Thy1	4319.6	3191.24	3315.06	4470.93	3781.5	3732.8
Ticam1	61.93	51.98	51.26	48.38	54.52	45.56
Ticam2	19.94	19.37	18.73	15.61	19.82	17.4
Tie1	7.35	6.12	2.96	4.68	4.96	4.14
Tigit	66.13	50.96	62.1	45.26	63.6	67.93
Timd4	13.65	12.23	7.89	10.92	14.04	11.6
Tirap	25.19	14.27	11.83	18.73	20.65	9.11
Tlr1	210.99	190.6	209.96	202.87	229.63	204.62
Tlr2	17.85	17.33	20.7	21.85	11.56	14.91
Tlr3	9.45	13.25	11.83	26.53	7.43	7.46
Tlr4	19.94	17.33	7.89	21.85	13.22	19.05
Tlr5	9.45	6.12	2.96	9.36	9.91	9.11
Tlr6	35.69	67.27	57.17	46.82	48.73	64.62
Tlr7	28.34	37.71	25.63	34.33	29.74	23.2
Tlr8	13.65	12.23	17.74	26.53	9.91	9.94
Tlr9	14.7	17.33	15.77	15.61	18.17	14.91
Tmed1	37.79	26.5	28.59	29.65	23.95	38.11
Tmem173	199.45	205.89	202.08	195.07	183.38	202.96
Tnf	104.97	586.06	515.55	85.83	1190.29	1323.8
Tnfaip3	908.01	769.53	966.03	914.47	979.65	1015.63
Tnfrsf10b	65.08	74.4	52.24	73.35	61.95	61.3
Tnfrsf11a	5.25	4.08	7.89	4.68	7.43	3.31
Tnfrsf11b	15.75	5.1	5.91	18.73	9.91	9.94
Tnfrsf12a	35.69	31.6	28.59	31.21	39.65	32.31
Tnfrsf13b	82.93	78.48	68.02	65.54	68.56	59.65
Tnfrsf13c	34.64	24.46	20.7	28.09	12.39	14.08
Tnfrsf14	519.61	524.91	551.03	519.66	437.79	446.51
Tnfrsf17	12.6	14.27	13.8	23.41	13.22	12.43
Tnfrsf18	131.22	153.91	148.85	103	194.94	193.02
Tnfrsf1a	178.45	147.79	166.59	174.78	148.68	145.8
Tnfrsf1b	388.4	367.95	382.47	427.59	336.19	364.5
Tnfrsf4	58.78	151.87	138	68.66	233.76	243.55
Tnfrsf8	10.5	6.12	5.91	6.24	6.61	8.28
Tnfrsf9	22.04	140.66	126.18	21.85	246.98	272.55
Tnfsf10	152.21	156.96	142.93	132.65	169.33	148.28
Tnfsf11	11.55	138.62	136.03	35.89	217.24	285.8
Tnfsf12	22.04	9.17	7.89	20.29	13.22	11.6
Tnfsf13	7.35	8.15	4.93	10.92	7.43	9.94
Tnfsf13b	8.4	10.19	14.79	4.68	11.56	10.77
Tnfsf14	50.39	394.45	415.98	46.82	862.36	982.49
Tnfsf15	14.7	16.31	16.76	20.29	14.04	13.25
Tnfsf18	19.94	12.23	15.77	24.97	13.22	13.25
Tnfsf4	17.85	23.44	15.77	20.29	34.69	29.82
Tnfsf8	137.51	198.75	213.91	148.25	247.8	235.27
Tollip	370.55	302.71	304.6	329.27	275.89	305.68
Tpsab1	8.4	12.23	9.86	9.36	10.74	7.46
Traf2	351.66	329.21	393.31	404.18	342.8	385.21
Traf3	139.61	152.89	184.33	135.77	175.12	189.71
Traf6	308.62	310.87	321.35	290.26	394.01	381.07
Trem1	18.89	7.13	14.79	20.29	13.22	11.6
Trem2	25.19	6.12	9.86	26.53	13.22	18.22
Trp53	278.18	287.43	254.32	279.34	266.8	289.11
Twist1	16.8	5.1	3.94	28.09	12.39	7.46
Txk	206.79	188.56	202.08	237.2	166.03	175.62
Txnip	3285.62	2267.81	2242.57	3381.67	1580.99	1561.55
Tyk2	137.51	122.31	97.59	129.52	95.82	101.89
Ubc	4780.43	3740.62	3866.1	4665.99	3659.25	3765.94
Ulbp1	107.07	123.33	134.06	98.31	103.25	114.32
Usp18	29.39	29.56	31.54	21.85	59.47	43.08
Usp9y	3.15	6.12	5.91	6.24	2.48	2.49
Vcam1	8.4	13.25	11.83	32.77	17.35	16.57
Vegfa	54.59	72.37	85.76	101.43	149.51	178.11
Vegfc	6.3	8.15	7.89	10.92	6.61	9.94
Vhl	44.09	61.15	58.16	59.3	47.08	44.73
Vim	2468.94	2575.62	2449.58	2293.98	3148.77	3014.57
Vwf	9.45	6.12	11.83	15.61	9.09	14.08
Xaf1	142.76	269.08	291.78	127.96	309.76	284.14
Xbp1	199.45	213.02	277.98	185.7	425.4	362.01
Xcl1	310.72	12807.8	14297.3	305.86	29578	36413.5
Xcr1	10.5	12.23	10.84	12.48	6.61	16.57
Ythdf2	398.89	365.91	351.91	382.33	394.84	428.29
Yy1	861.82	776.66	801.41	909.79	760.76	676.81
Zap70	801.99	727.74	761.98	788.07	854.1	833.38
Zbp1	333.81	1260.8	1349.49	293.38	1335.67	1260.01
Zfp13	9.45	3.06	2.96	14.04	4.13	3.31
Abcf1	199.45	214.04	198.13	179.46	231.28	223.67
Alas1	89.23	103.96	95.62	101.43	106.56	120.12
Edc3	136.46	117.21	101.53	115.48	107.38	98.58
Eef1g	3185.9	2978.22	3135.66	3156.96	3049.65	3302.03
Eif2b4	137.51	124.35	116.32	123.28	101.6	100.24
G6pdx	191.05	199.77	188.28	223.16	182.55	194.68
Gusb	79.78	98.87	104.49	85.83	103.25	97.75
Hdac3	354.81	336.35	312.48	371.41	275.06	304.85
Hprt	1016.13	1038.61	1122.76	950.36	1082.91	1202.02
Nubp1	157.46	186.52	166.59	168.54	183.38	202.96
Oaz1	2640.05	2359.54	2327.35	2404.78	2137.73	2218.48
Polr1b	29.39	57.08	58.16	35.89	113.99	115.98
Polr2a	691.77	681.87	665.38	750.62	586.47	644.5
Ppia	4173.69	4147.29	4484.16	3930.98	4559.61	4608.43
Rpl19	22340.1	19448.1	19945.6	20789.4	17678.4	18551.4
Sap130	184.75	160.02	180.39	188.82	164.38	136.69
Sdha	472.37	387.31	495.83	502.49	449.35	398.46
Sf3a3	247.73	259.91	271.08	237.2	285.8	235.27
Tbp	206.79	199.77	183.35	215.35	203.2	179.76
Tubb5	2325.13	1616.52	1658.03	2002.16	1148.16	1182.14

## Sheet: Figure 3
	Panel A- Tumor growth Size (mm2)
	Days Post treatment	Non-Treated						Scramble shRNA					shRNA 2
	0	8.12	14.35	20.64	18.48	13.26	11.84	4	11.88	12.58	9.92	21.15	6.38	14.04	12.24	4	12.54
	4	10.4	22.26	42.84	33	26.68	18	8.5	15.21	11.88	9.9	27.44	10.56	15.17	14.8	5.52	11.1
	6	20.16	32.34	60.06	56.1	43.47	26.01	10.23	23.5	9.92	14.7	33.04	11.52	16.8	21.56	8.06	14.04
	8	37.44	42.92	77.6	82.82	56.88	36.6	12.54	31.86	7.84	20.64	34.16	14.04	13.69	18.86	7.28	10.85
	9	34.68	47.45	100.44	100.92	72.2	46.2	18.33	34.16	8.84	18.9	24.5	9	12.48	16.34	10.54	9.9
	12	63.36	89.44	175.26	144.9	105.45	60.84	34.31	68.06	44.8	42.21	20.21	15.17	22.36	34.16	18.13	26.4
	14							51.66	93	63.96	59.86	15.58	21.2	31.92	43.2	21.28	49.28
	16							65.7	114.48	82.8	71.89	12.48	29.58	49.68	52.36	25.92	54.78
	Panel B- Flow Cytometry
	Panel C- Analysis of CAR T cell phenotype Ex vivo
	Percent IFNgammapos
	Scramble shRNA		shRNA2		Samples in Red are also shown in Giuffrida et al. (2020)
Repeat 1	20.3		37.5		IL-15 Preconditioning Augments CAR T Cell Responses to Checkpoint Blockade for Improved Treatment of Solid Tumors
	7.4		15.2		Mol Ther 28 (11), 2379-2393
	22.6		41.6
	20.1		77.6
Repeat 2	9.14		23.2
	10.6		21.1
	7.36		7.75
	15.6		16.2
			8.39
			15.9
Repeat 3	6.44		34.3
	10.1		74.8
	18.9		67
	54.2		89.5
	11.3		42.4
	28.1		56
	20.1		27.4
			38.6
	Percent TNF pos
	Scramble shRNA		shRNA2
Repeat 1	8.1		27.6
	3.3		7.1
	18.3		21.9
	12.5		79.5
Repeat 2	3.92		3.87
	3.59		4.95
	3.66		10.4
	4.17		7.35
			4.35
			6.9
Repeat 3	1.15		5.39
	1.39		80.6
	5.76		49.9
	67.8		92.9
	4.24		27.5
	17.5		34.7
	12.1		18.9
			29.4
	Percent Granzyme B pos
	Scramble shRNA		shRNA2
Repeat 1	18.2		20.2
	9.1		15.5
	9.9		30.5
	9		24.3
Repeat 2	30.4		24.5
	30		38.6
	19.5		38.7
	41.2		32.9
			23.7
			32.8
			33.4
Repeat 3	7.18		36.9
	12.6		42.7
	18		26.1
	1.48		14.5
	3.42		23.7
	14		33.1
	11.5		5.27
			11.2
	Percent ki-67 pos
	Scramble shRNA		shRNA2
Repeat 1	27.1		34.3
	10.4		23.4
	11.4		45.7
	13.9		52.3
Repeat 2	30.9		41.3
	36.8		66.9
	22		77.2
	41.4		47.1
			42.1
			34.2
			41.1
Repeat 3	12.4		56
	21.3		82.3
	40		63.1
	3.5		40.5
	9.17		48
	22.5		55.7
	21.1		11
			28.6
	Percent IRF4+ pos
	Scramble shRNA		shRNA2
Repeat 1	52.2		42.1
	41		67.3
	36.1		65.2
	19.8		71.2
	19.4
Repeat 2	24.1		37.8
	27.5		44
	13.5		27.2
	25.2		22.1
			25
			29.5
Repeat 3	30.7		97
	47.1		84.4
	62.9		78.9
	15.5		76
	18.2		66.4
	38.1		83.9
	32.1		22.7
			38.1
	Percent TIM-3+ pos
	Scramble shRNA		shRNA2
Repeat 1	36.1		22.7
	40.7		51
	38.4		50.5
	21.5		42.9
	16.2
Repeat 2	30.2		41.9
	32.6		45.7
	12.6		35.2
	35.5		25.1
			28.7
			31.1
Repeat 3	14.2		53
	25.6		45.6
	34.6		49.6
	1.31		26.8
	7.55		42.5
	20		43
	15.6		7.15
			19.2
	Panel E- Analysis of CAR T cell numbers Ex vivo
	Scramble shRNA		shRNA2
Repeat 1	676016		119568
	390205		95972.3
	321671		64057
	463934		99315.8
	607826		131111
			128906
Repeat 2	620076		86066.5
	600483		134791
	990768		137522
	912604		93273
	932321		151015
	1000460		183254
			86826.5

## Sheet: Figure 4
	Panel A- Editing Efficiency
	A2AR Indel Frequency
Experiment 1	74
Experiment 2	67
Experiment 3	82
Experiment 4	76
	Panel B
	cAMP response to NECA - cAMP levels
		Control sgRNA			Control sgRNA + SCH58261			A2A sgRNA			A2A sgRNA +SCH58261
	0	0.30847	0.245412	0.152175	0.0771657	0.263434	0.088593	0.222198	0.0844601	0.148652	0.0573736	0.0703863
	10nM	0.397531	0.613386	0.343783	0.300375	0.221915	0.380924	0.275813	0.255789	0.369152	0.139293	0.126924	0.0901045
	100nM	1.96753	1.84882	2.09958	0.294007	0.252109	0.299234	0.295147	0.241168	0.351139	0.18633	0.20175	0.171951
	1uM	4.9281	4.4634	6.01758	0.223426	0.469327	0.442125	0.512642	0.315535	0.259186	0.150806	0.101901	0.0538486
	10uM	6.85301	7.17201	9.25304	0.388319	0.525805	0.579864	0.571851	0.489124	0.811461	0.33751	0.220025	0.258431
	Panel C
	IFNgamma production- E0771 Her2
	Control sgRNA					A2AR sgRNA
	T cells only	Control	+ NECA	+NECA+SCH58261		T cells only	Control	+ NECA	+NECA+SCH58261
	0	2151.04	477	1388.51		231.52	3636.03	3106.11	4635.73
	0	1980.25	517.21	2486.99		0	3511.85	2846.09	4937.3
	0	1923.86	655.5	2235.03		0	3872.58	2954.45	4284.06
	257.18	1791.52	648.36	2641.43		15.96	4665.52	3394.37	5271.99
	TNF production- E0771 Her2
	Control sgRNA					A2AR sgRNA
	T cells only	Control	+ NECA	+NECA+SCH58261		T cells only	Control	+ NECA	+NECA+SCH58261
	11.89	276.13	102.5	183.79		54.53	605.46	502	629.03
	0	324.16	114.52	338.14		16.55	545.43	435.67	657.47
	0	266.11	132.57	292.15		2.75	595.63	457.48	659.43
	52.53	311.16	133.57	344.12		4.85	623.14	435.67	625.1
	Panel D
	IFNgamma production- MC38 Her2
	Control sgRNA					A2AR sgRNA
	Control	+ NECA	+NECA+SCH58261			Control	+ NECA	+NECA+SCH58261
	6528.23	4344.97	6548.99			5700.74	5304.91	5662.86
	5967.61	4046.18	6831.54			5681.6	5347.41	5644.98
	5988.65	3982.66	6306.38			5920.8	5197.08	5546.63
	5870.95	4114.33	5992.54			5271.63	5319.18	5312.22
	TNF production- MC38 Her2
	Control sgRNA					A2AR sgRNA
	Control	+ NECA	+NECA+SCH58261			Control	+ NECA	+NECA+SCH58261
	1686.81	949.919	1430.37			1418.11	1111.6	1276.49
	1428.33	846.925	1534.02			1429.69	1166.05	1227.87
	1410.97	777.725	1487.86			1493.36	1121.41	1171.98
	1396.02	836.508	1489.92			1343.26	1155.85	1115.85
	Panel E
	Percent Suppression
	E0771-Her2- IFNgamma			E0771-Her2- TNF			MC38-Her2- IFNgamma			MC38-Her2- TNF
	Control sgRNA	A2AR sgRNA		Control sgRNA	A2AR sgRNA		Control sgRNA	A2AR sgRNA		Control sgRNA	A2AR sgRNA
	75.6839	20.7927		65.1822	15.2621		28.6407	6.00293		35.84	21.7792
	73.6342	27.4233		61.0992	26.4586		33.5478	5.24974		42.7959	17.9475
	66.5845	24.6601		54.9679	22.7771		34.5911	7.91343		47.4699	21.0887
	66.9485	13.4419		54.6282	26.4586		32.4286	5.74999		43.4995	18.6652
	Panel F	See Below for CPM tables
	Panel G	E0771-Her2 In vivo Study (Tumor size mm2)
	Days Post Treatment	Non-Treated						Control sgRNA					A2AsgRNA										A2AR 2A3							A2AR anti-PD-1
	0	13.05	11.6	7	14.8	9.86	11.84	11.55	10.24	14.44	7.75	13.2	10.15	6.96	13.6	11.55	9.62	14.43					10.15	6.96	13.6	11.55	17.6*	9.62	14.43	13.65	9.45	16.32*	4	9.99	11.2	12.58
	2	20.8	25.52	17.86	36.21	21.15	41.31	34.56	18.24	28.6	26.4	22.23	11.52	7.25	17.6	17.94	17.64	21.12					11.52	7.25	17.6	17.94	35.1*	17.64	21.12	21.93	12.8	21.84*	4	14.52	28.42	23.92
	4	44.53	31.85	20.91	44.28	37.62	60.76	41.3	36.54	33.66	31.11	35.64	10.54	4	20.21	16.77	19.44	39					10.54	4	20.21	16.77	42.78*	19.44	39	20.58	23.94	29.25*	4	14.19	19.68	17.22
	7	51.3	40.32	32.76	50.46	51.03	63.7	40.26	28.05	33	22.26	26.88	10.89	4	12.24	19.11	11.84	21					10.89	4	12.24	19.11	48.99*	11.84	21	20.91	22.55	22.8*	4	15.4	16.38	9.92
	8	61.06	55.18	45.26	58.74	61.88	82.8	43.8	26.79	51.24	20.5	27.26	8.68	4	23.52	16.65	20.54	26.32					8.68	4	23.52	16.65	53.25*	20.54	26.32	22.95	33.12	23.4*	0	12.09	16	16.17
	10	86.1	59.16	45.88	63.48	73	89.7	60.35	28.09	50.4	25.37	29	11.52	0	27.26	26.88	12.87	26.32					11.52	0	27.26	26.88	42.78*	12.87	26.32	28.2	24.36	26.88*	4	14.62	25.5	14.82
	11	82.62	66.88	63.08	69.69	87	93.96	89.61	43.55	60.45	27.09	29.14	21.56	4	33.06	35.28	15.64	31.9					21.56	4	33.06	35.28	68.53*	15.64	31.9	30.6	35.52	25.62*	4	15.4	33.48	13.65
	13	97.68	72.96	91.08	97.76	128.04	119.6	92.4	45.54	77.04	42.56	31.2	21.6	4	38.28	47.74	18.9	45.5					21.6	4	38.28	47.74	88.4*	18.9	45.5	28.6	58.8	36.75*	5.25	24.19	38.35	15.17
	16	127.5	100.57	127.69	159.85	155.94	143	133.92	76.56	115	67	50.92	40.87	16.8	58.5	43.4	21	63.75					40.87	16.8	58.5	43.4	118.72*	21	63.75	65.25	69.3	85.56*	9.72	45.43	58.32	30.08
	Panel H	E0771-Her2 In vivo Study: Survival
	Days Post Treatment	Non-Treated	Control sgRNA	A2AR sgRNA
	16	1
	16	1
	16	1
	16	1
	13	1
	13	1
	16		1
	18		1
	16		1
	18		1
	18		1
	22			1
	25			1
	18			1
	22			1
	25			1
	22			1
	18	1
	15	1
	15	1
	18	1
	18	1
	23		1
	18		1
	18		1
	23		1
	21		1
	21		1
	25			1
	21			1
	41			1
	60			0
	60			0
	15	1
	12	1
	12	1
	12	1
	18	1
	15	1
	23		1
	18		1
	15		1
	15		1
	13		1
	18		1
	25			1
	23			1
	25			1
	25			1
	25			1
	25			1
	Panel I	E0771-Her2 In vivo Study (Tumor size mm2)
	Days Post Treatment	Non-Treated							Control sgRNA							A2AR sgRNA							Control sgRNA + shRNA 2 A2AR						Control sgRNA + SCH58261
	0	6.75	43.4	10.2	12.92	9.92	6.5		9.3	11.9	6.72	7.5	9.45	8.64		8.7	7	10.54	4.2	7.84	4		4	8.12	8.7	7.25	11.56		7.28	9	11.84	8.41
	2	21.2	43.92	27.73	35.84	20.7	19.32		19.6	24.3	15.2	11.2	19.68	16.38		15.21	11.84	13.65	8.7	15.91	12.87		8.12	11.22	10.5	14.04	17.15		18.04	17.48	13.94	26.4
	3	37.73	49.77	39.2	57.12	24	19.74		22.95	26.68	21.07	16.77	26.55	20.24		14.8	13.6	9.52	7.5	13.86	17.63		10.2	14	19.35	11.9	16.32		35.28	19.32	21	28
	4	40.5	58.96	45.36	65.86	28.91	25.48		24.91	27.28	13.2	19.35	38.25	22.5		16.4	9.86	10.89	6.25	11.16	22.05		12.6	13.3	21.56	17.1	19.76		30.72	22.05	22.5	33.15
	6	46.75	71.04	61.6	83.52	30.78	36.54		32.48	25.85	28.98	22.56	48	29.16		16.34	10.5	9.61	5.72	15.05	16.77		12.96	9.92	22.09	16.2	21.12		31.36	15.54	24.48	32.76
	8	45.1	71.28	68.53	85.26	30.8	48.3		33.15	29.68	34.56	28.42	48.38	26		11.55	10.2	9.8	6	10.36	22.05		15.91	9.6	30.21	21.6	19.8		28.52	16	39.44	43.89
	9	51.62	73.47	73.32	92.82	33.64	57.75		23.5	22.26	42.92	48.64	60.35	37.2		10.24	13.26	9.61	7.02	12.16	14.06		16.8	10.73	41.54	24.99	31.5		40.88	18.06	39.06	45.26
	12	76.5	119.56	107	123.17	43.52	69.42		34.16	35	94.34	64.24	85.68	37.12		22.5	18.04	15.17	10.54	13.53	17.6		28	10.54	42.84	37.2	40.2		55.9	24.99	49	67.45
	13								40.26	38.34	99.51	80.66	106.02	45.54		31.9	16.38	16.72	9.57	16	18.72		32.48	9	58.52	36.58	48.19		63.84	28	56.21	77.7
	Panel F CPM list
	keytype	Mock	Mock	Mock_aCAR	Mock_aCAR	Mock_aCAR_N	Mock_aCAR_N	KO	KO	KO_aCAR	KO_aCAR	KO_aCAR_N	KO_aCAR_N	SYMBOL
	ENSMUSG00000000001	28.2297	29.0776	29.2351	37.3555	30.7682	35.2833	28.4913	23.3773	43.4233	41.3673	46.058	32.9655	Gnai3
	ENSMUSG00000000028	36.2832	40.5448	34.0901	35.3386	37.7609	37.0698	37.8555	35.7794	32.7625	38.819	34.5863	33.7205	Cdc45
	ENSMUSG00000000056	2.54322	2.37535	0.422168	0.0876889	0.745895	1.16122	2.29126	2.30481	0.606712	0.339773	0.599267	0.503291	Narf
	ENSMUSG00000000078	42.9804	38.8248	70.9243	68.3974	88.4818	76.5514	40.8441	41.4865	71.4187	70.248	80.9867	65.7633	Klf6
	ENSMUSG00000000085	12.2922	10.73	13.6149	11.4872	8.20484	11.7909	13.8472	14.0483	12.4809	11.8071	11.3005	9.89805	Scmh1
	ENSMUSG00000000088	314.766	338.283	293.935	302.878	260.038	309.064	335.818	343.416	303.096	300.019	318.896	306.336	Cox5a
	ENSMUSG00000000131	37.0462	37.0228	43.1667	39.2846	39.9054	39.3923	32.9742	32.9258	39.8697	43.8307	39.2092	39.9277	Xpo6
	ENSMUSG00000000134	9.749	11.4672	11.7152	10.0842	11.002	10.451	10.5597	11.3045	11.3542	10.448	10.4444	9.14311	Tfe3
	ENSMUSG00000000142	2.11935	2.21154	1.47759	0.876889	0.839132	1.25055	1.59392	2.19505	1.12675	1.01932	1.28414	1.17434	Axin2
	ENSMUSG00000000148	2.45844	2.12963	1.79421	3.50756	2.70387	2.94772	2.09202	3.40233	1.99348	2.29346	2.31146	2.68422	Brat1
	ENSMUSG00000000149	2.11935	2.62108	3.2718	2.01685	4.66184	2.41177	3.88517	4.60961	2.77354	3.99233	4.02365	3.35527	Gna12
	ENSMUSG00000000168	19.6675	22.7706	25.9633	24.816	21.7242	25.9042	21.6175	19.2067	24.4418	29.9849	23.029	27.3455	Dlat
	ENSMUSG00000000171	22.3803	23.6716	17.9421	20.4315	14.4517	15.6318	22.1156	13.7191	22.275	21.8304	32.446	17.5313	Sdhd
	ENSMUSG00000000184	711.253	727.514	1165.18	1171.79	1173.57	1164.35	682.496	688.149	1183.44	1175.53	1138.09	1148.51	Ccnd2
	ENSMUSG00000000194	12.6313	13.3511	14.1426	16.5732	16.3165	15.2745	12.3529	11.524	11.7876	13.506	15.2385	14.5954	Gpr107
	ENSMUSG00000000244	5.76463	5.5698	2.11084	2.3676	1.7715	1.69717	5.27985	5.81689	2.77354	2.71818	2.22585	1.76152	Tspan32
	ENSMUSG00000000247	1.10206	1.96581	1.37205	1.40302	1.49179	1.69717	0.498099	1.42678	2.2535	1.52898	1.11292	2.09704	Lhx2
	ENSMUSG00000000275	43.6586	37.4323	35.1455	33.1464	33.7517	30.0131	30.1848	38.6329	31.8957	29.3054	30.5626	30.4491	Trim25
	ENSMUSG00000000276	4.66257	3.52208	6.0159	4.7352	9.78987	6.52071	5.37947	5.37788	5.54708	8.15454	6.84877	6.87831	Dgke
	ENSMUSG00000000278	37.7244	31.2072	18.9976	17.5378	20.6986	19.7408	44.2312	40.389	21.4949	18.3477	18.4917	17.3635	Scpep1
	ENSMUSG00000000282	15.4289	16.0541	14.0371	13.5041	15.1976	14.5599	13.4487	14.5971	15.5145	16.6489	13.6119	14.4277	Mnt
	ENSMUSG00000000290	103.763	108.12	110.186	127.85	112.444	128.717	111.973	108.216	125.849	135.484	128.158	123.893	Itgb2
	ENSMUSG00000000295	21.5326	20.2315	11.7152	12.1888	14.172	13.3094	22.4145	19.3165	14.7344	11.3824	15.3241	13.9244	Hddc2
	ENSMUSG00000000301	3.8996	2.37535	3.69397	2.19222	3.44976	3.30502	3.38707	2.96332	2.68687	3.31278	2.56829	2.51645	Pemt
	ENSMUSG00000000303	6.61237	4.91453	3.06072	1.92916	2.79711	2.1438	3.28745	5.15837	2.51352	2.97301	2.31146	1.8454	Cdh1
	ENSMUSG00000000326	17.7177	17.938	27.8631	25.6052	27.2252	25.1896	19.0274	16.6824	31.1157	27.0119	24.2275	25.0807	Comt
	ENSMUSG00000000339	20.7696	21.7877	19.3142	20.9577	20.6986	21.7059	21.9164	18.5482	20.6282	23.2744	17.4644	19.6283	Rtca
	ENSMUSG00000000340	11.5293	11.3853	19.7364	15.0825	15.6638	14.7386	9.86236	8.45095	16.9013	19.452	17.8068	13.7566	Dbt
	ENSMUSG00000000346	129.704	149.893	109.658	110.839	101.535	121.571	150.326	152.885	118.742	125.036	130.555	116.512	Dazap2
	ENSMUSG00000000355	79.3484	82.6459	76.4124	87.2505	81.1161	74.1396	86.3704	71.449	80.4327	82.8196	77.7335	78.01	Mcts1
	ENSMUSG00000000374	18.9046	21.2963	21.3195	21.0453	21.9107	19.4728	18.7285	17.2312	17.248	22.5949	24.0563	19.2928	Trappc10
	ENSMUSG00000000378	35.6898	38.1695	23.2192	21.2207	20.1392	25.4576	49.1126	46.8644	22.3617	22.8497	23.1146	24.9129	Ccm2
	ENSMUSG00000000384	55.103	51.193	75.6736	71.2034	75.1489	74.1396	58.178	59.1567	68.9918	66.7653	67.974	64.6728	Tbrg4
	ENSMUSG00000000386	6.78191	8.60042	2.11084	3.41987	2.05121	3.03704	7.96959	9.43873	3.64027	2.88807	2.22585	2.01316	Mx1
	ENSMUSG00000000399	52.4751	52.1759	39.4727	46.2121	43.8213	37.9631	53.197	45.3278	39.4363	40.6028	38.5243	35.6498	Ndufa9
	ENSMUSG00000000409	283.06	271.855	132.139	125.921	143.025	147.565	296.967	295.674	124.116	119.77	118.997	123.474	Lck
	ENSMUSG00000000420	103.17	96.4885	78.9454	68.485	74.4963	78.5165	105.199	101.631	73.0655	78.8272	69.7718	77.1712	Galnt1
	ENSMUSG00000000439	11.5293	9.41951	12.454	8.85658	8.11161	7.77126	10.8586	9.21922	11.1808	13.0812	11.0436	9.05923	Mkrn2
	ENSMUSG00000000440	6.44282	8.68233	6.54361	7.45356	5.12803	5.98476	7.37187	4.60961	8.49397	7.05028	9.16023	6.03949	Pparg
	ENSMUSG00000000441	14.5811	14.4979	13.0872	12.2764	13.4261	13.0414	14.2456	12.1825	16.1212	17.1585	15.8378	12.6661	Raf1
	ENSMUSG00000000486	164.97	128.679	68.6023	58.6639	50.0682	65.2965	153.614	170.556	67.7784	61.4988	55.5606	64.4212	2001-09-01
	ENSMUSG00000000489	1.86503	1.63818	23.4303	19.6423	13.0532	11.2549	1.4943	1.31703	29.4689	34.5719	21.06	14.931	Pdgfb
	ENSMUSG00000000530	7.37533	6.5527	2.95518	2.45529	3.91595	3.57299	8.06921	9.21922	2.51352	1.95369	1.54097	3.43915	Acvrl1
	ENSMUSG00000000531	4.15392	1.8839	7.91565	7.1028	5.87392	6.61004	2.39088	3.07307	7.36722	6.62556	6.67755	5.70396	Grasp
	ENSMUSG00000000532	6.01895	5.07834	2.0053	2.63067	2.14445	4.37692	4.58251	4.49986	2.34018	3.1429	3.08195	4.11021	Acvr1b
	ENSMUSG00000000538	7.4601	5.07834	4.85493	4.03369	7.55219	5.18084	5.67833	6.36565	6.06712	5.09659	5.73584	6.37501	Tom1l2
	ENSMUSG00000000561	50.1014	50.0463	77.0457	86.2859	74.5895	80.0351	51.2046	45.2181	81.1261	81.2906	80.7299	72.7255	Wdr77
	ENSMUSG00000000562	5.25598	6.38888	2.21638	1.22764	2.70387	1.69717	7.37187	6.58516	1.47344	2.29346	2.31146	1.00658	Adora3
	ENSMUSG00000000563	211.341	226.478	173.722	171.607	167.453	182.58	224.244	209.298	169.446	172.859	183.376	179.926	Atp5pb
	ENSMUSG00000000568	418.953	373.914	366.02	335.849	307.309	356.406	396.487	395.658	426.605	395.92	385.414	381.075	Hnrnpd
	ENSMUSG00000000579	79.3484	80.9259	50.9768	47.7028	48.7629	47.1635	91.451	80.0097	43.4233	47.3133	50.5097	49.7419	Dynlt1c
	ENSMUSG00000000581	27.2972	24.9822	27.5465	22.7991	23.4025	20.4554	29.9856	27.5479	27.1287	25.398	26.3678	25.1645	C1d
	ENSMUSG00000000594	90.5385	86.7414	61.2144	59.5408	51.187	58.7757	91.9491	97.7896	59.8045	61.9235	59.2418	57.459	Gm2a
	ENSMUSG00000000600	16.6157	13.3511	11.6096	12.1888	11.3749	13.4881	12.2532	15.8044	12.6543	11.6372	12.071	12.1629	Krit1
	ENSMUSG00000000605	24.8388	26.7842	22.9026	23.2376	26.0131	20.3661	28.4913	26.6699	20.7149	22.8497	24.0563	21.0543	Clcn4
	ENSMUSG00000000627	5.17121	6.14316	2.63855	2.54298	3.44976	3.93029	3.48669	6.14615	1.99348	1.1892	2.82512	2.60033	Sema4f
	ENSMUSG00000000628	47.982	40.2991	100.582	106.63	132.863	112.728	38.9514	37.0964	102.968	99.6383	111.378	118.609	Hk2
	ENSMUSG00000000631	11.7836	9.74714	5.06602	4.20907	3.17005	4.19827	9.5635	9.32897	5.02704	3.65255	3.93804	5.20067	Myo18a
	ENSMUSG00000000673	10.4272	9.00996	3.06072	2.63067	3.44976	2.1438	12.1536	13.6093	1.73346	2.03864	2.48268	2.26481	Haao
	ENSMUSG00000000682	778.055	740.865	411.192	419.504	464.133	424.918	847.366	867.265	421.838	413.503	421.713	433.501	Cd52
	ENSMUSG00000000708	18.1416	16.136	6.33252	8.94427	8.29808	8.03924	15.9392	14.5971	9.3607	9.00397	9.41706	8.13653	Kat2b
	ENSMUSG00000000711	17.4634	15.0712	11.293	14.9948	17.6218	15.9891	15.2418	16.3531	13.6944	16.479	14.8105	16.4408	Rab5b
	ENSMUSG00000000738	30.9425	29.4052	29.3407	30.6034	26.9455	28.048	33.4723	30.9502	29.6422	33.0429	29.0217	28.2682	Spg7
	ENSMUSG00000000740	2263.21	2269.12	2240.87	2271.67	2178.95	2286.09	2400.94	2514.54	2199.16	2266.37	2242.2	2305.49	Rpl13
	ENSMUSG00000000743	92.8274	78.8781	66.8081	55.6825	71.8856	68.0655	87.8647	106.46	62.4914	55.7227	54.7901	59.1367	Chmp1a
	ENSMUSG00000000751	85.5369	97.2257	52.3489	44.3706	49.1358	47.1635	99.9187	104.485	50.7038	54.5335	48.1982	51.4195	Rpa1
	ENSMUSG00000000753	1.27161	1.63818	1.58313	1.31533	2.14445	1.69717	1.4943	2.85357	0.953405	0.934374	1.45536	0.671054	Serpinf1
	ENSMUSG00000000759	25.4322	24.7364	23.747	21.0453	22.0039	22.5992	22.5141	19.4262	22.9684	23.1045	22.3441	22.9836	Tubgcp3
	ENSMUSG00000000776	20.0914	19.6581	58.6814	55.0686	46.9914	58.8651	18.0312	20.5237	57.6377	57.9312	58.7282	52.51	Polr3d
	ENSMUSG00000000782	45.015	47.5071	16.0424	13.1533	15.0111	11.7016	52.1012	48.7302	15.0811	17.923	17.55	15.6859	Tcf7
	ENSMUSG00000000787	161.579	146.207	229.871	224.747	203.723	213.665	146.541	149.044	235.491	234.953	226.095	219.938	Ddx3x
	ENSMUSG00000000791	61.0372	61.4316	46.2274	48.4043	52.6788	51.0938	60.5689	66.2906	43.5966	46.6338	40.7502	49.3225	Il12rb1
	ENSMUSG00000000804	4.49302	5.16025	2.63855	4.12138	3.07682	4.37692	5.08061	6.36565	4.42033	4.9267	4.4517	3.85856	Usp32
	ENSMUSG00000000811	2.11935	2.70299	4.22168	3.33218	3.26329	3.84097	2.09202	2.19505	2.77354	4.75682	2.56829	3.60692	Txnrd3
	ENSMUSG00000000817	9.15558	5.81552	10.0265	12.4518	13.9855	15.5425	7.96959	6.80466	12.2209	11.977	18.4061	12.5823	Fasl
	ENSMUSG00000000823	10.4272	9.50142	9.81541	6.92742	8.20484	8.75383	12.1536	10.7558	8.14728	7.475	6.93438	6.87831	Zfp512b
	ENSMUSG00000000826	83.248	75.7656	79.2621	76.4647	82.1417	80.7497	77.305	73.5343	82.6862	81.7153	78.1616	77.5906	Dnajc5
	ENSMUSG00000000827	28.6536	23.5897	35.3566	31.3049	33.1923	36.2659	24.0084	26.6699	32.6758	39.1588	33.7302	34.056	Tpd52l2
	ENSMUSG00000000838	22.2955	22.443	19.5253	20.7823	23.4957	24.6537	23.311	22.9383	21.4083	23.5292	20.2039	22.3964	Fmr1
	ENSMUSG00000000876	11.3597	9.17378	4.64385	3.68293	5.40774	4.01962	8.26845	9.32897	3.90029	3.56761	3.5956	3.10363	Pxmp4
	ENSMUSG00000000881	5.42553	5.07834	3.06072	3.33218	2.42416	1.96515	4.38327	4.28035	1.82014	2.03864	2.22585	2.7681	Dlg3
	ENSMUSG00000000884	7.7992	4.75071	7.07132	4.91058	4.38213	4.28759	8.26845	7.79244	4.68035	5.09659	5.65023	4.44573	Gnb1l
	ENSMUSG00000000901	3.05186	2.04772	0.316626	0.263067	1.39855	1.16122	0.796959	2.0853	0.26002	0.764488	0.856096	0.838818	Mmp11
	ENSMUSG00000000902	56.8833	63.0698	50.5546	49.6319	50.0682	50.2006	61.4654	67.3881	52.9573	54.1088	53.4204	49.4902	Smarcb1
	ENSMUSG00000000915	20.4305	15.9722	14.0371	14.8194	19.673	20.5447	19.8243	21.5115	11.7009	11.6372	14.3824	14.6793	Hip1r
	ENSMUSG00000000916	17.5482	16.5456	22.2694	25.2544	25.6401	23.6711	13.3491	15.3654	23.4018	25.8227	22.6865	21.977	Nsun5
	ENSMUSG00000000934	6.27327	6.30698	10.132	9.4704	9.04398	9.28978	6.87377	6.80466	10.1408	10.2781	7.53365	7.71712	Top1mt
	ENSMUSG00000000959	32.0445	27.9309	26.28	26.0436	21.631	25.1003	31.0814	25.9016	24.7019	25.8227	24.2275	26.8422	Oxa1l
	ENSMUSG00000000976	12.9704	14.8255	13.4038	16.0471	11.1884	11.2549	11.257	10.0972	13.521	12.7415	13.5263	12.75	Heatr6
	ENSMUSG00000000982	25.4322	31.6987	3956.88	4178.73	2450.73	3014.71	29.9856	31.938	4574	4651.4	3801.24	3645.17	Ccl3
	ENSMUSG00000001016	20.1762	22.2792	24.9079	24.6406	24.2416	21.8846	19.0274	17.2312	25.6553	22.5949	26.3678	20.9704	Ilf2
	ENSMUSG00000001017	113.258	108.775	119.685	114.872	123.539	111.567	110.678	108.984	111.548	118.92	116.343	114.079	Chtop
	ENSMUSG00000001018	13.0552	14.1702	8.44336	8.94427	11.3749	8.93248	13.5483	8.3412	10.0541	10.1932	8.21852	8.97535	Snapin
	ENSMUSG00000001020	195.404	201.823	91.2939	69.8004	88.2021	83.6974	198.642	204.908	86.4131	80.5261	76.4494	79.3522	S100a4
	ENSMUSG00000001021	0.42387	0.900996	2.84964	1.84147	1.30532	1.96515	1.69354	2.30481	2.16683	1.52898	1.96902	2.85198	S100a3
	ENSMUSG00000001025	794.755	760.605	397.682	375.572	415.93	383.829	850.654	894.813	394.276	372.815	355.537	386.108	S100a6
	ENSMUSG00000001029	12.2074	12.8597	10.0265	9.29502	9.04398	11.7909	14.8434	16.5726	8.32062	9.59857	10.2732	9.39476	Icam2
	ENSMUSG00000001034	19.498	17.2008	19.1031	20.7823	18.4609	19.2942	16.9354	18.4384	15.3412	20.0466	19.6046	17.2796	Mapk7
	ENSMUSG00000001036	0.678191	1.06481	3.37735	3.77062	2.89034	2.76907	0.996198	0.548763	4.42033	4.75682	4.28048	3.18751	Epn2
	ENSMUSG00000001039	2.71277	1.80199	3.16626	2.71836	3.543	2.41177	2.39088	1.53654	1.12675	2.20852	2.31146	2.34869	B9d1
	ENSMUSG00000001052	12.377	11.5491	10.4487	11.5749	10.8155	10.183	11.257	10.8655	13.521	14.4403	13.2695	12.2467	Sec24b
	ENSMUSG00000001053	5.76463	5.65171	6.12144	5.26133	4.2889	5.35949	7.86997	6.0364	7.02053	6.45568	5.82145	5.11679	N4bp3
	ENSMUSG00000001054	18.3112	17.5285	10.0265	10.8734	14.2652	8.48586	14.5445	17.2312	11.9609	10.0233	8.98901	8.63982	Rmnd5b
	ENSMUSG00000001056	90.9624	81.9088	126.228	130.043	133.329	126.752	91.6503	89.1191	133.823	122.828	125.418	127.333	Nhp2
	ENSMUSG00000001062	4.49302	4.01353	5.38264	7.1028	5.40774	5.35949	6.17643	6.47541	5.89378	6.88039	8.56096	7.12995	Vps9d1
	ENSMUSG00000001065	7.29056	4.99643	8.0212	6.40129	8.39132	8.57518	6.57491	6.2559	7.36722	7.81477	6.2495	7.21383	Zfp276
	ENSMUSG00000001082	47.3038	43.6574	28.7074	30.165	28.1575	29.1199	45.7255	54.2178	31.7224	31.5988	32.1892	29.1909	Mfsd10
	ENSMUSG00000001089	8.90126	5.65171	5.69927	4.99827	3.44976	5.53814	5.87757	6.69491	5.11372	4.3321	5.73584	4.78126	Luzp1
	ENSMUSG00000001098	17.8025	21.9516	21.425	22.6237	22.6566	23.9391	23.6099	21.8408	25.6553	23.2744	29.1073	24.4096	Kctd10
	ENSMUSG00000001100	24.754	21.6239	26.4911	26.3944	23.8686	25.5469	21.4183	25.1334	26.9554	29.3054	26.4534	24.0741	Poldip2
	ENSMUSG00000001105	100.033	101.485	103.748	100.228	104.519	95.0416	94.8381	101.082	99.9342	95.646	102.303	103.342	Ift20
	ENSMUSG00000001120	2.20412	2.21154	1.05542	1.75378	0.932369	1.51852	1.59392	1.75604	1.21342	1.44403	0.941706	1.00658	Pcbp3
	ENSMUSG00000001123	37.4701	32.9273	11.8207	14.1179	14.8247	12.5948	37.8555	38.5232	16.7279	11.892	12.9271	15.8537	Lgals9
	ENSMUSG00000001127	26.7886	25.3098	26.5966	24.3775	22.0039	25.7256	25.5027	24.5846	24.0085	23.2744	23.5426	20.2994	Araf
	ENSMUSG00000001131	0.0847739	0.0819088	2.32192	3.24449	2.14445	2.76907	0.0996198	0.329258	2.86021	3.31278	3.85243	3.43915	Timp1
	ENSMUSG00000001134	21.4478	15.7265	20.6862	18.5024	22.1904	20.5447	19.2266	16.4629	20.3682	21.3207	19.947	20.3833	Uxt
	ENSMUSG00000001138	18.3959	16.2998	17.9421	17.8885	17.9947	19.7408	16.6365	17.4507	18.4614	20.5562	17.6356	19.0412	Cnnm3
	ENSMUSG00000001143	4.06915	3.93162	2.84964	4.03369	5.03479	2.94772	2.68974	3.73159	3.64027	3.7375	3.25317	4.02633	Lman2l
	ENSMUSG00000001150	26.4495	25.8832	23.8525	24.0268	23.7754	23.3138	27.6943	25.2431	25.3952	24.2937	24.3987	26.8422	Mcm3ap
	ENSMUSG00000001151	66.7171	65.7727	36.5175	31.4803	36.8286	34.3901	59.0746	63.6565	32.5024	37.8846	37.4114	34.056	Pcnt
	ENSMUSG00000001156	13.3943	10.4024	14.4593	11.838	28.9967	27.6014	10.8586	12.9508	13.0876	10.6179	18.6629	17.9507	Mxd1
	ENSMUSG00000001157	39.1655	37.5142	26.1744	27.0082	25.174	32.3356	35.1658	34.4623	32.7625	32.0236	29.2785	28.8553	Gmcl1
	ENSMUSG00000001158	42.7261	44.3946	44.1166	43.5814	52.1194	51.9871	48.216	44.6693	49.9237	47.9079	46.8285	47.4771	Snrnp27
	ENSMUSG00000001166	2.62799	2.94872	0.949878	0.964578	1.11884	1.33987	2.59012	3.40233	1.12675	0.424716	0.941706	0.335527	Oas1c
	ENSMUSG00000001173	3.98437	4.42307	4.11614	5.34902	2.89034	4.46624	4.28365	4.1706	4.8537	3.56761	3.33877	3.18751	Ocrl
	ENSMUSG00000001175	1299.92	1311.85	1200.86	1230.63	1285.64	1230.81	1293.26	1329.1	1159.34	1148.18	1188.18	1240.02	Calm1
	ENSMUSG00000001211	74.4315	74.537	106.07	110.663	93.7031	102.902	83.581	86.3753	107.648	105.414	105.642	109.13	Agpat3
	ENSMUSG00000001228	152.508	137.689	97.3098	83.9183	86.99	104.957	143.851	152.446	97.334	94.4568	96.2252	87.1532	Uhrf1
	ENSMUSG00000001229	16.3614	18.0199	16.1479	18.59	12.587	13.8454	11.9544	14.5971	17.768	19.0273	21.3168	13.4211	Dpp9
	ENSMUSG00000001248	47.6429	39.2343	26.1744	26.4821	34.5909	34.0328	46.124	44.5596	26.0886	26.842	25.8541	31.5395	Gramd1a
	ENSMUSG00000001270	7.03624	7.4537	19.3142	17.5378	12.8667	11.4336	9.26465	8.45095	19.7615	21.4057	18.2348	16.5247	Ckb
	ENSMUSG00000001280	63.2413	59.9572	59.9479	67.2574	59.5784	55.5601	51.0054	50.7057	58.4177	56.742	51.7938	53.936	Sp1
	ENSMUSG00000001281	170.819	173.81	43.0612	37.0924	51.2803	38.4097	164.871	168.47	33.4558	37.5449	35.6992	36.9919	Itgb7
	ENSMUSG00000001285	50.8644	40.9544	42.7445	39.5477	40.8377	43.9478	47.2198	56.7421	42.7299	40.1781	43.6609	37.579	Myg1
	ENSMUSG00000001289	114.953	107.382	96.0433	98.4747	106.756	102.009	116.057	128.63	94.4738	91.9085	92.1159	99.3999	Pfdn5
	ENSMUSG00000001305	25.5169	29.3233	58.2592	59.6285	46.5252	56.7213	28.9894	27.6577	66.3916	65.0664	59.5843	56.033	Rrp15
	ENSMUSG00000001323	3.98437	1.47436	1.16096	0.7892	0.652658	1.0719	2.9886	2.52431	1.3001	1.10426	1.54097	0.838818	Srr
	ENSMUSG00000001348	41.7935	39.7258	10.8708	10.5227	18.3677	16.2571	42.3384	47.5229	10.7475	13.2511	12.6702	12.5823	Acp5
	ENSMUSG00000001366	11.5293	14.6617	10.132	10.2596	9.78987	9.64708	14.3453	12.9508	9.44738	10.448	12.3278	8.89147	Fbxo9
	ENSMUSG00000001376	10.3424	10.2386	10.132	9.20734	9.88311	9.55776	9.06541	9.10947	9.18736	11.2974	10.958	11.2402	Vps50
	ENSMUSG00000001380	40.4372	37.1866	57.3093	54.9809	51.2803	56.8999	45.6259	40.0597	52.784	51.1358	57.016	54.6909	Hars
	ENSMUSG00000001383	72.3122	71.0968	69.4467	67.1697	82.1417	66.1004	68.14	72.327	66.4783	61.7537	60.6116	63.163	Zmat2
	ENSMUSG00000001403	131.654	131.054	119.263	114.96	114.495	105.939	134.088	119.082	119.002	125.546	110.522	106.11	Ube2c
	ENSMUSG00000001415	19.0741	18.5114	23.747	19.73	24.5213	24.8323	19.4259	18.4384	21.5816	18.1778	22.9434	19.2928	Smg5
	ENSMUSG00000001416	233.976	248.347	316.943	311.909	289.873	316.299	252.636	250.017	321.817	323.039	321.122	329.571	Cct3
	ENSMUSG00000001418	26.5342	20.2315	14.7759	14.644	16.6894	16.3464	21.4183	23.8163	13.6944	14.0156	14.3824	11.9112	Glmp
	ENSMUSG00000001419	84.4348	74.7827	61.2144	63.3114	59.1122	68.0655	72.0251	77.0464	59.1978	67.7846	65.6626	67.5248	Mef2d
	ENSMUSG00000001424	77.9072	67.6566	80.3175	74.5356	77.1069	80.6603	75.8107	76.7171	74.7989	67.8696	71.1416	78.3456	Snd1
	ENSMUSG00000001436	33.8248	32.7635	77.0457	78.2185	67.317	75.0329	31.5795	33.9136	82.9462	81.8002	71.8265	73.816	Slc19a1
	ENSMUSG00000001440	260.68	275.705	310.505	290.075	263.581	280.123	272.56	259.455	288.708	288.042	290.473	281.675	Kpnb1
	ENSMUSG00000001441	31.112	32.9273	23.3248	22.5361	22.7498	28.9412	29.3879	24.9138	22.535	22.6798	22.9434	24.829	Npepps
	ENSMUSG00000001444	43.2347	40.6267	90.5551	78.3939	79.8108	73.7823	42.9362	45.2181	90.7468	82.5647	64.9777	77.5068	Tbx21
	ENSMUSG00000001445	40.5219	40.7906	35.9898	34.5494	34.4044	35.3726	39.051	44.9986	33.0225	33.2128	30.6482	32.7978	Mrpl10
	ENSMUSG00000001467	38.233	41.8554	62.1643	64.1006	60.7904	63.0633	38.254	33.0355	63.3581	62.3483	60.7828	62.8274	Cyp51
	ENSMUSG00000001472	120.209	117.13	114.408	121.712	108.807	122.464	118.647	128.301	109.035	116.117	107.697	120.874	Tcf25
	ENSMUSG00000001473	134.706	149.238	144.487	134.778	147.687	198.837	125.919	124.35	147.518	145.508	193.991	196.032	Tubb6
	ENSMUSG00000001482	15.8527	14.0883	10.2376	10.8734	8.76427	8.12856	12.6517	13.4996	7.88726	9.00397	8.56096	10.2336	Def8
	ENSMUSG00000001507	1.10206	0.737179	4.64385	3.41987	6.43334	6.78869	1.09582	0.439011	5.37374	4.75682	5.3078	5.20067	Itga3
	ENSMUSG00000001517	41.1154	42.183	16.6756	19.8177	18.7406	19.6515	40.8441	44.5596	19.4148	21.1508	18.5773	21.5576	Foxm1
	ENSMUSG00000001518	8.64694	6.30698	6.43806	7.36587	6.99277	8.03924	8.06921	7.13392	9.70739	7.98465	7.53365	6.79442	Itfg2
	ENSMUSG00000001521	4.74734	4.25926	6.64915	5.26133	4.47537	4.46624	4.68213	3.84134	5.72043	6.45568	7.36243	5.11679	Tulp3
	ENSMUSG00000001524	25.0931	21.0506	27.652	28.4112	22.1904	24.2964	23.7095	30.7307	27.7354	31.2591	30.8195	25.0807	Gtf2h4
	ENSMUSG00000001525	1798.22	1601.23	1115.79	1026.92	1147.93	1071.36	1558.45	1606.01	1135.07	1026.79	1032.45	1091.13	Tubb5
	ENSMUSG00000001542	3.22141	3.11253	39.4727	36.5663	23.3092	25.011	3.68593	3.29258	37.9628	37.9696	34.4151	34.6432	Ell2
	ENSMUSG00000001569	31.9598	30.3062	40.2115	37.7939	42.1431	39.1243	30.1848	30.0722	39.783	34.8267	38.0107	32.2106	Nom1
	ENSMUSG00000001576	60.2743	59.7934	51.8211	41.9153	41.5836	46.7169	71.527	66.5101	46.5435	43.0662	41.435	45.0445	Ergic1
	ENSMUSG00000001588	45.4388	35.3027	26.1744	24.5529	33.3788	30.8171	41.7407	47.4131	25.6553	24.9733	23.029	21.5576	Acap1
	ENSMUSG00000001627	84.0957	78.5505	183.96	175.816	143.492	160.338	78.2016	78.3634	200.822	190.952	174.558	179.339	Ifrd1
	ENSMUSG00000001630	4.57779	4.50498	7.91565	8.6812	8.39132	8.30721	4.28365	5.48763	7.97393	6.45568	8.47535	6.87831	Stk38l
	ENSMUSG00000001632	36.368	37.7599	34.4067	34.8125	41.7701	40.1962	40.7445	36.7671	35.536	38.5642	38.5243	36.9919	Brpf1
	ENSMUSG00000001642	80.1114	87.5605	80.6341	79.6215	73.5639	74.1396	86.1712	88.1314	75.839	78.9122	78.6752	84.4689	Akr1b3
	ENSMUSG00000001663	1.10206	0.491453	2.11084	3.1568	3.26329	3.48367	1.29506	0.329258	3.29358	2.80312	1.62658	3.01974	Gstt1
	ENSMUSG00000001665	4.15392	3.19444	4.11614	3.1568	2.61063	4.28759	3.18783	2.52431	3.03356	4.50199	2.6539	2.93586	Gstt3
	ENSMUSG00000001666	35.3507	33.0911	44.1166	41.3892	39.6257	50.6472	40.4457	42.145	45.8501	45.3596	39.9797	46.3866	Ddt
	ENSMUSG00000001674	133.773	135.723	229.237	235.182	213.792	213.933	123.927	125.228	242.078	221.787	208.716	204.336	Ddx18
	ENSMUSG00000001687	36.7071	37.4323	63.1141	68.485	62.8416	76.2834	37.1582	37.6452	62.2313	64.8116	77.0486	70.7123	Ubl3
	ENSMUSG00000001700	113.004	127.532	24.0636	23.5883	28.0643	30.9064	116.356	129.398	17.248	20.3014	28.508	24.9129	Gramd3
	ENSMUSG00000001707	23.2281	20.641	57.0982	60.0669	51.2803	58.1505	20.9202	18.2189	63.8781	67.0201	65.577	56.8718	Eef1e1
	ENSMUSG00000001729	293.657	298.23	235.253	224.133	246.332	251.092	269.571	285.796	234.538	229.516	247.497	242.083	Akt1
	ENSMUSG00000001741	87.4019	77.5676	18.2588	16.7486	23.9619	24.475	81.6883	86.8143	15.6878	17.0736	17.8924	20.3833	Il16
	ENSMUSG00000001750	13.9029	13.2692	7.2824	10.3473	10.3493	8.84316	14.146	14.7069	6.50049	7.98465	6.76316	6.29113	Tcirg1
	ENSMUSG00000001751	6.27327	5.73361	3.90506	3.68293	4.56861	2.41177	5.27985	7.68268	4.42033	3.05795	3.16756	4.78126	Naglu
	ENSMUSG00000001755	36.5376	27.9309	28.2853	21.5715	28.1575	28.6733	33.9704	33.5843	22.795	20.3864	26.2821	26.4228	Coasy
	ENSMUSG00000001761	3.05186	2.21154	1.89976	2.89373	3.07682	2.05447	1.9924	2.74382	1.82014	2.03864	2.48268	2.34869	Smo
	ENSMUSG00000001763	1.01729	0.491453	2.0053	1.66609	0.839132	2.5011	0.597719	1.09753	2.6002	2.29346	2.6539	1.17434	Tspan33
	ENSMUSG00000001767	17.2939	20.3953	17.8366	21.6592	16.9691	17.865	21.7171	17.8897	21.0616	19.2821	20.2039	16.6086	Crnkl1
	ENSMUSG00000001774	95.4554	77.5676	98.1541	103.911	110.765	99.0612	78.3012	82.3145	105.655	102.102	95.7972	102.336	Chordc1
	ENSMUSG00000001783	96.5575	90.0996	96.2543	89.7058	95.0084	92.0046	98.524	97.6799	87.0199	89.7849	89.2052	93.1927	Rtcb
	ENSMUSG00000001785	44.7606	41.9373	67.1247	64.0129	63.4943	63.6886	42.1392	43.7913	72.8055	62.773	61.4677	62.5758	Pwp1
	ENSMUSG00000001786	24.9235	24.5726	13.1928	12.8026	12.214	14.3813	29.4875	27.1089	14.6478	16.2241	16.437	15.9375	Fbxo7
	ENSMUSG00000001794	117.327	117.293	82.8505	78.1308	87.3629	79.1418	107.589	120.728	74.4523	78.6573	70.1143	71.2995	Capns1
	ENSMUSG00000001829	13.8181	15.8084	16.0424	13.241	16.2232	15.4532	16.238	16.0239	15.5145	16.6489	13.7831	14.176	Clpb
	ENSMUSG00000001833	96.3879	92.475	102.798	112.68	112.537	112.817	100.915	89.6679	116.835	116.797	107.44	100.91	2007-09-01
	ENSMUSG00000001844	36.5376	39.8077	28.0742	29.1127	32.4464	34.8367	37.6563	39.0719	30.1623	29.0506	26.7102	33.1333	Zdhhc4
	ENSMUSG00000001847	257.289	275.213	201.796	212.119	211.554	240.194	272.958	285.247	210.789	219.493	243.816	222.287	Rac1
	ENSMUSG00000001855	38.3178	37.8419	33.2457	35.4263	38.0406	32.3356	31.3802	38.3037	35.1893	35.846	29.6209	33.8044	Nup214
	ENSMUSG00000001891	15.0898	13.5149	12.454	11.6626	10.0696	11.5229	12.3529	13.0606	14.5611	11.892	13.2695	11.7434	Ugp2
	ENSMUSG00000001909	36.6223	29.9786	42.1113	41.5645	34.9638	46.0916	37.5567	40.9377	41.1698	42.9812	39.9797	37.8307	Trmt1
	ENSMUSG00000001910	54.5096	51.3568	59.7368	54.6302	65.4523	59.3117	56.5841	60.5835	58.5911	52.7497	54.0197	52.51	Nacc1
	ENSMUSG00000001911	6.35804	6.79843	9.39324	9.11965	7.92513	8.03924	6.97339	5.59738	10.1408	10.7028	7.96169	8.7237	Nfix
	ENSMUSG00000001918	129.026	111.15	204.013	196.774	192.627	200.356	125.82	114.801	193.368	201.23	187.656	170.028	Slc1a5
	ENSMUSG00000001924	365.715	296.018	317.682	288.409	310.386	307.992	336.615	335.294	310.377	287.278	284.909	306.168	Uba1
	ENSMUSG00000001942	5.34076	6.5527	2.11084	1.49071	1.49179	0.893248	6.37567	5.92664	1.04008	1.52898	2.73951	1.17434	Siae
	ENSMUSG00000001962	15.9375	13.5149	12.7706	11.7503	10.9087	14.024	16.238	12.8411	10.3141	10.3631	11.3861	9.05923	Fam50a
	ENSMUSG00000001964	456.931	432.151	546.391	544.11	516.253	564.444	449.186	503.874	549.595	539.729	543.193	574.171	Emd
	ENSMUSG00000001983	2.11935	3.68589	2.95518	3.50756	2.70387	2.59042	1.79316	1.75604	2.2535	2.88807	4.02365	2.34869	Taco1
	ENSMUSG00000001995	3.64528	3.27635	3.69397	4.47213	5.59421	7.05666	2.19164	4.06085	6.06712	6.45568	5.47901	6.4589	Sipa1l2
	ENSMUSG00000001998	6.01895	5.48789	6.64915	6.3136	4.84832	7.23531	5.08061	6.80466	4.24699	5.60625	5.47901	4.52962	Ap4e1
	ENSMUSG00000001999	35.2659	32.8454	33.7735	32.2695	33.1923	32.1569	39.7483	42.8035	35.536	28.2861	31.2475	30.533	Blvra
	ENSMUSG00000002010	39.1655	41.9373	35.7788	37.1801	38.4136	33.6755	43.235	41.267	38.8296	34.7417	33.6446	31.6234	Idh3g
	ENSMUSG00000002014	163.19	154.48	170.345	167.135	164.097	170.61	178.618	198.762	164.506	161.137	169.764	166.925	Ssr4
	ENSMUSG00000002015	64.7673	79.2058	65.7527	56.0332	52.6788	66.9043	77.9027	76.3878	64.5715	61.6687	64.464	64.0018	Bcap31
	ENSMUSG00000002017	29.5013	25.3917	35.251	35.7771	37.2015	39.4816	29.4875	26.1211	40.2164	34.1471	36.6409	36.0692	Fam98a
	ENSMUSG00000002028	48.2364	37.1047	24.6968	23.2376	38.5068	27.1548	42.0396	41.8158	22.7084	23.954	24.7412	24.4935	Kmt2a
	ENSMUSG00000002031	6.86669	6.06125	4.74939	2.63067	3.07682	4.01962	6.57491	8.3412	3.64027	3.82244	2.91073	3.6908	Ift46
	ENSMUSG00000002033	81.9764	78.6324	43.3778	38.9339	38.973	40.9108	74.9141	68.7052	40.1297	39.2437	40.9214	42.7797	Cd3g
	ENSMUSG00000002043	33.9096	31.5349	21.7417	27.622	25.174	28.7626	35.6639	40.9377	22.535	20.7261	20.3751	26.0872	Trappc6a
	ENSMUSG00000002052	68.6669	45.5413	70.5021	68.7481	72.818	68.3335	55.6875	66.0711	73.9322	61.7537	61.2965	71.2995	Supt6
	ENSMUSG00000002055	36.1985	38.7428	21.8472	22.0976	22.4701	21.7059	37.4571	42.584	21.755	21.3207	20.2039	17.2796	Spag5
	ENSMUSG00000002058	22.4651	18.4295	13.6149	11.3119	12.4005	13.3094	20.8205	21.9505	9.88074	12.1469	11.1292	10.8207	Unc119
	ENSMUSG00000002059	0.508644	0.327635	2.74409	0.7892	3.72947	2.32245	0.996198	0.219505	1.64679	0.764488	2.39707	1.34211	Rab34
	ENSMUSG00000002064	21.8717	18.9209	17.6255	20.5192	20.1392	17.7756	20.5217	19.6457	20.7149	19.2821	19.6046	21.1382	Sdf2
	ENSMUSG00000002068	80.7895	87.3967	67.1247	64.1006	60.3243	67.9762	84.1788	89.1191	67.9518	68.9738	71.7409	64.4212	Ccne1
	ENSMUSG00000002076	0.508644	0.327635	1.47759	1.75378	3.17005	2.59042	0.398479	0.109753	1.47344	1.78381	1.54097	3.77468	Hsf2bp
	ENSMUSG00000002083	27.7211	29.1595	14.1426	12.1888	12.3073	10.3617	34.2692	36.9866	12.8276	10.7878	10.0163	9.6464	Bbc3
	ENSMUSG00000002102	154.119	154.152	163.274	157.665	171.742	157.658	142.257	159.8	158.525	163.431	154.697	154.678	Psmc3
	ENSMUSG00000002103	3.73005	3.19444	3.37735	2.89373	2.61063	3.66232	3.58631	4.28035	2.42685	3.31278	2.73951	3.01974	Acp2
	ENSMUSG00000002105	1.6107	2.70299	2.32192	1.75378	1.95797	2.59042	3.98479	2.19505	1.64679	2.03864	3.93804	2.93586	Slc39a13
	ENSMUSG00000002107	364.782	331.157	159.263	158.629	169.878	170.878	314.4	304.344	155.665	159.778	156.494	161.137	Celf2
	ENSMUSG00000002109	13.14	14.1702	6.0159	7.97969	5.87392	6.87801	13.7475	15.1459	5.54708	7.22017	8.13291	4.6135	Ddb2
	ENSMUSG00000002129	87.741	77.0762	82.745	82.9537	81.5823	79.2311	81.1902	77.9244	86.4131	86.7269	77.8191	81.9525	Sf3a1
	ENSMUSG00000002147	26.9581	25.8013	29.2351	26.6574	31.1411	30.1918	27.3955	29.1942	25.5686	27.1818	23.7995	23.3191	Stat6
	ENSMUSG00000002204	3.73005	4.25926	2.21638	1.92916	2.33092	1.7865	3.08822	4.1706	2.08016	1.69886	2.14024	1.25823	Napsa
	ENSMUSG00000002205	31.7902	23.2621	9.07662	9.90885	10.9087	12.2375	25.3034	31.06	10.8341	9.76846	10.958	7.96877	Vrk3
	ENSMUSG00000002210	15.005	12.2863	12.2429	11.9257	13.0532	14.292	13.7475	16.2434	11.7876	10.2781	9.41706	10.1497	Smg9
	ENSMUSG00000002221	26.3647	28.0947	25.9633	24.816	20.4189	26.3508	30.8822	25.4626	29.7289	31.8537	27.0526	24.6612	Paxip1
	ENSMUSG00000002222	28.1449	30.8796	23.8525	19.73	24.1483	24.9216	25.7019	28.2064	26.0886	23.6991	27.2239	22.732	Rmnd5a
	ENSMUSG00000002227	20.8544	20.3134	7.70457	9.11965	10.9087	9.02181	21.8167	21.4018	7.28055	8.40937	9.24584	11.0724	Mov10
	ENSMUSG00000002228	12.9704	11.9587	10.4487	9.99654	12.3073	13.4881	13.3491	15.9141	9.70739	10.8727	10.6156	9.56252	Ppm1j
	ENSMUSG00000002233	6.44282	5.81552	7.49349	4.82289	4.56861	6.96734	7.07301	7.02417	6.41381	4.24716	4.87975	7.04607	Rhoc
	ENSMUSG00000002250	6.69714	7.78133	7.17686	5.26133	6.71305	5.53814	9.06541	6.58516	5.46041	4.84176	5.99267	6.71054	Ppard
	ENSMUSG00000002257	91.8949	77.8952	41.2669	40.863	54.6368	43.8585	90.2556	97.7896	38.5696	37.29	37.8394	37.4113	Def6
	ENSMUSG00000002274	15.6832	14.1702	7.38794	6.22591	6.34011	9.11113	17.4335	17.1214	7.1072	5.69119	6.84877	7.29771	Metrn
	ENSMUSG00000002279	9.49468	8.84615	6.86023	5.26133	6.43334	5.89544	8.26845	9.54848	6.76051	4.58693	6.16389	4.78126	Lmf1
	ENSMUSG00000002280	5.34076	5.40598	5.2771	4.47213	6.24687	5.00219	6.77415	6.0364	4.8537	5.43636	6.50633	4.11021	Ciao3
	ENSMUSG00000002289	6.35804	5.89743	3.2718	6.48898	4.10242	4.73422	7.07301	6.69491	4.507	5.01164	4.53731	6.29113	Angptl4
	ENSMUSG00000002297	41.8783	44.0669	36.6231	36.5663	31.887	31.4423	42.4381	35.1208	37.6162	35.4213	32.3604	35.9014	Dbf4
	ENSMUSG00000002307	35.1812	40.2991	30.8183	30.0773	30.6749	28.4946	32.0776	35.4501	29.8156	30.2398	33.3877	35.3142	Daxx
	ENSMUSG00000002308	7.20578	5.07834	10.8708	10.7857	10.5358	8.30721	6.17643	5.70714	9.01401	8.40937	9.7595	8.89147	Cd320
	ENSMUSG00000002319	25.4322	24.245	52.1378	60.0669	55.4759	54.2202	28.0928	30.5112	49.4037	51.8153	54.0197	48.4837	Ipo4
	ENSMUSG00000002320	3.05186	2.62108	3.2718	4.12138	3.44976	4.73422	2.59012	3.07307	3.98697	4.58693	3.33877	2.43257	Tm9sf1
	ENSMUSG00000002325	42.5565	41.4458	21.3195	19.6423	21.4445	25.8149	38.9514	44.1206	21.4083	18.6875	21.06	22.3964	Irf9
	ENSMUSG00000002326	9.07081	10.2386	9.18216	12.3641	9.78987	11.2549	8.56731	10.9753	11.4409	10.8727	11.4717	9.47864	Gmpr2
	ENSMUSG00000002329	47.3886	45.5413	26.1744	22.0099	26.9455	29.7452	44.1316	43.6816	22.795	24.9733	22.7722	22.3964	Mdp1
	ENSMUSG00000002332	23.991	22.0335	8.65445	8.94427	12.0276	13.3094	19.5255	23.5968	9.3607	11.6372	11.8141	9.05923	Dhrs1
	ENSMUSG00000002342	21.1087	22.6887	23.958	27.2713	26.386	30.7277	21.219	24.4748	28.0821	27.1818	29.7065	25.7517	Tmem161a
	ENSMUSG00000002343	11.8683	7.78133	14.987	14.2056	13.7058	14.9172	12.851	10.7558	15.1678	16.9886	13.4407	15.4342	Armc6
	ENSMUSG00000002345	25.1779	25.5555	13.7205	15.2579	17.5285	20.7234	26.0008	27.1089	15.6012	18.0079	19.0909	18.0346	Borcs8
	ENSMUSG00000002346	2.11935	2.21154	0.738794	0.613822	1.11884	1.0719	2.59012	2.30481	1.56012	1.78381	1.71219	1.25823	Slc25a42
	ENSMUSG00000002365	5.67985	3.84971	7.17686	9.03196	5.03479	4.19827	4.18403	3.40233	9.44738	10.1932	10.8724	7.29771	Snx9
	ENSMUSG00000002372	40.7763	41.6916	43.4833	41.9153	39.0662	40.2855	60.6685	49.4984	42.3832	40.4329	41.0926	48.232	Ranbp3
	ENSMUSG00000002379	92.0645	88.5434	76.0958	79.6215	85.1253	84.144	97.0297	99.8749	80.346	80.0164	76.1069	81.0298	Ndufa11
	ENSMUSG00000002393	2.2889	1.80199	1.58313	2.98142	3.72947	1.87582	2.4905	2.0853	3.03356	2.46335	2.73951	2.7681	Nr2f6
	ENSMUSG00000002395	71.634	86.0861	67.4414	78.3939	71.8856	71.2812	77.7035	81.9852	70.2053	77.638	74.3091	78.765	Use1
	ENSMUSG00000002396	13.3095	10.73	8.97107	10.9611	9.6034	8.21789	11.257	11.963	10.2274	10.3631	8.64657	8.97535	Ocel1
	ENSMUSG00000002413	13.7334	12.2863	14.3537	13.3287	12.9599	13.5774	15.4411	14.8166	12.3943	13.2511	13.9544	13.2533	Braf
	ENSMUSG00000002416	45.8627	45.2955	43.6944	33.8479	34.4976	40.1962	50.0092	44.9986	33.2825	38.1395	36.5553	43.0313	Ndufb2
	ENSMUSG00000002428	6.52759	7.04415	5.17156	5.34902	6.61982	4.64489	6.37567	5.70714	6.24047	6.37073	5.39341	5.45232	Hltf
	ENSMUSG00000002455	56.2051	43.4116	45.0665	46.2997	48.9494	41.3574	51.2046	46.4254	46.1968	48.3326	41.0926	42.6119	Prpf6
	ENSMUSG00000002458	34.3334	31.9444	23.6414	25.6052	22.9363	22.1526	32.8745	30.8405	22.795	21.5756	20.7175	24.158	Rgs19
	ENSMUSG00000002477	431.669	454.757	521.8	507.105	485.671	515.851	415.215	407.292	512.412	510.084	513.315	524.68	Snrpd1
	ENSMUSG00000002486	7.54488	8.92806	9.18216	9.11965	8.67103	8.21789	6.87377	6.91442	7.80059	9.93835	7.79047	8.97535	Tchp
	ENSMUSG00000002489	6.1885	7.86324	6.12144	7.71662	6.43334	5.44882	7.17263	5.48763	6.93385	7.98465	6.67755	7.801	Tiam1
	ENSMUSG00000002496	7.12101	7.69942	6.75469	6.75205	4.38213	5.44882	5.87757	8.45095	5.20039	5.94602	5.65023	4.52962	Tsc2
	ENSMUSG00000002524	121.905	118.604	122.534	113.119	111.045	116.748	108.785	113.045	109.122	122.488	114.717	112.318	Puf60
	ENSMUSG00000002546	30.5186	33.5007	33.5624	27.7974	36.8286	36.8018	28.3917	33.5843	33.4558	28.0312	32.1036	28.8553	Golga2
	ENSMUSG00000002550	32.0445	29.8148	28.2853	26.4821	31.6073	28.2266	34.1696	31.2795	27.1287	24.8883	21.7448	24.4096	Uck1
	ENSMUSG00000002565	0.169548	0.0819088	3.58843	3.77062	3.07682	4.73422	0.29886	0.109753	2.68687	1.69886	3.85243	4.27797	Scin
	ENSMUSG00000002578	19.0741	14.8255	19.7364	16.6609	31.6073	28.316	20.6213	19.975	18.4614	20.0466	19.519	18.2023	Ikzf4
	ENSMUSG00000002580	47.0495	47.3433	46.544	43.5814	42.889	43.3225	46.9209	44.9986	45.4167	45.1897	45.2019	44.0379	Mien1
	ENSMUSG00000002602	11.5293	7.37179	18.0477	15.9594	12.8667	12.2375	9.36427	10.646	13.3477	15.2898	12.3278	10.9046	Axl
	ENSMUSG00000002603	81.5525	61.2678	79.051	72.5187	78.5987	95.9349	81.7879	93.619	76.7924	71.5221	72.3401	77.0035	Tgfb1
	ENSMUSG00000002608	30.1795	22.8525	30.0795	23.676	27.8778	28.316	29.1886	31.3893	24.0085	29.3054	26.539	23.7385	Ccdc97
	ENSMUSG00000002625	6.86669	6.47079	6.12144	5.78747	5.12803	3.66232	7.37187	8.78021	5.20039	4.41704	5.99267	5.78784	Akap8l
	ENSMUSG00000002635	12.2074	12.614	19.2087	18.1516	15.3841	17.6863	15.1422	15.0361	14.8211	19.6219	19.1766	19.4606	Pdcd2l
	ENSMUSG00000002658	65.7846	77.4857	91.8216	91.6349	84.8455	78.4272	72.324	67.2784	78.9593	81.3755	84.8391	86.7338	Gtf2f1
	ENSMUSG00000002660	23.9062	23.9174	41.9002	43.9321	35.3368	38.5883	26.1004	26.4504	36.1427	37.6298	39.466	42.3603	Clpp
	ENSMUSG00000002661	7.20578	7.37179	5.38264	6.75205	6.43334	7.14599	7.17263	7.24367	5.37374	6.71051	4.70853	6.96219	Alkbh7
	ENSMUSG00000002668	29.6709	32.8454	11.0819	11.3996	15.8503	14.8279	32.4761	41.8158	10.7475	11.2125	10.2732	10.653	Dennd1c
	ENSMUSG00000002679	5.5103	6.63461	8.33782	8.85658	5.78069	8.84316	5.18023	5.15837	9.3607	10.1932	9.93071	7.96877	Med6
	ENSMUSG00000002699	46.9648	39.1524	121.901	122.414	93.2369	106.475	48.216	46.5351	133.217	144.148	115.915	114.75	Lcp2
	ENSMUSG00000002718	72.736	66.3461	79.2621	74.7986	73.7504	80.1244	66.048	58.9372	76.5324	77.8929	73.3674	75.5775	Cse1l
	ENSMUSG00000002728	47.4734	53.896	60.8978	61.733	49.4155	64.4925	53.994	44.6693	68.4718	71.4372	74.0523	57.2074	Naa20
	ENSMUSG00000002731	4.74734	6.30698	2.42747	2.19222	0.839132	2.1438	4.68213	5.15837	3.29358	2.29346	1.71219	2.01316	Prkra
	ENSMUSG00000002733	15.9375	20.8048	41.7946	41.8276	33.5653	41.9827	17.7323	17.2312	48.4503	45.8693	43.9177	44.0379	Plekha3
	ENSMUSG00000002741	73.499	71.7521	69.0245	65.2406	65.732	67.083	71.1286	68.5954	72.8921	68.8889	69.3438	72.39	Ykt6
	ENSMUSG00000002748	125.974	119.587	85.8057	84.7075	93.5166	91.558	113.766	122.374	87.2799	77.8929	91.6879	85.3916	Baz1b
	ENSMUSG00000002763	5.67985	4.83262	3.90506	5.5244	6.43334	4.19827	5.27985	4.60961	3.98697	4.58693	5.13658	5.20067	Pex6
	ENSMUSG00000002767	42.0479	40.9544	45.8052	39.7231	37.2947	34.8367	46.8213	39.7305	43.1632	43.321	40.9214	40.0116	Mrpl2
	ENSMUSG00000002768	33.4009	34.6474	36.0954	37.7939	41.4904	41.8934	38.254	44.3401	40.7364	36.1008	38.0963	39.6761	Mea1
	ENSMUSG00000002778	67.0562	62.7421	55.6207	55.8578	68.5291	61.6341	68.7377	69.1442	47.9303	50.4562	53.1636	61.0659	Kdelr1
	ENSMUSG00000002781	4.06915	4.09544	1.47759	1.75378	2.89034	2.59042	4.58251	4.28035	2.42685	2.46335	2.6539	1.76152	Tmem143
	ENSMUSG00000002797	19.8371	21.2963	14.2482	14.0302	9.6034	12.9521	20.7209	22.609	12.6543	13.1662	12.7558	14.3438	Ggct
	ENSMUSG00000002799	5.00166	4.25926	2.74409	3.50756	2.79711	3.12637	4.88137	3.73159	2.16683	2.88807	2.39707	1.76152	Jag2
	ENSMUSG00000002803	7.37533	7.12606	3.79951	4.20907	4.56861	4.91287	4.78175	6.80466	3.81362	3.05795	4.70853	4.19409	Btbd6
	ENSMUSG00000002804	11.1902	7.78133	2.21638	3.24449	2.89034	2.05447	8.96579	9.65823	3.12023	3.22784	3.85243	2.51645	Nudt14
	ENSMUSG00000002812	41.7935	37.3504	28.7074	26.3067	33.9382	30.2811	41.7407	43.3523	28.6021	27.9463	26.2821	29.8619	Flii
	ENSMUSG00000002814	5.08644	3.52208	4.85493	3.77062	4.75508	5.09152	5.97719	5.26813	4.59368	4.16221	4.53731	5.36843	Top3a
	ENSMUSG00000002820	9.4099	9.58333	10.5542	14.4687	12.4937	13.3094	10.0616	8.88996	10.9208	11.6372	13.0983	11.8273	Atg4d
	ENSMUSG00000002825	17.8025	15.235	23.3248	20.1685	26.759	23.4031	17.1346	14.7069	28.5155	25.6528	26.539	20.9704	Qtrt1
	ENSMUSG00000002833	68.4973	53.9779	46.6496	41.9153	50.1614	49.7539	65.8487	71.3392	51.0505	45.5295	51.1089	45.5478	Hdgfl2
	ENSMUSG00000002835	52.0512	51.0292	35.6732	39.5477	38.7865	38.9456	57.7795	54.8763	31.9824	37.375	34.3295	39.1728	Chaf1a
	ENSMUSG00000002844	46.4561	43.1659	27.0188	32.0941	36.5489	37.8737	43.235	42.145	31.549	34.6568	34.6719	34.056	Adprh
	ENSMUSG00000002845	7.7992	6.30698	20.1585	22.7991	13.3329	19.4728	7.86997	7.13392	27.302	26.842	23.9707	18.3701	Tmem39a
	ENSMUSG00000002846	20.1762	22.3611	27.2298	23.676	23.8686	20.8127	21.9164	22.3895	26.782	23.3594	20.9744	26.1711	Timmdc1
	ENSMUSG00000002870	168.022	157.592	126.65	114.96	112.537	120.142	161.285	169.787	117.962	126.395	131.496	125.235	Mcm2
	ENSMUSG00000002871	13.9877	14.4979	8.23228	9.03196	8.95074	8.48586	14.0464	18.1092	7.02053	8.32443	7.61926	7.63324	Tpra1
	ENSMUSG00000002881	30.5186	27.6033	23.4303	23.2376	28.344	27.4227	30.2844	30.5112	26.0886	23.1895	24.4843	24.7451	Nab1
	ENSMUSG00000002885	16.3614	18.9209	20.1585	21.4838	18.1812	16.5251	24.4069	23.7066	23.5751	22.5949	17.2931	16.2731	Adgre5
	ENSMUSG00000002897	92.7427	91.4102	54.0375	52.8764	55.8489	58.7757	91.5506	93.0702	45.6768	47.1434	48.027	53.6005	Il17ra
	ENSMUSG00000002910	4.06915	3.11253	3.2718	2.10453	3.543	3.66232	2.68974	3.62184	2.86021	4.58693	3.16756	3.52303	Arrdc2
	ENSMUSG00000002948	33.6552	32.9273	35.8843	32.4449	37.1083	28.8519	31.0814	32.816	29.1222	32.1934	33.559	30.0297	Map2k7
	ENSMUSG00000002949	78.0768	79.943	80.9507	85.409	68.5291	81.9109	76.508	82.4242	89.5334	88.4258	77.7335	77.0873	Timm44
	ENSMUSG00000002957	30.8577	29.3233	22.0583	19.5546	24.8942	24.1177	29.7863	30.5112	18.6347	17.8381	22.4297	23.403	Ap2a2
	ENSMUSG00000002963	15.9375	20.5591	13.1928	15.8717	18.9271	18.8475	18.0312	19.4262	14.1277	13.0812	14.2112	18.8734	Pnkp
	ENSMUSG00000002968	25.4322	21.0506	23.4303	22.0976	21.9107	21.6166	19.6251	23.1578	22.7084	22.2551	21.8304	25.0807	Med25
	ENSMUSG00000002981	39.9285	37.4323	42.0057	43.2306	42.4228	42.9652	36.2616	43.023	44.29	38.819	37.5826	43.7863	Clptm1
	ENSMUSG00000002983	15.005	17.8561	27.0188	30.165	29.6493	28.4053	15.4411	20.414	32.6758	29.2204	32.1892	27.8487	Relb
	ENSMUSG00000002984	161.579	159.558	251.718	233.954	206.613	231.977	151.223	127.752	276.747	259.077	242.703	238.476	Tomm40
	ENSMUSG00000002985	9.57945	8.02706	7.07132	7.54125	8.11161	6.69936	8.46769	7.90219	7.1072	8.74914	6.16389	6.37501	Apoe
	ENSMUSG00000002996	9.07081	7.53561	4.22168	3.33218	2.23768	2.5011	7.77035	7.46318	4.68035	3.99233	3.25317	3.94244	Hbp1
	ENSMUSG00000002997	1.9498	3.03062	1.05542	1.05227	1.39855	2.41177	4.18403	2.19505	1.82014	0.764488	1.19853	1.34211	Prkar2b
	ENSMUSG00000003031	91.2167	89.1986	22.2694	19.6423	29.0899	27.1548	90.6541	79.5707	20.6282	24.1238	24.7412	24.7451	Cdkn1b
	ENSMUSG00000003032	0.508644	0.409544	1.47759	3.50756	1.67826	1.69717	0.29886	0.768268	1.73346	2.03864	1.71219	2.18093	Klf4
	ENSMUSG00000003033	39.8437	35.5484	32.5069	33.3218	33.0991	33.7648	33.3726	41.4865	35.536	33.9773	34.7575	30.0297	Ap1m1
	ENSMUSG00000003037	164.716	149.074	93.8269	85.1459	107.875	93.1658	160.488	154.971	88.4066	80.0164	77.5623	90.2568	Rab8a
	ENSMUSG00000003038	599.182	548.625	418.896	394.688	426.186	406.16	602.102	599.03	423.918	403.565	395.859	424.526	Hmgn2
	ENSMUSG00000003039	55.3574	59.0562	50.238	55.5071	54.4503	50.6472	60.3696	67.7174	50.5305	48.8423	54.3621	59.7238	Fam32a
	ENSMUSG00000003062	9.32513	13.2692	8.97107	10.0842	6.99277	10.451	9.06541	9.54848	9.01401	12.3168	11.5573	9.227	Stard3nl
	ENSMUSG00000003068	83.4175	80.1068	73.985	73.3079	75.3354	81.8216	91.7499	89.4484	72.3721	70.248	63.2655	66.0988	Stk11
	ENSMUSG00000003072	262.375	237.863	202.324	187.742	231.414	217.059	266.782	266.589	183.227	172.52	179.523	196.619	Atp5d
	ENSMUSG00000003099	115.123	84.2022	102.798	96.7209	98.4581	104.153	102.509	97.7896	107.821	100.573	98.1942	98.645	Ppp5c
	ENSMUSG00000003119	18.0568	13.8426	15.6202	13.8548	15.9435	14.6493	14.7437	12.6216	15.4278	12.5716	14.3824	12.6661	Cdk12
	ENSMUSG00000003123	4.2387	2.70299	3.2718	2.80605	4.38213	3.57299	1.39468	3.29258	3.20691	3.56761	2.99634	3.43915	Lipe
	ENSMUSG00000003131	49.8471	51.6844	61.6366	60.7684	61.4431	60.0263	46.7217	50.2667	65.6116	72.9662	68.5733	59.2205	Pafah1b2
	ENSMUSG00000003135	24.4149	19.9857	24.4858	27.5343	25.2672	26.0829	26.0008	21.731	30.4223	29.7301	23.6283	24.9968	Cnot11
	ENSMUSG00000003153	51.8816	56.4351	64.4862	60.0669	58.1798	69.852	44.3308	45.6571	59.6311	60.3096	57.9577	58.8011	Slc2a3
	ENSMUSG00000003154	13.9029	11.4672	7.70457	5.34902	6.80629	7.86059	8.56731	10.3167	7.54057	7.64488	6.84877	7.71712	Foxj2
	ENSMUSG00000003161	160.901	156.118	103.959	101.807	113.283	112.46	163.177	171.653	104.441	99.5534	106.584	108.543	Sri
	ENSMUSG00000003166	27.2124	26.4565	27.5465	28.0605	28.8102	27.9587	27.6943	26.5601	30.8556	31.5139	30.9051	31.3718	Dgcr2
	ENSMUSG00000003184	25.4322	22.5249	23.3248	22.273	26.1063	25.5469	23.2114	27.8772	21.4083	24.7185	20.7175	21.0543	Irf3
	ENSMUSG00000003190	7.12101	6.14316	4.32722	5.78747	6.24687	5.18084	6.07681	5.59738	5.54708	4.58693	4.87975	3.77468	Bcl2l12
	ENSMUSG00000003198	3.05186	2.21154	2.32192	1.75378	2.5174	2.94772	2.39088	2.85357	3.81362	3.56761	1.54097	2.68422	Zfp959
	ENSMUSG00000003199	13.4791	13.433	9.2877	10.698	11.5614	9.11113	12.2532	13.2801	7.97393	10.1932	9.8451	8.80759	Mpnd
	ENSMUSG00000003200	109.952	103.287	94.249	82.3399	85.9644	89.5035	95.635	91.5337	85.0264	74.665	75.1652	83.8818	Sh3gl1
	ENSMUSG00000003206	5.34076	6.63461	8.97107	12.3641	12.9599	11.7909	8.66693	8.23145	8.0606	9.68352	12.6702	10.4013	Ebi3
	ENSMUSG00000003208	3.05186	2.04772	1.37205	2.3676	3.63624	2.94772	2.68974	3.51208	2.6002	2.29346	2.56829	2.43257	Yju2
	ENSMUSG00000003226	21.1087	21.9516	24.6968	25.1667	29.1831	24.6537	21.3186	26.4504	24.5285	31.1741	32.7029	27.7649	Ranbp2
	ENSMUSG00000003228	1.18683	2.29345	1.89976	1.92916	2.42416	1.7865	1.9924	2.0853	2.68687	2.03864	1.62658	1.50987	Grk5
	ENSMUSG00000003234	10.0033	9.82905	12.0318	12.978	12.3073	7.68194	11.4563	9.10947	9.18736	13.6758	12.9271	11.6596	Abcf3
	ENSMUSG00000003235	36.6223	29.2414	33.5624	32.4449	34.9638	35.3726	26.7977	36.2184	35.1893	29.3903	28.6792	29.8619	Eif2b5
	ENSMUSG00000003269	18.3959	12.614	16.6756	19.9931	26.1996	24.3857	15.1422	17.7799	19.4148	18.0079	16.7795	20.8027	Cyth2
	ENSMUSG00000003271	0.847739	0.327635	1.68867	2.10453	5.22126	3.66232	0.398479	0.548763	2.08016	1.86875	4.28048	4.6135	Sult2b1
	ENSMUSG00000003283	2.79754	2.70299	0.633252	0.350756	0.186474	0.803924	1.29506	0.987774	0.520039	0.424716	0.342438	0.335527	Hck
	ENSMUSG00000003299	66.378	61.5135	46.9662	37.5309	38.8798	45.0197	70.7301	74.9611	38.8296	46.0392	41.7775	44.709	Mrpl4
	ENSMUSG00000003308	67.48	62.0049	47.3884	41.4769	47.9238	49.7539	60.3696	60.4737	45.7634	42.5565	46.9997	43.7024	Keap1
	ENSMUSG00000003316	14.0725	15.7265	15.9368	14.5564	19.2068	16.2571	14.5445	10.9753	12.2209	13.6758	16.6939	14.5115	Glg1
	ENSMUSG00000003344	5.17121	5.48789	2.42747	2.89373	3.44976	2.5011	7.47149	6.91442	2.34018	1.10426	1.7978	1.42599	Btbd2
	ENSMUSG00000003345	57.2224	66.428	35.8843	43.406	32.4464	40.1069	66.3468	58.8274	40.4764	45.8693	43.4041	41.7731	Csnk1g2
	ENSMUSG00000003346	32.5532	31.1253	23.8525	27.8851	21.631	21.5273	29.886	30.0722	19.2414	22.0852	19.8614	20.9704	Abhd17a
	ENSMUSG00000003348	30.6034	26.5384	13.9315	15.3456	17.5285	14.7386	24.6061	26.9991	14.0411	10.9577	14.3824	13.7566	Mob3a
	ENSMUSG00000003352	5.25598	5.89743	2.95518	3.41987	4.00919	3.84097	4.28365	6.14615	2.86021	2.54829	2.82512	2.34869	Cacnb3
	ENSMUSG00000003355	1.27161	1.63818	8.86553	10.1719	6.89953	9.37911	1.79316	2.19505	8.49397	10.3631	9.67389	9.31088	Fkbp11
	ENSMUSG00000003360	11.1054	8.76424	8.65445	8.41814	10.8155	9.37911	10.3605	9.98749	10.7475	6.96534	9.58828	8.80759	Ddx23
	ENSMUSG00000003363	37.8092	37.5961	25.3301	24.2898	36.5489	33.2288	37.3574	32.2673	24.9619	20.896	27.7375	27.0099	Pld3
	ENSMUSG00000003379	8.39262	4.99643	0.422168	0.613822	0.932369	1.16122	6.77415	8.01194	1.21342	0.934374	1.11292	0.419409	Cd79a
	ENSMUSG00000003380	51.8816	49.2272	32.6125	28.8497	36.3624	34.0328	45.4266	51.474	29.2089	28.6258	33.4734	27.4293	Rabac1
	ENSMUSG00000003382	5.00166	4.58689	4.64385	5.17365	6.24687	5.09152	4.68213	3.29258	6.24047	5.86108	5.13658	5.45232	Etv3
	ENSMUSG00000003402	65.6998	62.4145	91.2939	91.7226	80.4634	98.2573	57.6799	66.5101	93.087	91.9085	83.2981	93.2765	Prkcsh
	ENSMUSG00000003421	31.3663	27.5213	21.8472	19.6423	20.6986	21.2593	29.6867	28.4259	18.3747	19.367	21.7448	19.88	Nosip
	ENSMUSG00000003423	16.7005	20.5591	15.1981	12.8026	14.6382	13.3987	16.7361	16.6824	14.3877	12.6565	10.53	12.2467	Pih1d1
	ENSMUSG00000003429	1624.01	1522.52	1421.44	1363.47	1251.8	1415.44	1705.89	1806.75	1426.03	1366.31	1357.34	1460.47	Rps11
	ENSMUSG00000003435	46.2866	39.9715	41.0559	41.2138	41.2107	43.4119	47.6183	49.8277	40.563	40.5179	43.1472	39.005	Supt5
	ENSMUSG00000003437	24.4997	22.7706	27.7576	26.0436	30.5817	28.6733	22.3148	27.6577	22.015	26.3324	24.0563	26.5066	Paf1
	ENSMUSG00000003438	46.117	40.7906	55.0929	60.0669	62.189	50.2899	44.9285	46.8644	51.6572	54.0238	47.3421	57.6268	Timm50
	ENSMUSG00000003444	5.76463	7.28988	8.12674	8.41814	11.002	6.61004	6.27605	5.81689	7.28055	6.37073	7.27682	6.71054	Med29
	ENSMUSG00000003458	7.20578	5.65171	7.91565	10.8734	10.629	9.55776	7.27225	6.58516	9.44738	7.81477	7.96169	9.227	Ncstn
	ENSMUSG00000003464	13.9877	10.5662	14.6703	12.8026	14.0788	12.5055	12.2532	13.2801	13.0876	12.2318	12.6702	14.8471	Pex19
	ENSMUSG00000003500	64.2586	59.9572	50.8713	43.0553	50.2547	56.096	66.4464	58.6079	50.6171	47.6531	50.0816	55.1942	Impdh1
	ENSMUSG00000003518	1.69548	0.65527	2.53301	1.40302	2.98358	2.76907	1.29506	1.09753	2.2535	2.03864	2.6539	2.93586	Dusp3
	ENSMUSG00000003526	0.762965	0.982905	2.74409	1.92916	3.44976	2.1438	1.19544	1.31703	2.86021	2.37841	2.82512	2.18093	Prodh
	ENSMUSG00000003527	10.512	8.84615	11.293	7.97969	6.24687	7.59261	9.16503	10.207	8.0606	8.23948	7.27682	6.87831	Ess2
	ENSMUSG00000003528	21.1935	24.245	27.2298	24.6406	23.1227	25.2789	26.3993	27.4382	24.5285	27.0119	21.6592	23.3191	Slc25a1
	ENSMUSG00000003531	8.22307	6.47079	4.32722	3.77062	5.50098	4.46624	6.47529	6.2559	3.03356	4.3321	3.50999	5.36843	Dgcr6
	ENSMUSG00000003534	2.96709	3.35826	5.80481	4.82289	6.0604	6.43139	2.78936	2.63406	5.11372	3.39773	4.19487	5.62008	Ddr1
	ENSMUSG00000003541	33.4009	26.1289	98.4707	89.355	124.192	120.41	29.3879	29.0845	96.5539	94.8815	105.471	112.821	Ier3
	ENSMUSG00000003546	3.81483	3.44017	1.16096	2.27991	1.58503	2.59042	4.78175	4.60961	1.47344	0.849431	1.7978	1.09046	Klc4
	ENSMUSG00000003549	12.7161	13.1054	18.5754	13.8548	19.9527	20.5447	11.5559	10.646	18.2014	14.5253	14.468	15.2665	Ercc1
	ENSMUSG00000003573	4.15392	2.62108	3.16626	2.54298	2.98358	2.5011	4.18403	5.70714	2.77354	1.86875	2.6539	2.51645	Homer3
	ENSMUSG00000003575	9.15558	9.99287	7.07132	7.19049	6.89953	9.11113	12.054	9.98749	8.66732	9.76846	9.07462	7.63324	Crtc1
	ENSMUSG00000003581	6.78191	6.30698	4.96048	6.92742	6.24687	6.16341	7.77035	9.54848	8.0606	5.60625	5.99267	6.4589	Rnf215
	ENSMUSG00000003604	24.8388	24.0812	24.2747	26.219	31.7005	28.316	22.6137	18.9872	26.0886	27.6065	25.0836	27.3455	Aven
	ENSMUSG00000003623	9.07081	9.82905	6.0159	4.38445	5.22126	5.44882	10.5597	8.3412	4.42033	5.35142	8.21852	3.6908	Crot
	ENSMUSG00000003644	70.7862	66.1004	46.544	47.8781	48.7629	44.9304	74.5156	72.9855	51.0505	50.6261	43.6609	41.2698	Rps6ka1
	ENSMUSG00000003660	71.9731	64.9537	70.0799	68.9235	66.6644	62.974	68.0404	74.4123	70.552	73.4758	71.6552	64.1696	Snrnp200
	ENSMUSG00000003662	21.1935	17.5285	21.9527	23.2376	23.4025	22.3312	17.1346	17.8897	23.6618	23.7841	26.3678	22.0609	Ciao1
	ENSMUSG00000003680	68.6669	60.2849	44.8554	43.1429	45.0334	46.0023	57.7795	64.6443	41.6898	42.3017	40.579	42.6119	Taf6l
	ENSMUSG00000003721	13.7334	11.2215	8.97107	9.55809	8.76427	7.23531	8.76655	8.78021	7.97393	7.81477	9.58828	10.0658	Insig2
	ENSMUSG00000003731	12.2922	11.8768	14.2482	14.9948	11.9343	12.9521	12.6517	8.01194	12.8276	15.7994	14.2112	12.9178	Kpna6
	ENSMUSG00000003746	12.8009	15.3988	26.3855	29.2881	26.386	29.9238	12.054	14.0483	28.1688	28.9656	31.1619	25.7517	Man1a
	ENSMUSG00000003752	1.10206	1.63818	3.37735	3.06911	1.7715	4.10894	1.89278	1.20728	4.8537	4.16221	5.90706	4.02633	Itpkc
	ENSMUSG00000003762	3.8996	4.25926	3.06072	3.06911	4.2889	2.94772	4.08441	3.84134	2.34018	2.71818	2.48268	2.43257	Coq8b
	ENSMUSG00000003778	64.3434	52.995	44.3277	38.4077	41.6769	46.3596	57.1818	59.7054	41.1698	43.6608	41.8631	35.482	Brd8
	ENSMUSG00000003779	24.1606	25.146	20.3696	17.5378	16.0367	19.1155	29.089	23.9261	15.0811	17.2435	18.7485	16.0214	Kif20a
	ENSMUSG00000003808	151.745	124.092	170.978	143.722	177.243	162.035	121.437	143.556	168.666	135.739	145.536	159.04	Farsa
	ENSMUSG00000003809	4.57779	5.5698	2.53301	3.59525	3.35653	3.21569	5.57871	4.82912	4.24699	3.1429	3.5956	2.60033	Gcdh
	ENSMUSG00000003810	11.9531	10.4024	11.3985	10.7857	9.32369	8.93248	12.1536	8.56071	8.49397	9.76846	11.4717	9.14311	Mast2
	ENSMUSG00000003812	5.42553	4.25926	3.16626	2.54298	2.05121	1.96515	4.48289	4.06085	1.99348	1.52898	1.36975	1.59375	Dnase2a
	ENSMUSG00000003813	46.2866	42.6745	40.4226	37.6185	31.4208	37.6951	55.6875	65.3028	31.3757	35.5912	36.1273	37.9984	Rad23a
	ENSMUSG00000003814	477.192	436.901	623.226	582.167	659.651	615.002	458.949	482.692	615.813	571.158	563.654	583.565	Calr
	ENSMUSG00000003824	29.3318	27.5213	24.1691	23.7637	21.7242	26.0829	28.0928	32.0478	24.1818	26.4173	24.2275	25.2484	Syce2
	ENSMUSG00000003847	9.24036	9.74714	18.3643	19.9054	18.1812	23.5818	7.27225	7.79244	22.015	20.6412	23.1146	18.7056	Nfat5
	ENSMUSG00000003848	29.6709	28.75	47.9161	43.4937	37.8542	37.1591	22.9126	18.7677	37.6162	35.2514	38.3531	38.4179	Nob1
	ENSMUSG00000003865	16.3614	16.6275	20.8973	19.9054	19.9527	18.8475	15.2418	18.5482	16.7279	18.4327	19.519	17.1119	Gys1
	ENSMUSG00000003868	31.875	33.6645	50.8713	53.9287	43.3551	50.2006	36.162	35.1208	58.5044	56.9968	51.965	53.0972	Ruvbl2
	ENSMUSG00000003873	13.3943	9.58333	8.65445	7.80431	9.32369	8.66451	13.1498	17.9994	9.44738	8.49431	8.0473	7.63324	Bax
	ENSMUSG00000003882	27.6363	32.8454	13.0872	9.29502	20.6986	20.7234	27.5947	29.9625	8.23395	9.42869	19.0053	14.6793	Il7r
	ENSMUSG00000003923	47.8973	50.2101	45.172	48.2289	43.5416	44.4838	51.5035	45.6571	55.1241	54.7034	53.078	44.9606	Tfam
	ENSMUSG00000003929	2.03457	4.25926	4.74939	2.3676	1.67826	3.03704	2.4905	3.07307	2.77354	3.56761	4.28048	4.11021	Zfp81
	ENSMUSG00000003948	31.875	25.9651	45.2775	39.8108	33.6585	36.2659	29.1886	21.8408	42.2965	40.9426	39.038	34.5593	Mmd
	ENSMUSG00000003955	154.373	172.909	151.558	170.818	186.753	175.97	155.507	159.69	153.151	160.882	167.281	163.402	Fam162a
	ENSMUSG00000003970	1604.6	1493.03	1613.74	1580.86	1526.85	1628.03	1716.05	1785.79	1575.37	1535.35	1517.6	1601.14	Rpl8
	ENSMUSG00000003992	14.9202	11.1396	2.84964	3.68293	3.26329	3.21569	8.86617	14.2678	2.16683	2.37841	2.91073	2.43257	Ssbp2
	ENSMUSG00000004018	17.3787	15.6446	14.3537	12.7149	13.4261	13.9347	16.1384	19.3165	14.0411	15.9693	15.9234	13.2533	Fancl
	ENSMUSG00000004040	163.953	159.722	162.957	164.329	234.957	224.473	138.97	144.215	154.798	162.241	224.126	206.685	Stat3
	ENSMUSG00000004043	18.3959	15.8084	95.6211	100.93	88.948	87.181	17.5331	17.4507	98.2874	101.167	102.56	93.1088	Stat5a
	ENSMUSG00000004054	6.10372	6.06125	8.97107	8.50582	11.8411	6.96734	7.67073	6.47541	8.23395	8.91903	8.30413	7.21383	Map3k11
	ENSMUSG00000004056	140.47	133.184	142.482	127.237	133.888	141.044	129.506	130.167	133.737	133.191	125.846	138.908	Akt2
	ENSMUSG00000004069	13.7334	18.839	15.8313	21.133	14.3585	17.6863	17.7323	18.5482	20.4549	23.3594	19.8614	17.2796	Dnaja3
	ENSMUSG00000004070	78.8397	63.725	46.0163	41.4769	44.474	43.9478	69.9331	70.6807	45.4167	35.9309	41.007	46.135	Hmox2
	ENSMUSG00000004071	7.54488	8.92806	7.17686	8.33045	7.73866	8.21789	6.57491	7.24367	8.14728	7.05028	9.7595	6.79442	Cdip1
	ENSMUSG00000004085	1.44116	1.96581	0.949878	1.49071	1.30532	1.25055	2.59012	2.85357	1.3001	1.35909	1.62658	2.09704	Map3k20
	ENSMUSG00000004096	174.549	182.738	151.242	153.017	158.316	153.996	189.975	181.641	152.805	147.291	156.238	153.252	Cwc15
	ENSMUSG00000004099	209.9	185.769	111.452	104.087	120.742	100.133	162.679	158.263	104.354	106.774	101.276	98.1417	Dnmt1
	ENSMUSG00000004100	52.0512	48.8176	113.458	101.631	97.3393	90.1288	51.5035	47.1936	100.194	98.3641	104.444	93.2765	Ppan
	ENSMUSG00000004127	13.14	16.7913	26.5966	24.2898	25.6401	23.5818	13.5483	13.8288	25.3086	27.5216	23.2002	22.8997	Trmt10a
	ENSMUSG00000004207	215.834	227.379	92.6659	92.9502	96.3137	93.7911	218.865	241.566	93.087	89.5301	93.8281	84.2173	Psap
	ENSMUSG00000004221	16.2766	15.3169	9.07662	12.2764	8.48455	8.75383	13.7475	15.3654	9.96741	14.6952	13.5263	10.5691	Ikbkg
	ENSMUSG00000004233	3.81483	3.35826	4.96048	3.33218	4.66184	3.39434	4.68213	2.63406	1.99348	2.54829	2.56829	3.01974	Wars2
	ENSMUSG00000004263	8.05352	5.5698	6.0159	5.5244	6.89953	5.98476	7.37187	8.3412	5.11372	4.50199	6.07828	4.11021	Atn1
	ENSMUSG00000004264	237.621	222.055	288.13	271.485	284.839	280.748	217.47	219.835	291.915	272.837	269.328	282.011	Phb2
	ENSMUSG00000004266	80.1961	84.5298	43.6944	46.2997	47.4576	44.3051	78.6001	77.3756	47.3235	45.6994	36.2985	39.4244	Ptpn6
	ENSMUSG00000004268	100.881	101.567	127.6	137.584	134.168	124.787	96.7309	99.9847	138.417	142.535	137.489	123.474	Emg1
	ENSMUSG00000004270	18.9894	18.1018	17.8366	15.8717	19.1136	19.6515	19.924	17.8897	17.0746	16.9886	20.8031	19.0412	Lpcat3
	ENSMUSG00000004285	223.973	215.502	200.108	178.272	191.695	196.068	217.869	234.651	196.401	191.122	188.769	197.458	Atp6v1f
	ENSMUSG00000004317	6.61237	6.79843	14.5648	16.3101	15.1976	15.6318	9.86236	7.02417	14.1277	15.8844	18.1492	18.7895	Clcn5
	ENSMUSG00000004319	61.2068	55.2884	55.0929	52.3503	57.1542	53.8629	57.1818	54.4373	55.9909	54.2787	49.3111	49.4902	Clcn3
	ENSMUSG00000004356	22.126	26.1289	42.1113	46.0367	31.1411	35.9979	21.9164	22.4993	38.2229	42.5565	45.0307	47.3093	Utp20
	ENSMUSG00000004364	69.5146	59.6296	61.9532	62.6976	56.3151	57.8825	68.7377	61.3517	64.3982	66.3406	64.036	59.4722	Cul3
	ENSMUSG00000004393	36.5376	38.9886	59.1035	61.8207	57.3407	58.5971	40.9438	42.584	57.7243	59.3753	54.3621	55.5297	Ddx56
	ENSMUSG00000004394	15.4289	18.0199	16.7812	15.4332	17.715	15.4532	18.0312	15.2556	18.6347	16.8187	19.1766	15.8537	Tmed4
	ENSMUSG00000004446	21.2783	21.0506	23.4303	24.2021	16.4097	19.8301	22.9126	19.8652	23.2284	28.0312	25.6829	20.9704	Bid
	ENSMUSG00000004451	3.22141	3.03062	2.53301	3.33218	3.72947	4.46624	4.58251	3.9511	2.42685	2.37841	2.31146	2.26481	Ralb
	ENSMUSG00000004455	219.819	227.297	178.261	181.516	162.698	182.044	246.061	260.992	179.587	189.338	189.796	186.889	Ppp1cc
	ENSMUSG00000004460	86.5542	92.5569	131.505	146.44	117.665	122.107	90.7537	77.2659	147.691	138.457	134.15	124.732	Dnajb11
	ENSMUSG00000004462	5.67985	5.07834	6.75469	4.03369	5.22126	4.82354	5.47909	4.82912	6.41381	7.55994	4.96536	4.19409	Tbccd1
	ENSMUSG00000004500	2.96709	2.21154	2.11084	3.77062	2.33092	3.21569	3.98479	2.41456	3.29358	2.20852	2.82512	1.92928	Zfp324
	ENSMUSG00000004508	3.39096	1.72008	1.47759	1.84147	1.58503	1.51852	2.68974	2.19505	2.2535	1.35909	3.25317	1.92928	Gab2
	ENSMUSG00000004530	189.385	197.318	186.704	200.983	214.818	189.101	171.844	168.361	186.001	191.971	186.8	188.902	Coro1c
	ENSMUSG00000004535	68.6669	67.0833	79.3676	81.6384	72.0721	76.0154	65.9483	67.0589	86.0665	80.8659	76.4494	78.8489	Tax1bp1
	ENSMUSG00000004558	11.2749	10.5662	3.06072	3.06911	3.72947	5.09152	9.46388	11.3045	2.68687	3.65255	3.50999	4.86514	Ndrg2
	ENSMUSG00000004561	13.2247	11.4672	9.07662	11.9257	9.04398	9.82573	13.4487	11.3045	8.92734	11.2974	11.4717	8.80759	Mettl17
	ENSMUSG00000004565	3.98437	3.93162	3.16626	5.17365	4.75508	2.32245	4.28365	3.73159	3.64027	3.1429	3.76682	2.7681	Pnpla6
	ENSMUSG00000004567	3.98437	3.93162	2.74409	2.19222	2.33092	2.5011	3.58631	4.39011	2.08016	2.63324	3.76682	4.11021	Mcoln1
	ENSMUSG00000004568	23.1433	20.9686	3.69397	1.92916	2.14445	2.67975	21.1194	23.9261	2.86021	3.1429	2.39707	2.09704	Arhgef18
	ENSMUSG00000004591	16.4461	14.7436	13.7205	15.5209	12.8667	15.7212	17.6327	17.7799	15.3412	14.3554	15.5809	18.8734	Pkn2
	ENSMUSG00000004610	57.6463	58.7286	44.4332	52.1749	45.9658	48.7714	63.159	65.3028	46.6302	44.5951	44.2602	45.7994	Etfb
	ENSMUSG00000004612	644.367	565.007	864.495	822.697	782.444	781.146	631.49	670.479	890.74	824.118	769.802	826.403	Nkg7
	ENSMUSG00000004626	67.6496	58.6467	43.9055	37.5309	44.101	43.0546	56.1856	63.5468	41.1698	35.1665	36.2129	39.5083	Stxbp2
	ENSMUSG00000004633	0.932513	0.573361	1.37205	1.13996	1.39855	1.16122	0.996198	1.31703	2.16683	2.54829	2.31146	1.92928	Chn2
	ENSMUSG00000004637	1.69548	1.80199	1.79421	1.92916	2.23768	2.76907	2.39088	1.75604	1.82014	2.54829	2.91073	1.34211	Wwox
	ENSMUSG00000004642	115.886	115.491	79.6842	86.1982	86.1509	80.1244	120.241	114.911	83.8996	90.8892	100.42	84.7206	Slbp
	ENSMUSG00000004661	14.5811	13.3511	20.6862	19.0285	22.3768	20.3661	13.9468	13.2801	17.6813	19.1971	17.978	18.2862	Arid3b
	ENSMUSG00000004665	142.675	133.511	47.3884	41.1261	43.7281	41.6254	143.054	131.374	41.6898	42.3866	41.6919	41.5215	Cnn2
	ENSMUSG00000004667	112.665	98.7001	129.922	111.803	129.04	120.857	92.248	104.814	114.582	110.851	105.214	111.311	Polr2e
	ENSMUSG00000004677	14.242	14.9893	12.2429	13.0656	11.7478	14.2026	16.9354	17.4507	12.3943	8.83409	13.0983	13.0017	Myo9b
	ENSMUSG00000004707	18.4807	13.9245	11.0819	11.5749	13.7991	10.451	21.219	20.5237	12.0476	10.6179	9.7595	9.227	Ly9
	ENSMUSG00000004709	3.8996	3.44017	3.16626	4.03369	3.35653	3.84097	4.68213	3.73159	3.5536	4.24716	4.70853	4.86514	Cd244a
	ENSMUSG00000004748	3.5605	2.21154	2.21638	1.49071	3.26329	2.59042	2.59012	1.31703	1.90681	1.52898	2.73951	2.85198	Mtfp1
	ENSMUSG00000004768	3.64528	3.52208	1.79421	3.85831	2.70387	3.12637	2.29126	3.18283	2.86021	4.07727	2.22585	2.7681	Rab23
	ENSMUSG00000004771	36.9614	37.8419	34.9344	37.7062	31.4208	38.5883	37.9552	40.7182	38.6562	35.1665	38.8668	36.2369	Rab11a
	ENSMUSG00000004788	54.0858	51.193	54.9874	53.2272	58.646	54.2202	55.1894	62.3395	53.304	52.24	50.5097	51.8389	Eif2b2
	ENSMUSG00000004789	43.6586	37.678	54.4597	54.1041	51.0938	58.7757	43.1354	44.9986	53.1307	54.4485	58.3858	50.3291	Dlst
	ENSMUSG00000004798	9.49468	8.35469	6.64915	8.15507	5.3145	7.32464	11.257	10.0972	5.20039	3.90738	9.24584	7.801	Ulk2
	ENSMUSG00000004815	7.03624	4.17735	5.2771	4.03369	6.43334	7.23531	5.77795	6.0364	5.54708	6.88039	5.13658	7.21383	Dgkq
	ENSMUSG00000004837	53.4923	56.6809	49.4992	46.8259	51.8397	49.486	53.3962	61.0225	48.9703	54.7883	50.6809	47.8126	Grap
	ENSMUSG00000004843	21.1935	20.9686	20.3696	22.5361	19.3	20.634	20.2228	19.8652	23.8351	24.1238	21.3168	20.8027	Chmp2b
	ENSMUSG00000004846	8.90126	8.51851	16.7812	17.8885	17.715	16.7037	7.96959	9.65823	17.3346	13.5909	15.4953	16.1892	Plod3
	ENSMUSG00000004849	36.7919	35.4665	27.4409	32.4449	31.5141	35.462	42.6373	44.9986	29.4689	26.4173	27.8231	29.8619	Ap1s1
	ENSMUSG00000004865	102.746	99.2734	99.7372	101.018	103.866	103.974	110.977	104.155	95.6872	100.148	93.0576	85.9788	Srpk1
	ENSMUSG00000004880	219.564	220.171	124.751	112.856	129.786	127.288	230.62	230.151	117.962	119.855	121.651	114.583	Lbr
	ENSMUSG00000004885	0.169548	0.0819088	111.769	115.399	85.7779	90.8434	0	0.658516	123.856	119.77	114.032	111.143	Crabp2
	ENSMUSG00000004896	6.10372	7.28988	8.97107	8.85658	7.55219	6.96734	7.96959	5.81689	8.58064	7.98465	7.27682	7.801	Rrnad1
	ENSMUSG00000004897	348.251	321.41	367.497	348.388	365.022	366.143	320.079	340.672	360.994	363.302	354.852	369.164	Hdgf
	ENSMUSG00000004929	10.2576	7.86324	13.6149	13.7672	14.172	14.1133	9.36427	8.78021	13.6077	10.7878	11.3861	13.7566	Thop1
	ENSMUSG00000004931	10.9358	7.20797	9.81541	7.54125	10.9087	8.21789	6.87377	6.91442	10.7475	9.68352	11.3005	9.6464	Apba3
	ENSMUSG00000004934	25.0083	23.7535	22.6915	21.5715	22.9363	21.438	29.2882	29.4137	24.7885	23.4443	25.5973	21.6415	Pias4
	ENSMUSG00000004936	25.9408	27.1118	23.6414	25.9559	27.0387	30.3704	26.8974	25.6821	25.6553	27.2667	34.2438	27.3455	Map2k1
	ENSMUSG00000004937	61.885	57.0085	63.3252	57.4362	71.9789	61.9914	61.6647	64.9736	59.9778	54.9582	52.5643	55.9491	Sgta
	ENSMUSG00000004945	61.6306	59.4658	44.3277	42.9676	44.7537	45.913	64.7529	67.3881	45.4167	46.294	40.1509	47.9804	Tmem242
	ENSMUSG00000004947	9.07081	6.96225	8.86553	10.6104	9.41692	11.3443	9.16503	9.21922	10.7475	11.3824	11.0436	10.8207	Dtx2
	ENSMUSG00000004952	9.4099	9.74714	4.0106	3.59525	4.47537	3.57299	6.87377	8.01194	4.76702	3.65255	3.76682	2.26481	Rasa4
	ENSMUSG00000004980	637.33	613.005	620.06	594.619	550.937	578.11	613.06	593.981	634.274	615.243	624.351	549.006	Hnrnpa2b1
	ENSMUSG00000004994	10.0881	8.19088	12.2429	14.2056	9.41692	12.5055	10.9582	11.963	9.88074	11.2974	11.7285	11.0724	Ccdc130
	ENSMUSG00000004996	19.1589	20.3134	17.2034	15.5209	14.6382	16.4358	21.3186	23.8163	18.288	16.9886	14.5536	15.9375	Mri1
	ENSMUSG00000005034	39.1655	41.6097	11.6096	14.1179	10.2561	10.8083	36.0624	35.7794	12.8276	14.1855	13.2695	13.505	Prkacb
	ENSMUSG00000005043	10.9358	6.38888	2.32192	4.91058	2.98358	2.76907	8.26845	6.36565	2.16683	2.80312	1.71219	2.43257	Sgsh
	ENSMUSG00000005054	50.5253	49.0634	45.5942	46.2997	48.017	47.8781	50.1088	52.1325	40.9964	40.1781	48.455	42.1087	Cstb
	ENSMUSG00000005069	5.08644	4.58689	4.32722	4.99827	6.80629	5.35949	4.88137	2.63406	5.20039	5.69119	6.07828	5.45232	Pex5
	ENSMUSG00000005078	20.6001	20.8048	24.8024	25.9559	26.6657	24.8323	21.4183	21.4018	29.9889	28.6258	26.967	25.1645	Jkamp
	ENSMUSG00000005087	55.0183	58.9743	244.963	243.863	230.109	231.798	57.1818	54.9861	240.865	235.292	218.561	225.055	Cd44
	ENSMUSG00000005089	0.254322	0	7.70457	6.05054	6.71305	5.27017	0.0996198	0.548763	5.89378	4.9267	5.73584	6.29113	Slc1a2
	ENSMUSG00000005102	3.81483	3.84971	6.0159	7.19049	6.61982	4.55557	4.88137	4.06085	4.94037	7.22017	5.65023	6.29113	Eif2ak4
	ENSMUSG00000005103	139.623	138.508	82.956	92.7749	103.679	97.2748	132.893	139.166	92.5669	85.8775	102.475	98.0578	Wdr1
	ENSMUSG00000005107	6.01895	9.09187	1.89976	0.964578	2.5174	1.96515	6.07681	6.2559	0.346693	1.01932	1.02732	1.00658	Slc2a9
	ENSMUSG00000005124	0	0.0819088	3.69397	4.12138	2.61063	2.1438	0.498099	0	5.72043	4.67187	3.25317	3.85856	Ccn4
	ENSMUSG00000005125	23.9062	20.8048	82.6394	84.7952	82.4214	96.1135	20.9202	23.9261	83.0329	81.8852	91.6023	85.14	Ndrg1
	ENSMUSG00000005142	48.6602	43.4936	28.3908	34.7248	32.6329	33.0502	52.6989	55.4251	31.4624	34.0622	29.1073	30.1974	Man2b1
	ENSMUSG00000005150	13.7334	11.631	11.3985	10.0842	9.78987	9.73641	13.8472	14.8166	7.88726	10.0233	7.19121	7.21383	Wdr83
	ENSMUSG00000005161	60.9524	55.6161	48.7604	43.6691	46.432	48.8607	58.0784	57.7299	49.4037	42.7264	43.0616	47.6448	Prdx2
	ENSMUSG00000005198	81.383	81.9088	69.0245	73.0449	73.0977	85.2159	87.4662	83.6315	74.1922	75.5144	86.2945	83.5462	Polr2a
	ENSMUSG00000005204	10.0881	7.28988	12.7706	13.6795	13.2396	12.4162	9.5635	9.32897	14.4744	16.479	10.958	11.324	Senp3
	ENSMUSG00000005225	1.9498	2.70299	1.89976	1.49071	2.5174	3.93029	1.79316	2.85357	2.08016	1.69886	2.73951	3.10363	Plekha8
	ENSMUSG00000005233	46.7952	46.688	31.7682	29.6389	25.5469	32.4249	42.2388	48.2912	28.5155	25.9077	29.4497	31.7912	Spc25
	ENSMUSG00000005262	48.4907	51.193	51.2934	49.5442	52.9585	54.8455	46.2236	44.4498	63.3581	59.8	56.8448	55.4459	Ufd1
	ENSMUSG00000005267	4.49302	1.96581	1.2665	1.40302	1.7715	1.4292	4.08441	2.19505	0.780059	0.764488	0.428048	1.42599	Zfp287
	ENSMUSG00000005299	51.373	52.0121	50.4491	53.6656	45.7793	51.1831	48.5149	53.23	49.9237	50.5412	51.8794	51.6712	Letm1
	ENSMUSG00000005312	64.6825	61.7592	86.2279	89.7934	88.3886	82.0002	68.8373	68.4856	87.0199	88.0011	81.0723	87.4048	Ubqln1
	ENSMUSG00000005354	135.214	124.911	164.54	155.911	140.601	146.493	124.525	117.874	165.459	151.199	155.467	161.053	Txn2
	ENSMUSG00000005362	10.6815	12.3682	8.75999	10.1719	5.40774	8.39654	12.3529	10.4265	7.28055	9.76846	8.9034	6.96219	Crbn
	ENSMUSG00000005370	64.9368	64.5441	43.0612	41.9153	39.9986	41.0894	61.1666	62.3395	39.6096	45.6145	44.2602	38.334	Msh6
	ENSMUSG00000005371	8.56217	8.27279	18.5754	18.7654	10.0696	20.634	8.56731	10.646	19.2414	17.8381	20.5463	18.1185	Fbxo11
	ENSMUSG00000005374	15.4289	18.1837	18.2588	19.1162	22.0039	20.1874	17.3339	17.6702	17.248	18.0079	18.5773	18.8734	Tbl2
	ENSMUSG00000005378	25.3474	22.443	31.6626	32.971	29.1831	30.6384	21.7171	21.8408	36.3161	33.8923	34.9287	32.7139	Bud23
	ENSMUSG00000005410	146.998	151.367	108.181	113.206	115.054	105.135	134.088	150.251	108.341	111.955	111.121	107.788	Mcm5
	ENSMUSG00000005413	2.71277	3.19444	4.32722	4.20907	4.84832	3.48367	2.4905	4.06085	4.94037	5.09659	3.25317	4.69738	Hmox1
	ENSMUSG00000005417	37.131	27.6852	22.586	25.1667	21.8174	21.9739	33.8707	38.9622	23.2284	22.1702	25.1692	24.9968	Mprip
	ENSMUSG00000005442	35.8594	27.6852	19.3142	23.0622	20.5121	19.6515	32.1772	34.7916	18.6347	20.7261	21.2312	19.9639	Cic
	ENSMUSG00000005447	20.6001	18.1018	8.12674	8.6812	11.9343	8.93248	15.4411	16.6824	7.45389	8.0696	9.24584	8.47206	Pafah1b3
	ENSMUSG00000005465	3.64528	2.12963	2.11084	1.84147	2.23768	1.69717	3.58631	2.85357	3.03356	2.20852	2.22585	3.10363	Il27ra
	ENSMUSG00000005469	30.01	33.4188	25.7523	24.9037	28.4372	24.475	33.273	27.4382	22.6217	19.367	22.7722	23.9063	Prkaca
	ENSMUSG00000005470	84.011	77.24	37.9951	40.3369	34.7774	34.1221	76.0099	81.3267	39.6096	36.2707	44.6026	37.7468	Asf1b
	ENSMUSG00000005474	72.9903	65.4451	32.9291	27.1836	31.6073	29.2985	66.048	78.1439	27.6487	25.8227	23.9707	26.5066	Myl10
	ENSMUSG00000005481	135.384	150.221	164.329	161.172	138.736	149.083	157.2	164.848	163.292	167.168	157.779	153.755	Ddx39
	ENSMUSG00000005483	44.5063	40.2172	41.1614	39.2846	36.6421	45.2877	49.013	46.6449	38.5696	44.3403	37.7538	38.5856	Dnajb1
	ENSMUSG00000005493	2.79754	2.21154	0.738794	0.350756	0.559421	0.267975	3.48669	3.62184	0.606712	0.254829	0.342438	0.419409	Msh4
	ENSMUSG00000005501	4.15392	3.60399	6.54361	5.61209	7.92513	7.41396	3.28745	5.48763	6.84718	7.89971	7.44804	5.5362	Usp40
	ENSMUSG00000005505	8.98604	9.74714	9.39324	8.59351	5.40774	7.77126	7.86997	6.0364	8.49397	8.6642	8.13291	7.3816	Kbtbd4
	ENSMUSG00000005506	53.0685	48.2443	65.3305	58.6639	56.9677	56.4533	59.0746	52.352	60.8446	63.2826	55.8175	61.4015	Celf1
	ENSMUSG00000005510	68.1582	72.5712	69.9744	70.8526	66.5711	61.8128	71.9255	68.5954	56.5976	66.4255	70.7135	66.686	Ndufs3
	ENSMUSG00000005514	18.9894	20.641	25.2245	22.8868	25.2672	24.3857	25.9012	28.7552	20.8882	17.3284	21.1456	25.4162	Por
	ENSMUSG00000005533	2.79754	2.21154	2.32192	2.71836	5.22126	3.75164	1.9924	3.40233	2.34018	2.37841	2.6539	3.43915	Igf1r
	ENSMUSG00000005534	2.2889	2.21154	1.16096	1.13996	1.39855	2.1438	2.19164	2.0853	1.12675	1.01932	0.513658	0.9227	Insr
	ENSMUSG00000005540	0	0	2.84964	2.80605	3.82271	2.76907	0.0996198	0	2.86021	3.82244	3.25317	2.85198	Fcer2a
	ENSMUSG00000005566	214.224	181.1	193.775	178.359	179.947	179.9	191.569	222.578	180.454	165.979	174.815	185.63	Trim28
	ENSMUSG00000005575	27.9754	25.8832	28.6019	25.4298	31.887	30.3704	28.0928	31.938	29.0355	26.0775	25.6829	30.533	Ube2m
	ENSMUSG00000005609	31.112	30.4701	30.8183	28.5866	36.2691	27.3334	29.2882	35.8891	25.4819	26.5023	22.5153	27.3455	Ctr9
	ENSMUSG00000005610	705.319	694.832	807.819	804.546	772.188	794.812	666.058	647.541	842.03	816.813	783.67	794.109	Eif4g2
	ENSMUSG00000005615	7.12101	9.17378	25.8578	28.2358	44.1943	38.6777	7.86997	7.13392	28.1688	24.3787	32.9597	35.5659	Pcyt1a
	ENSMUSG00000005621	23.5671	23.7535	18.7865	17.4501	20.6986	20.5447	23.7095	21.9505	17.6813	20.2165	22.6865	18.2862	Zfp592
	ENSMUSG00000005625	205.662	178.315	220.055	198.791	225.074	212.325	205.018	232.456	202.469	182.118	181.664	202.407	Psmd4
	ENSMUSG00000005656	25.2626	30.6339	21.9527	24.2021	28.4372	28.9412	27.8936	29.4137	24.7019	24.1238	27.7375	26.0033	Snx6
	ENSMUSG00000005667	127.585	121.389	224.066	203	200.459	218.667	118.946	111.509	211.483	223.231	200.755	202.658	Mthfd2
	ENSMUSG00000005672	4.49302	4.25926	6.33252	6.66436	5.22126	7.23531	3.28745	4.49986	6.32714	6.37073	7.27682	6.87831	Kit
	ENSMUSG00000005674	9.66423	10.2386	12.454	14.2933	13.5193	11.1656	11.4563	10.5363	12.8276	11.1276	9.67389	11.4079	Tomm40l
	ENSMUSG00000005682	13.6486	14.0883	8.86553	8.50582	6.99277	10.0937	17.7323	13.1703	9.01401	9.51363	8.9034	8.7237	Pan2
	ENSMUSG00000005683	120.464	122.29	124.962	115.486	114.961	119.695	118.747	115.789	119.089	114.249	117.371	110.976	Cs
	ENSMUSG00000005687	69.2603	77.3219	71.452	72.8695	57.061	59.4903	60.9673	55.3153	79.2193	79.5917	79.7025	63.6663	Bcas2
	ENSMUSG00000005696	2.45844	2.45726	0.949878	1.75378	1.49179	2.1438	2.68974	2.63406	2.34018	1.61392	2.99634	1.59375	Sh2d1a
	ENSMUSG00000005698	88.4192	73.2264	59.6313	53.2272	54.1706	57.7932	90.9529	94.7165	52.5239	54.7034	51.2802	48.3159	Ctcf
	ENSMUSG00000005699	7.29056	7.20797	5.38264	5.78747	5.3145	5.00219	5.67833	5.70714	4.59368	6.11591	5.56462	5.45232	Pard6a
	ENSMUSG00000005718	11.7836	8.19088	10.5542	8.76889	10.629	7.94991	9.46388	9.43873	8.66732	9.34374	7.44804	7.96877	Tfap4
	ENSMUSG00000005732	316.631	294.626	276.837	278.851	256.961	272.798	293.38	287.003	286.021	284.305	265.732	262.466	Ranbp1
	ENSMUSG00000005763	205.407	182.329	149.342	146.44	164.283	184.277	232.015	229.164	151.331	146.187	153.669	151.658	Cd247
	ENSMUSG00000005774	10.8511	9.50142	9.70987	9.82116	9.69663	8.12856	11.6555	8.67046	9.44738	8.74914	9.33145	9.81417	Rfx5
	ENSMUSG00000005779	280.686	295.609	320.848	355.579	337.145	312.905	310.914	295.564	312.89	319.216	330.111	332.004	Psmb4
	ENSMUSG00000005802	20.5153	21.1325	17.7311	18.4147	17.715	14.2026	15.9392	17.6702	17.248	17.8381	17.7212	16.1892	Slc30a4
	ENSMUSG00000005804	11.0206	12.9416	10.0265	10.435	10.3493	8.66451	12.5521	10.7558	12.6543	12.0619	10.2732	11.5757	Bloc1s6
	ENSMUSG00000005813	48.2364	52.8312	84.4336	79.4462	74.3098	89.5928	51.2046	47.7424	87.1065	82.3948	83.983	81.3653	Metap1
	ENSMUSG00000005823	16.1918	15.235	10.3431	10.8734	13.8923	13.2201	15.5407	16.9019	10.5741	10.9577	12.4134	10.2336	Gpr108
	ENSMUSG00000005824	3.81483	3.52208	54.8819	61.1192	41.0242	43.3225	6.37567	6.14615	64.3982	63.4525	47.5989	51.4195	Tnfsf14
	ENSMUSG00000005846	309.425	308.96	506.813	485.183	429.542	465.65	320.776	309.502	535.467	522.74	482.838	486.514	Rsl1d1
	ENSMUSG00000005871	10.8511	10.0748	12.665	9.82116	8.8575	12.9521	9.96198	11.4143	12.1342	11.6372	10.7012	11.0724	Apc
	ENSMUSG00000005873	111.139	97.881	82.5339	76.2017	71.233	91.6473	108.984	124.679	90.5735	84.6034	84.3255	87.3209	Reep5
	ENSMUSG00000005881	42.7261	34.7293	33.5624	33.1464	34.2179	39.9282	43.9323	47.4131	38.2229	30.0699	36.7265	35.2303	Ergic3
	ENSMUSG00000005882	15.005	16.0541	14.1426	15.9594	17.5285	12.5948	14.3453	15.3654	11.0942	12.7415	14.7249	14.5115	Uqcc1
	ENSMUSG00000005886	10.7663	10.4024	8.54891	9.99654	7.64542	8.12856	12.054	11.085	8.92734	8.40937	7.36243	8.55594	Ncoa2
	ENSMUSG00000005893	54.6792	47.9166	25.2245	22.7991	27.0387	27.1548	52.2008	52.4618	23.5751	24.5486	24.2275	27.0938	Nr2c2
	ENSMUSG00000005897	2.71277	3.93162	2.32192	3.946	3.91595	3.75164	2.19164	2.74382	2.77354	3.05795	3.16756	2.60033	Nr2c1
	ENSMUSG00000005899	15.6832	12.4501	18.892	20.3438	16.3165	16.9717	12.5521	12.9508	17.1613	19.1122	15.1529	15.4342	Smpd4
	ENSMUSG00000005907	2.96709	4.34116	2.95518	2.89373	2.5174	3.75164	3.28745	2.63406	2.68687	4.24716	4.53731	2.43257	Pex1
	ENSMUSG00000005936	18.6503	17.1189	13.7205	13.9425	10.2561	13.6667	16.0388	17.9994	11.3542	11.1276	10.958	12.5823	Kctd20
	ENSMUSG00000005947	2.20412	2.04772	0.633252	0.7892	1.49179	0.714599	2.59012	1.20728	0.520039	0.254829	0.513658	0.0838818	Itgae
	ENSMUSG00000005949	5.59508	5.81552	4.32722	2.10453	2.79711	3.93029	3.78555	4.49986	1.56012	1.1892	1.71219	1.42599	Ctns
	ENSMUSG00000005968	2.45844	2.29345	2.63855	2.89373	2.61063	2.23312	1.19544	1.86579	2.08016	2.97301	3.76682	2.51645	Tuft1
	ENSMUSG00000005973	26.8733	32.8454	32.5069	33.6725	40.2783	37.4271	28.5909	30.621	31.9824	31.5988	37.3258	32.2106	Rcn1
	ENSMUSG00000005981	47.3038	47.3433	43.6944	38.1447	36.5489	38.231	49.6107	48.6204	41.4298	38.3094	39.2092	39.9277	Trap1
	ENSMUSG00000005982	29.5013	25.8832	18.0477	18.0639	18.6474	18.7582	27.9932	32.4868	16.9013	19.9616	22.6865	20.2155	Naa60
	ENSMUSG00000005983	2.79754	1.96581	2.95518	2.27991	2.23768	2.05447	1.9924	2.96332	4.33366	2.54829	2.39707	2.18093	1700037C18Rik
	ENSMUSG00000006005	94.6925	87.4786	84.5392	84.006	84.3794	83.0721	95.2366	93.5093	84.6797	86.5571	86.8938	85.7272	Tpr
	ENSMUSG00000006010	22.9737	23.5897	23.0082	25.3421	19.3933	25.1003	22.8129	24.0358	25.3952	23.0196	20.2039	23.5708	Odr4
	ENSMUSG00000006019	3.30618	2.7849	4.22168	5.08596	4.47537	2.41177	3.48669	3.62184	5.37374	5.26647	3.85243	2.93586	Dhx34
	ENSMUSG00000006021	5.08644	5.07834	4.0106	3.59525	3.07682	2.85839	4.58251	6.2559	3.90029	4.16221	3.50999	2.43257	Kptn
	ENSMUSG00000006024	38.996	39.8077	53.932	53.3149	52.5856	53.1483	43.5339	41.3767	53.9107	54.4485	51.537	52.3422	Napa
	ENSMUSG00000006050	32.5532	32.5997	35.5677	34.9879	35.8962	33.2288	26.6981	33.0355	33.8025	32.788	32.1036	32.63	Sra1
	ENSMUSG00000006057	197.438	161.442	194.936	182.831	193	175.791	170.948	177.031	197.615	185.176	175.157	187.895	Atp5g1
	ENSMUSG00000006058	48.9146	50.9473	49.8158	48.5797	59.4851	53.5056	51.105	56.4129	49.9237	49.7767	49.3967	47.8965	Snf8
	ENSMUSG00000006095	58.4092	54.5512	50.4491	45.7736	52.9585	52.6123	65.6495	58.0591	54.0841	49.4369	44.4314	52.2583	Tbcb
	ENSMUSG00000006127	12.5465	9.58333	6.22698	4.47213	5.50098	7.32464	12.4525	15.1459	6.32714	4.67187	5.05097	4.19409	Inpp5k
	ENSMUSG00000006154	2.71277	2.70299	1.2665	1.75378	1.11884	1.25055	2.09202	4.39011	0.780059	0.849431	0.599267	0.838818	Eps8l1
	ENSMUSG00000006169	40.0133	46.2785	53.0876	56.7347	45.0334	46.8955	42.4381	34.5721	57.1176	55.213	49.8248	48.3998	Clint1
	ENSMUSG00000006179	7.37533	5.5698	1.47759	1.92916	2.70387	4.10894	6.07681	7.02417	2.68687	2.12358	1.45536	2.26481	Prss16
	ENSMUSG00000006191	23.1433	16.136	14.3537	11.7503	13.9855	12.5055	17.2342	15.6946	15.1678	13.421	10.3588	15.0987	Cdkal1
	ENSMUSG00000006215	11.6988	10.4843	15.3036	15.9594	14.2652	16.0785	11.0578	10.646	14.2144	13.3361	14.2112	14.5954	Zbtb17
	ENSMUSG00000006262	13.9877	9.66523	16.6756	19.4669	16.5029	16.8824	12.054	10.4265	16.8146	18.5176	19.947	15.7698	Mob1b
	ENSMUSG00000006273	74.9401	77.1581	77.6789	74.1848	70.0209	78.0699	72.324	73.7538	74.7123	78.7423	75.3365	73.5643	Atp6v1b2
	ENSMUSG00000006276	21.7021	19.1667	18.6809	20.9577	20.1392	16.6144	19.0274	20.9628	19.4148	15.7145	18.7485	18.7895	Eps15l1
	ENSMUSG00000006281	8.64694	5.81552	3.06072	2.3676	2.70387	3.12637	6.07681	7.90219	2.68687	3.90738	2.82512	3.43915	Tep1
	ENSMUSG00000006289	24.0758	27.7671	17.8366	19.2039	18.3677	17.061	26.8974	25.4626	18.6347	20.6412	16.5227	18.7056	Osgep
	ENSMUSG00000006299	105.544	100.093	109.975	107.682	123.632	115.05	99.4206	98.4481	111.115	104.65	111.207	112.989	Aamp
	ENSMUSG00000006301	5.17121	4.91453	9.39324	9.03196	8.01837	10.5403	4.48289	4.39011	9.10068	9.59857	9.41706	8.80759	Tmbim1
	ENSMUSG00000006304	330.873	299.458	237.681	237.9	266.284	252.968	334.225	327.392	251.699	249.308	251.007	234.617	Arpc2
	ENSMUSG00000006307	25.0083	24.0812	27.2298	27.2713	32.26	32.7822	19.7247	23.2676	25.2219	29.1355	27.0526	25.7517	Kmt2b
	ENSMUSG00000006310	91.9797	103.123	178.577	194.582	180.507	187.225	96.432	100.533	184.267	187.3	182.862	180.43	Zbtb32
	ENSMUSG00000006313	1.52593	1.55627	2.42747	2.63067	2.5174	2.85839	1.79316	1.09753	3.38025	2.71818	1.88341	2.60033	Upk1a
	ENSMUSG00000006315	47.5582	47.9166	45.5942	43.5814	46.8981	39.8389	47.2198	45.3278	44.29	38.1395	41.0926	36.8241	Tmem147
	ENSMUSG00000006333	4580.84	4484.26	4527.86	4198.9	4254.77	4562.98	4715.6	4815.84	4355.41	4101.65	4139.14	4486.92	Rps9
	ENSMUSG00000006335	7.37533	6.38888	6.22698	7.71662	7.73866	5.27017	6.77415	7.57293	8.49397	7.72983	3.5956	4.69738	Tfpt
	ENSMUSG00000006356	3.05186	2.70299	5.2771	5.5244	6.15363	4.46624	2.9886	3.84134	5.8071	6.03096	3.5956	5.36843	Crip2
	ENSMUSG00000006360	188.707	192.404	87.4944	92.6872	105.731	103.974	201.132	214.896	83.3796	80.1863	93.4001	91.0956	Crip1
	ENSMUSG00000006373	18.2264	17.1189	22.0583	24.9913	22.4701	20.2767	19.3262	15.1459	23.8351	21.4057	25.8541	22.8997	Pgrmc1
	ENSMUSG00000006378	8.1383	9.74714	9.92095	8.6812	6.15363	6.34206	9.96198	9.32897	4.68035	6.54062	6.67755	6.96219	Gcat
	ENSMUSG00000006390	46.88	46.3604	62.9031	60.4177	62.4687	62.1701	49.6107	48.5107	60.7579	60.3096	58.8138	64.0018	Elovl1
	ENSMUSG00000006392	37.3853	45.787	57.0982	53.5779	47.644	53.059	42.6373	48.1814	53.044	57.2517	48.1126	51.4195	Med8
	ENSMUSG00000006395	14.0725	11.7949	13.5094	16.1348	16.3165	17.2397	13.8472	14.4873	14.0411	16.1392	15.4097	13.3372	Hyi
	ENSMUSG00000006398	87.9106	86.3318	76.7291	77.8678	66.9441	71.1919	90.5544	97.7896	72.2854	76.5338	67.7172	69.6219	Cdc20
	ENSMUSG00000006412	63.75	60.121	103.22	103.298	97.7122	97.0961	57.1818	53.669	112.762	105.924	93.7425	92.6894	Pfdn2
	ENSMUSG00000006418	50.1014	51.6844	29.5518	32.971	28.9967	31.7996	48.7141	52.6813	33.1958	34.7417	36.6409	32.3784	Rnf114
	ENSMUSG00000006423	11.614	15.3169	12.454	12.1011	16.2232	13.3094	13.0502	13.2801	10.7475	12.8264	11.8997	10.0658	C330007P06Rik
	ENSMUSG00000006442	180.992	176.595	383.434	373.204	368.752	354.62	178.021	185.482	379.802	378.846	362.385	370.254	Srm
	ENSMUSG00000006445	0.0847739	0.163818	4.0106	3.06911	2.5174	1.7865	0.0996198	0.329258	1.82014	2.12358	2.82512	2.26481	Epha2
	ENSMUSG00000006456	30.8577	27.0299	28.1797	29.8142	31.4208	31.5317	22.6137	24.1456	28.3421	27.1818	29.7921	32.1267	Rbm14
	ENSMUSG00000006463	3.39096	2.86681	2.42747	1.49071	2.14445	2.5011	2.68974	2.19505	2.51352	1.95369	3.08195	1.76152	Zdhhc24
	ENSMUSG00000006471	13.0552	15.3988	16.7812	13.8548	15.0111	12.5055	14.0464	11.6338	11.7009	13.9307	12.071	13.4211	Ndor1
	ENSMUSG00000006476	2.20412	3.03062	5.80481	4.20907	6.0604	4.37692	2.88898	2.74382	4.24699	5.01164	5.22219	3.43915	Nsmf
	ENSMUSG00000006494	60.359	67.1652	21.9527	24.2021	20.4189	23.0458	66.9445	67.4979	20.4549	24.5486	29.7065	22.0609	Pdk1
	ENSMUSG00000006498	162.935	154.971	164.857	165.732	169.971	169.271	165.668	161.446	168.493	171.245	161.545	158.788	Ptbp1
	ENSMUSG00000006517	14.9202	12.8597	10.3431	9.20734	10.8155	10.987	14.943	16.0239	8.66732	7.72983	8.81779	9.05923	Mvd
	ENSMUSG00000006519	112.325	106.727	85.9112	79.0954	92.2113	88.1636	102.608	104.814	75.2323	78.3176	86.4657	83.2107	Cyba
	ENSMUSG00000006526	7.7992	11.4672	10.0265	9.64578	10.1628	9.73641	7.37187	6.91442	10.8341	10.7028	10.1019	7.29771	Stimate
	ENSMUSG00000006527	12.377	10.6481	12.454	11.9257	16.13	15.0066	12.054	12.0728	13.0876	14.7801	14.7249	14.931	Sfmbt1
	ENSMUSG00000006585	78.5854	81.8269	52.0322	45.0721	45.5928	49.6646	89.7575	83.5218	48.9703	55.213	48.7975	52.3422	Cdt1
	ENSMUSG00000006587	6.35804	4.09544	3.06072	2.71836	1.86474	2.67975	4.88137	4.93887	2.2535	3.65255	3.42438	2.93586	Snai3
	ENSMUSG00000006589	142.759	127.614	149.131	143.284	132.49	151.316	154.012	148.715	145.611	143.299	137.746	141.005	Aprt
	ENSMUSG00000006599	33.3161	36.6951	41.7946	46.4751	38.1339	42.6973	34.07	26.5601	45.4167	46.7187	45.7155	42.1087	Gtf2h1
	ENSMUSG00000006641	3.81483	6.30698	16.5701	14.0302	9.88311	10.0044	4.58251	5.15837	13.8677	14.4403	10.7868	12.4145	Slc5a6
	ENSMUSG00000006649	1.01729	0.65527	0.949878	1.22764	0.745895	1.60785	1.09582	0.768268	2.86021	1.27415	2.22585	2.18093	Nphs1
	ENSMUSG00000006673	21.2783	18.0199	21.6361	20.4315	17.5285	21.17	19.924	19.7555	25.8286	24.6335	21.7448	20.8866	Qrich1
	ENSMUSG00000006676	32.638	38.8248	27.7576	33.2341	30.302	37.1591	35.6639	27.9869	39.6096	41.2824	39.8085	35.2303	Usp19
	ENSMUSG00000006678	25.0083	25.3098	14.5648	11.6626	13.7058	11.3443	23.5103	25.1334	12.4809	11.977	11.8141	11.8273	Pola1
	ENSMUSG00000006699	470.75	448.86	360.532	332.516	357.004	358.371	460.343	464.363	372.781	350.815	356.478	359.35	Cdc42
	ENSMUSG00000006705	16.4461	20.2315	19.4197	19.0285	15.5706	18.4902	20.6213	19.975	18.7214	23.3594	17.6356	18.2862	Pknox1
	ENSMUSG00000006715	44.0824	54.6331	32.1903	36.1278	35.803	34.4794	54.3924	48.1814	35.1893	37.0352	42.3768	38.334	Gmnn
	ENSMUSG00000006717	42.4717	34.8931	16.7812	16.5732	18.7406	14.6493	36.4609	38.9622	15.6012	16.1392	16.9507	17.1958	Acot13
	ENSMUSG00000006728	80.9591	82.8098	77.4679	82.9537	79.0649	81.107	86.1712	91.5337	85.0264	84.0937	85.1816	74.6548	Cdk4
	ENSMUSG00000006731	113.936	93.9494	87.3888	72.5187	99.3905	82.2682	93.4434	80.0097	81.6461	70.248	59.6699	64.8406	B4galnt1
	ENSMUSG00000006732	27.0429	22.3611	33.9845	29.6389	35.43	34.8367	24.7057	29.1942	36.6628	26.842	30.9051	27.4293	Mettl1
	ENSMUSG00000006736	11.5293	11.4672	6.22698	6.92742	7.64542	5.89544	9.76274	9.43873	7.71391	5.86108	7.70486	7.46548	Tspan31
	ENSMUSG00000006740	73.499	71.9159	80.5286	71.6418	87.0832	73.6037	73.5194	76.8268	71.072	81.5454	79.1889	79.1005	Kif5b
	ENSMUSG00000006763	13.6486	12.8597	6.96577	8.15507	7.73866	6.34206	12.851	18.9872	6.93385	6.20085	7.19121	7.12995	Saal1
	ENSMUSG00000006782	84.5196	83.7927	35.7788	32.1818	38.4136	40.1962	88.562	96.5823	35.276	33.5525	31.8468	34.056	Cnp
	ENSMUSG00000006800	0.678191	1.39245	0.738794	2.19222	1.30532	1.16122	1.69354	1.31703	2.2535	2.03864	2.22585	1.67764	Sulf2
	ENSMUSG00000006818	72.4817	73.9636	88.6553	87.2505	80.1837	86.7344	66.9445	66.8394	90.1401	93.0977	92.544	80.3587	Sod2
	ENSMUSG00000006906	9.24036	10.73	9.07662	8.41814	11.9343	10.0044	12.1536	11.963	9.3607	10.9577	8.56096	9.73029	Stambp
	ENSMUSG00000006920	19.4132	12.614	8.97107	9.03196	8.76427	8.57518	15.5407	17.8897	8.84066	5.94602	6.76316	7.21383	Ezh1
	ENSMUSG00000006932	151.661	141.702	141.321	132.586	138.457	139.347	150.326	154.971	139.63	140.666	139.287	141.341	Ctnnb1
	ENSMUSG00000006941	99.0159	106.891	101.426	99.9654	94.3557	94.863	95.635	101.96	95.4272	92.3332	99.0503	101.161	Eif1b
	ENSMUSG00000006998	151.152	155.299	170.239	166.609	174.26	169.539	150.127	154.641	166.152	163.685	172.589	163.318	Psmd2
	ENSMUSG00000007029	110.46	85.0213	74.8293	73.3956	81.7687	82.0895	104.103	106.131	81.2994	69.6534	71.484	78.4295	Vars
	ENSMUSG00000007036	39.0808	37.9238	27.0188	28.762	23.5889	29.2092	41.4419	44.0108	25.8286	26.5023	27.9087	28.9392	Abhd16a
	ENSMUSG00000007038	15.6832	13.1054	16.2535	15.6086	10.4425	15.1852	13.4487	13.2801	12.3943	15.7145	14.04	15.0987	Neu1
	ENSMUSG00000007039	3.5605	3.44017	3.16626	1.40302	2.23768	1.96515	3.48669	3.29258	2.51352	2.03864	2.22585	1.76152	Ddah2
	ENSMUSG00000007041	206.848	183.394	115.146	98.4747	144.89	132.915	217.271	260.553	105.828	97.09	102.988	115.421	Clic1
	ENSMUSG00000007050	41.3697	47.8347	41.6891	39.46	46.3387	40.9108	44.032	47.6326	47.3235	36.8653	35.2712	42.1087	Lsm2
	ENSMUSG00000007080	38.0635	41.4458	22.0583	21.7469	22.843	20.4554	36.7597	39.0719	20.0215	25.2281	25.9397	21.1382	Pole
	ENSMUSG00000007207	4.15392	4.50498	5.38264	4.12138	4.94155	4.46624	4.68213	4.28035	4.507	3.1429	4.79414	3.85856	Stx1a
	ENSMUSG00000007216	7.29056	4.17735	3.2718	4.12138	4.2889	4.55557	5.97719	9.21922	4.8537	2.80312	4.02365	3.85856	Zfp775
	ENSMUSG00000007338	31.6207	35.2208	29.4462	30.165	31.0479	30.5491	30.4837	35.4501	32.5024	29.4753	27.6519	29.0231	Mrpl49
	ENSMUSG00000007411	21.6173	16.136	20.053	21.9222	24.9875	21.3486	21.0198	23.1578	21.755	17.1585	20.8887	23.0675	Mark3
	ENSMUSG00000007415	51.9664	48.49	49.8158	61.8207	51.2803	57.7038	46.5225	47.5229	57.1176	50.9659	59.2418	52.3422	Gatad1
	ENSMUSG00000007458	60.1047	60.8582	130.767	133.199	107.036	123.358	66.6457	50.4862	135.99	139.647	134.835	124.648	M6pr
	ENSMUSG00000007476	12.8009	11.4672	8.75999	8.41814	8.11161	8.12856	12.9506	16.7922	9.18736	7.89971	8.56096	7.96877	Lrrc8a
	ENSMUSG00000007564	159.884	143.75	135.41	127.061	127.548	155.425	151.92	154.751	159.219	133.361	136.804	144.025	Ppp2r1a
	ENSMUSG00000007570	19.2437	18.6752	18.6809	18.59	15.5706	16.7037	18.0312	22.3895	14.9945	16.0543	16.9507	16.6086	Fance
	ENSMUSG00000007589	10.4272	10.73	9.2877	10.0842	11.7478	11.3443	13.8472	13.2801	11.4409	9.8534	10.1875	9.98193	Tinf2
	ENSMUSG00000007603	13.14	13.0235	15.8313	18.5024	14.0788	13.8454	16.3377	15.1459	14.9945	17.5832	16.1802	15.5181	Dus3l
	ENSMUSG00000007610	5.67985	4.75071	4.96048	6.22591	7.086	7.32464	5.47909	6.58516	4.42033	5.01164	5.65023	5.70396	Gtpbp3
	ENSMUSG00000007613	6.01895	3.93162	4.64385	3.77062	2.70387	3.30502	3.28745	3.40233	3.98697	4.41704	4.53731	4.86514	Tgfbr1
	ENSMUSG00000007617	2.54322	4.17735	10.6597	10.435	11.9343	11.0763	4.38327	4.82912	11.6142	10.9577	9.7595	10.653	Homer1
	ENSMUSG00000007646	4.83211	3.93162	1.47759	2.19222	1.58503	1.4292	3.98479	4.1706	1.56012	1.52898	2.22585	1.42599	Rad51c
	ENSMUSG00000007656	222.447	220.99	230.504	236.146	242.043	216.523	220.459	212.591	213.043	224.25	226.78	228.578	Arpp19
	ENSMUSG00000007659	41.8783	44.6403	134.566	131.446	118.877	130.236	45.5263	46.4254	129.75	126.056	119.34	122.467	Bcl2l1
	ENSMUSG00000007670	89.0974	80.6801	78.8399	73.3956	76.4542	73.157	82.1864	78.0341	81.3861	79.3369	70.6279	78.0939	Khsrp
	ENSMUSG00000007721	17.1243	16.8732	16.2535	15.1702	18.6474	18.9369	16.3377	18.1092	17.5947	15.5446	16.1802	15.8537	Ccdc124
	ENSMUSG00000007739	166.411	166.848	192.614	212.909	176.777	205.001	174.434	165.617	212.263	227.478	208.117	206.098	Cct4
	ENSMUSG00000007777	4.57779	4.99643	3.16626	5.17365	3.07682	3.39434	3.98479	2.96332	4.8537	5.09659	5.05097	3.27139	0610009B22Rik
	ENSMUSG00000007812	9.07081	8.4366	14.8814	12.5395	13.5193	14.7386	10.8586	11.3045	9.70739	13.5909	13.0127	14.5115	Zfp655
	ENSMUSG00000007815	240.927	203.379	183.01	170.38	194.585	197.408	243.471	247.053	207.322	177.871	171.562	175.397	Rhoa
	ENSMUSG00000007817	28.6536	31.0434	31.4515	27.4466	25.2672	27.5121	32.5757	32.4868	29.2955	31.429	30.477	31.204	Zmiz1
	ENSMUSG00000007827	3.8996	1.96581	2.11084	2.80605	3.91595	1.7865	2.59012	2.85357	3.29358	2.46335	2.48268	3.01974	Ankrd26
	ENSMUSG00000007833	11.5293	11.713	6.86023	8.94427	9.23045	5.00219	10.3605	12.2923	6.06712	10.9577	10.0163	8.80759	Aldh16a1
	ENSMUSG00000007836	304.338	305.11	326.653	325.852	311.504	324.964	308.722	315.649	336.812	324.992	330.453	333.011	Hnrnpa0
	ENSMUSG00000007837	4.2387	2.70299	2.84964	2.54298	4.47537	3.48367	3.38707	3.18283	2.51352	2.29346	2.99634	2.93586	Prrg2
	ENSMUSG00000007850	160.901	144.405	166.756	168.45	156.918	164.179	161.683	172.312	172.393	167.763	165.74	151.91	Hnrnph1
	ENSMUSG00000007872	28.3145	31.2072	5.59373	6.22591	3.543	4.91287	34.9666	28.0967	5.72043	8.49431	6.84877	5.70396	Id3
	ENSMUSG00000007880	74.601	75.438	52.6655	50.7719	57.7136	52.791	59.0746	66.1808	50.8771	56.9119	52.9067	52.1745	Arid1a
	ENSMUSG00000007891	320.106	311.991	150.081	125.044	139.949	127.02	333.228	335.624	137.29	132.002	133.38	134.379	Ctsd
	ENSMUSG00000007892	5908.57	5823.55	6056.64	5795.54	6210.88	6153.77	6036.76	6279.94	5863.27	5739.27	5646.47	6060.54	Rplp1
	ENSMUSG00000007950	24.754	22.0335	10.4487	7.36587	7.92513	8.30721	32.6753	31.6088	8.75399	6.37073	6.59194	6.96219	Abhd8
	ENSMUSG00000007987	2.45844	2.62108	2.84964	2.54298	2.98358	2.05447	2.9886	2.52431	1.64679	2.88807	1.96902	2.93586	Ift22
	ENSMUSG00000008035	21.4478	25.0641	28.2853	24.9913	25.8266	28.7626	28.6905	28.3162	27.7354	28.7957	28.7648	25.2484	Mid1ip1
	ENSMUSG00000008036	55.9508	48.49	35.5677	32.708	44.101	44.9304	51.6031	61.681	32.5024	26.2474	29.6209	31.7912	Ap2s1
	ENSMUSG00000008090	1.35638	0.982905	4.11614	3.06911	2.79711	3.03704	1.59392	1.09753	3.38025	2.63324	3.85243	3.35527	Fgfrl1
	ENSMUSG00000008129	3.64528	2.12963	2.84964	2.10453	1.67826	3.75164	2.09202	3.07307	3.64027	2.03864	1.54097	2.68422	4930432K21Rik
	ENSMUSG00000008136	7.37533	10.73	13.9315	14.1179	6.99277	8.12856	9.26465	8.78021	17.3346	21.6605	13.8688	11.7434	Fhl2
	ENSMUSG00000008140	79.5179	78.3867	69.4467	68.6604	70.3006	71.6385	71.3278	81.9852	69.4252	66.0008	69.4294	68.0281	Emc10
	ENSMUSG00000008167	4.15392	4.09544	4.74939	4.82289	5.03479	8.30721	3.78555	2.96332	3.90029	4.24716	6.07828	5.03291	Fbxw9
	ENSMUSG00000008193	3.13663	3.52208	1.37205	1.40302	0.932369	1.0719	2.09202	3.73159	0.780059	1.27415	1.45536	0.9227	Spib
	ENSMUSG00000008200	20.3457	17.2008	20.053	16.6609	20.6053	18.3116	19.8243	18.7677	17.1613	18.8574	21.5736	18.8734	Fnbp4
	ENSMUSG00000008206	13.7334	12.4501	6.43806	6.57667	7.27248	5.53814	13.2494	12.5118	5.8071	6.20085	4.53731	7.46548	Cers4
	ENSMUSG00000008301	31.2816	27.5213	31.8737	33.4972	35.5232	33.4968	30.3841	27.3284	27.5621	32.9579	29.7065	32.7978	Phax
	ENSMUSG00000008305	2.62799	5.48789	3.90506	5.34902	7.64542	5.09152	4.28365	3.18283	4.16031	5.26647	4.36609	5.87172	Tle1
	ENSMUSG00000008307	2.20412	0.819088	1.2665	1.5784	2.23768	1.0719	1.29506	1.97555	1.64679	1.78381	1.28414	1.59375	1700109H08Rik
	ENSMUSG00000008318	11.7836	13.3511	12.0318	12.4518	8.29808	12.8628	14.4449	13.4996	10.7475	12.7415	12.1566	11.324	Relt
	ENSMUSG00000008333	186.842	191.175	211.612	211.944	222.277	199.194	173.637	159.69	220.063	203.609	196.303	201.148	Snrpb2
	ENSMUSG00000008348	501.607	501.036	511.14	497.108	516.346	497.807	492.62	505.521	480.169	468.376	467.086	463.363	Ubc
	ENSMUSG00000008373	31.0273	30.1424	39.8949	39.3723	40.6513	40.6428	30.6829	35.4501	38.3095	38.819	36.7265	38.6695	Prpf31
	ENSMUSG00000008384	22.8042	22.9345	29.5518	27.0959	31.6073	33.3182	22.8129	22.3895	21.4949	27.1818	27.7375	29.0231	Sertad1
	ENSMUSG00000008393	12.8009	12.8597	22.2694	21.4838	23.6822	23.9391	15.7399	14.3776	18.3747	17.6682	22.6865	19.5445	Carhsp1
	ENSMUSG00000008398	16.107	14.4159	13.6149	18.0639	10.3493	12.2375	13.5483	14.8166	15.3412	13.0812	13.7831	12.2467	Elk3
	ENSMUSG00000008429	10.6815	9.91096	7.81011	9.03196	7.64542	10.2724	12.3529	13.6093	7.62724	7.72983	6.59194	8.05265	Herpud2
	ENSMUSG00000008435	8.90126	9.82905	12.7706	12.3641	8.95074	10.6297	9.96198	9.87774	11.7009	8.6642	9.7595	10.0658	Rdh13
	ENSMUSG00000008450	411.493	342.379	388.606	371.275	370.523	376.147	385.728	382.707	410.831	366.19	372.059	386.695	Nutf2
	ENSMUSG00000008475	185.485	196.581	160.002	160.471	156.731	168.735	206.711	191.848	159.479	168.357	177.554	175.313	Arpc5
	ENSMUSG00000008496	23.991	19.6581	96.6765	98.4747	81.7687	78.1592	21.4183	20.3042	115.795	99.4684	79.9594	82.9591	Pou2f2
	ENSMUSG00000008604	22.4651	17.7742	20.1585	22.0976	23.216	24.2964	19.6251	24.4748	24.4418	22.425	21.6592	17.1958	Ubqln4
	ENSMUSG00000008668	2909.02	2969.36	2689	2798.15	2653.89	2750.49	3053.85	3160.33	2731.5	2759.21	2793.87	2833.69	Rps18
	ENSMUSG00000008682	1674.88	1663.49	1656.8	1661.27	1654.67	1689.13	1689.25	1727.07	1653.55	1645.26	1630.18	1728.64	Rpl10
	ENSMUSG00000008683	3111.97	3076.9	2729.84	2587.7	2664.52	2852.59	3357.09	3400.47	2678.98	2579.81	2577.02	2769.11	Rps15a
	ENSMUSG00000008690	82.2307	70.6873	53.932	56.5594	57.2474	55.4707	72.7225	81.5462	54.2574	52.325	50.2528	56.7041	Ncaph2
	ENSMUSG00000008730	73.2447	76.339	54.8819	50.5965	60.1378	60.4729	80.4928	74.9611	51.8306	56.9119	59.1562	55.9491	Hipk1
	ENSMUSG00000008763	20.0914	14.9893	15.8313	18.7654	19.673	21.8846	19.5255	16.7922	19.4148	23.1895	21.7448	20.8027	Man1a2
	ENSMUSG00000008822	2.79754	3.44017	3.06072	4.38445	2.14445	1.60785	3.18783	2.52431	3.72695	2.12358	2.82512	3.94244	Acyp1
	ENSMUSG00000008855	11.7836	7.53561	3.69397	2.89373	3.07682	2.59042	12.1536	9.98749	3.72695	2.29346	2.05463	3.35527	Hdac5
	ENSMUSG00000008859	84.2653	81.2535	78.3122	81.9891	91.1857	89.5928	86.8685	90.7654	72.9788	71.0974	76.2782	82.5397	Rala
	ENSMUSG00000008892	96.6423	99.0277	86.3334	77.9554	86.7103	87.5383	92.248	105.911	86.3265	83.4142	82.014	83.3785	Vdac3
	ENSMUSG00000008958	86.7237	69.7863	56.3595	52.701	57.4339	55.4707	81.5886	81.217	60.8446	47.5682	49.9104	58.4656	Vps72
	ENSMUSG00000008976	12.6313	12.4501	21.0029	22.0976	20.5121	20.9913	14.7437	15.4751	23.8351	20.4713	25.7685	20.4672	Gabpa
	ENSMUSG00000009013	130.891	136.132	168.973	173.712	167.453	174.183	135.184	131.923	178.46	167.338	168.737	159.04	Dynll1
	ENSMUSG00000009030	10.2576	9.91096	9.2877	10.698	10.7222	11.9695	9.06541	9.65823	10.1408	11.8071	9.41706	10.2336	Pdcl
	ENSMUSG00000009035	16.5309	16.136	13.1928	10.5227	12.1208	11.7016	13.4487	14.9264	14.0411	12.3168	14.2112	12.3306	Tmem184b
	ENSMUSG00000009073	41.1154	34.3198	40.6337	36.7417	40.3716	43.8585	38.5529	44.6693	43.0766	39.4986	37.5826	40.6827	Nf2
	ENSMUSG00000009076	19.6675	17.6923	12.5595	13.3287	14.0788	15.2745	19.6251	19.8652	15.1678	13.0812	10.8724	15.0148	Zmat5
	ENSMUSG00000009079	194.895	217.55	235.57	259.735	237.195	236.175	200.335	197.445	246.412	257.887	270.355	231.681	Ewsr1
	ENSMUSG00000009090	38.4026	32.8454	25.8578	26.3944	24.5213	25.5469	34.6677	37.6452	25.8286	22.7648	26.3678	26.8422	Ap1b1
	ENSMUSG00000009112	13.4791	13.7607	13.9315	11.3119	11.4681	10.719	13.1498	11.6338	13.3477	11.2125	10.0163	11.9112	Bcl2l13
	ENSMUSG00000009145	2.62799	2.29345	4.74939	3.1568	5.22126	4.55557	1.69354	3.51208	3.38025	5.01164	4.19487	3.10363	Dqx1
	ENSMUSG00000009207	12.5465	9.58333	16.5701	14.7317	14.545	15.8105	13.8472	12.2923	16.6412	12.6565	17.2931	11.9951	Lnpk
	ENSMUSG00000009291	32.638	29.4052	54.4597	55.9455	45.9658	49.3073	30.1848	30.0722	53.6507	54.5335	57.9577	52.51	Pttg1ip
	ENSMUSG00000009293	30.2643	36.1218	44.1166	45.7736	40.7445	40.3748	33.9704	32.9258	39.9563	50.4562	47.0853	42.9475	Ube2g2
	ENSMUSG00000009406	7.62965	10.3205	11.1875	11.9257	9.78987	13.0414	10.0616	11.085	12.6543	15.0349	14.9817	15.6859	Elk1
	ENSMUSG00000009470	70.1928	69.9501	63.9585	67.5205	60.604	64.4925	65.8487	64.9736	71.2453	74.1554	64.7209	63.163	Tnpo1
	ENSMUSG00000009535	34.7573	36.2037	47.705	50.6842	44.0078	42.4293	30.8822	36.9866	47.4102	47.823	51.537	44.709	Rnmt
	ENSMUSG00000009549	116.479	139.982	153.036	177.307	152.629	159.534	123.031	114.253	157.485	174.218	180.208	163.569	Srp14
	ENSMUSG00000009555	90.2842	78.9601	84.8558	84.4444	96.034	92.0939	79.397	78.2536	85.3731	81.4605	79.7025	79.436	Cdk9
	ENSMUSG00000009563	25.7713	26.1289	18.892	23.2376	19.5797	21.7059	31.4799	27.6577	15.0811	18.2628	23.3714	21.6415	Tor2a
	ENSMUSG00000009566	22.6346	24.6545	37.0453	36.0401	28.9034	37.2485	25.6023	26.3406	35.9694	36.5255	34.5863	30.3652	Fpgs
	ENSMUSG00000009569	6.35804	6.47079	3.2718	3.59525	5.12803	6.25274	4.88137	8.88996	5.72043	6.03096	5.73584	4.27797	Mrtfb
	ENSMUSG00000009575	127.415	109.676	79.7898	63.8375	74.9624	74.0503	118.647	114.692	73.7589	69.7383	66.0906	71.8867	Cbx5
	ENSMUSG00000009585	233.891	225.822	120.951	114.259	110.299	116.748	236.796	242.114	113.369	113.399	119.254	110.053	Apobec3
	ENSMUSG00000009621	7.03624	8.51851	9.39324	7.80431	8.29808	8.21789	5.67833	5.70714	9.70739	8.74914	8.73218	7.29771	Vav2
	ENSMUSG00000009628	2.20412	1.8839	1.79421	1.84147	3.07682	2.32245	2.39088	2.74382	2.2535	2.71818	1.62658	1.42599	Tex15
	ENSMUSG00000009630	7.03624	6.71652	9.39324	10.698	6.0604	8.03924	6.27605	3.73159	10.0541	14.0156	12.3278	8.3043	Ppp2cb
	ENSMUSG00000009640	12.0379	10.3205	11.8207	10.7857	12.4937	12.0589	11.7551	10.9753	9.79407	12.0619	9.16023	9.98193	Dmap1
	ENSMUSG00000009647	22.8042	27.2756	60.159	49.8073	46.6184	60.4729	25.4031	24.0358	54.5174	53.6841	51.1089	58.3817	Mcu
	ENSMUSG00000009681	16.87	18.7571	23.8525	17.5378	23.8686	18.8475	15.2418	15.4751	15.6012	14.1006	19.0053	17.5313	Bcr
	ENSMUSG00000009687	277.635	259.651	178.049	183.884	214.725	216.881	268.774	278.442	186.347	172.01	165.569	194.522	Fxyd5
	ENSMUSG00000009739	1.86503	2.62108	0.316626	1.05227	0.559421	0.625274	3.68593	1.75604	0.606712	0.424716	0.171219	0.335527	Pou6f1
	ENSMUSG00000009741	49.7623	46.5242	49.3937	45.1598	50.7209	47.3422	44.1316	45.4376	49.2304	50.2014	52.8211	47.8965	Ubp1
	ENSMUSG00000009828	3.98437	3.35826	2.53301	2.10453	3.26329	2.1438	3.58631	2.74382	3.03356	4.75682	2.6539	1.59375	Ick
	ENSMUSG00000009863	285.349	286.926	196.836	198.528	195.891	203.482	302.446	313.015	200.648	181.269	190.396	214.234	Sdhb
	ENSMUSG00000009894	20.6001	17.1189	13.0872	10.5227	13.3329	14.024	15.8396	21.731	14.3877	14.1855	14.7249	17.4474	Snap47
	ENSMUSG00000009905	18.3959	18.7571	13.5094	11.3119	13.2396	10.8083	17.2342	17.8897	12.3076	12.0619	14.7249	9.73029	Kdsr
	ENSMUSG00000009907	51.5425	53.9779	46.8607	45.1598	44.3807	47.6995	49.7103	53.669	46.6302	42.8963	49.0543	40.8504	Vps4b
	ENSMUSG00000009927	2365.96	2256.59	2429.05	2420.65	2383.69	2420.44	2399.54	2403.47	2401.19	2357.6	2381.32	2504.12	Rps25
	ENSMUSG00000009995	11.0206	10.9758	10.2376	8.33045	9.97634	7.94991	11.9544	11.7435	10.4008	9.8534	7.44804	7.88489	Taz
	ENSMUSG00000010025	8.30784	10.1567	5.80481	6.92742	4.00919	7.50329	7.27225	10.207	7.62724	8.91903	9.07462	5.87172	Aldh3a2
	ENSMUSG00000010045	7.96875	7.61752	8.65445	8.50582	8.67103	10.6297	8.66693	9.32897	10.4008	9.17386	8.9034	9.05923	Tmem115
	ENSMUSG00000010047	4.57779	2.53917	7.49349	8.50582	5.68745	8.84316	4.58251	4.60961	7.54057	8.15454	7.19121	6.71054	Hyal2
	ENSMUSG00000010048	21.7869	23.0983	36.2009	36.2155	28.6237	40.1962	28.7901	33.2551	33.5425	33.9773	33.3877	31.7073	Ifrd2
	ENSMUSG00000010054	21.363	23.6716	30.9238	30.4281	24.6145	27.3334	20.8205	22.609	28.0821	26.5023	26.1965	29.4425	Tusc2
	ENSMUSG00000010057	11.0206	9.66523	6.64915	8.6812	9.41692	7.32464	14.4449	9.43873	6.76051	6.88039	7.87608	6.54278	Nprl2
	ENSMUSG00000010067	63.3261	49.2272	46.8607	43.1429	59.0189	56.7213	50.308	56.8519	46.8902	41.7071	43.7465	48.8192	Rassf1
	ENSMUSG00000010095	225.583	225.577	389.45	368.644	359.242	365.428	205.416	194.591	399.043	382.754	373.172	390.218	Slc3a2
	ENSMUSG00000010097	77.3986	68.0662	79.051	70.3265	67.7832	74.3183	83.2822	80.6682	65.9583	78.4875	71.6552	66.4344	Nxf1
	ENSMUSG00000010110	17.8025	16.6275	12.8761	8.6812	14.4517	13.756	18.1308	17.3409	15.6878	13.421	15.7522	14.3438	Stx5a
	ENSMUSG00000010142	27.9754	28.5043	17.6255	16.5732	20.1392	21.3486	25.5027	30.8405	14.6478	17.0736	14.2968	17.1119	Tnfrsf13b
	ENSMUSG00000010277	69.1755	64.2165	60.6867	59.1023	60.4175	62.5274	64.454	64.7541	58.4177	57.1667	52.8211	55.1103	2610507B11Rik
	ENSMUSG00000010290	5.8494	7.12606	6.64915	8.06738	5.96716	8.66451	6.97339	7.68268	8.14728	9.17386	6.2495	8.3043	AI597479
	ENSMUSG00000010358	23.0585	26.1289	16.0424	14.381	17.9947	15.8998	22.3148	21.8408	15.6878	15.4597	15.2385	16.8602	Ifi35
	ENSMUSG00000010362	3.81483	2.12963	1.16096	2.54298	2.89034	2.41177	4.78175	5.26813	1.12675	1.78381	2.05463	2.26481	Rdm1
	ENSMUSG00000010376	272.209	276.606	279.264	257.016	278.685	292.36	290.691	304.783	270.854	266.382	272.324	277.9	Nedd8
	ENSMUSG00000010392	7.96875	5.73361	7.2824	6.3136	7.17924	8.03924	9.36427	6.0364	6.41381	7.13522	7.01999	7.21383	Gosr1
	ENSMUSG00000010406	73.3294	71.3425	86.9666	83.7429	91.6518	87.181	70.4312	73.4245	82.7729	86.7269	85.7808	90.4246	Mrpl52
	ENSMUSG00000010453	39.4199	40.1353	37.9951	35.0756	35.9894	35.1047	32.6753	46.7546	35.3627	33.4676	34.2438	35.9014	Kansl3
	ENSMUSG00000010517	37.4701	32.9273	25.4356	20.2561	27.5049	25.2789	31.978	32.816	22.535	19.7068	20.8031	25.5839	Faf1
	ENSMUSG00000010538	4.06915	2.04772	1.05542	0.7892	1.30532	1.0719	2.19164	2.41456	1.73346	1.52898	1.02732	2.34869	Tsacc
	ENSMUSG00000010554	50.0166	48.5719	76.6235	68.222	66.1049	67.1723	49.8099	54.5471	74.5389	75.0897	74.1379	73.8998	Mettl16
	ENSMUSG00000010607	13.3095	15.9722	9.18216	9.64578	10.8155	9.20046	16.3377	15.4751	9.53405	8.32443	9.7595	7.71712	Pigyl
	ENSMUSG00000010608	258.137	233.85	308.816	274.992	385.348	290.752	229.524	236.407	289.575	262.729	258.627	268.17	Rbm25
	ENSMUSG00000010609	19.4132	21.7877	17.8366	16.1348	19.9527	17.6863	20.0236	19.2067	15.6878	17.2435	19.7758	20.0477	Psen2
	ENSMUSG00000010651	1.86503	2.21154	0.949878	2.10453	1.58503	0.535949	1.39468	1.75604	0.780059	1.52898	2.14024	1.17434	Acaa1b
	ENSMUSG00000010663	16.1918	18.3476	9.60433	11.6626	10.8155	10.183	18.4297	18.2189	11.4409	12.4866	10.7012	10.9046	Fads1
	ENSMUSG00000010751	3.5605	3.68589	4.32722	2.45529	4.47537	3.03704	4.48289	4.39011	2.86021	2.46335	3.42438	2.93586	Tnfrsf22
	ENSMUSG00000010755	22.5499	24.6545	38.945	39.0216	42.1431	38.4097	25.7019	20.3042	37.3561	37.4599	36.2129	36.4886	Cars
	ENSMUSG00000010911	18.735	18.839	14.987	16.3978	13.2396	12.2375	14.6441	17.8897	13.4343	13.0812	15.1529	12.8339	Apip
	ENSMUSG00000010914	16.7852	18.1837	26.28	28.6743	21.9107	26.8868	17.6327	19.2067	25.8286	27.9463	27.9943	22.6481	Pdhx
	ENSMUSG00000010936	14.7507	13.1054	16.1479	15.6963	17.6218	15.8105	13.2494	12.8411	14.0411	13.421	14.8105	13.505	Vac14
	ENSMUSG00000011008	2.71277	2.37535	1.47759	3.85831	1.58503	3.21569	2.68974	3.73159	5.28706	4.3321	3.85243	4.19409	Mcoln2
	ENSMUSG00000011096	2.79754	1.80199	2.21638	3.68293	3.35653	2.67975	2.59012	3.07307	3.29358	2.80312	2.6539	3.01974	Akt1s1
	ENSMUSG00000011114	21.7021	21.9516	20.3696	25.9559	26.2928	24.743	22.6137	21.0725	24.1818	21.4057	22.3441	21.977	Tbrg1
	ENSMUSG00000011148	1.78025	2.04772	1.2665	2.01685	1.39855	1.33987	1.29506	0.878021	1.99348	1.69886	2.14024	1.17434	Adssl1
	ENSMUSG00000011158	23.7367	19.5762	14.0371	17.3624	17.9015	18.5796	20.8205	22.609	14.7344	17.4133	15.6666	16.8602	Brf1
	ENSMUSG00000011179	292.555	311.745	621.009	669.768	669.814	632.42	287.901	289.966	628.034	644.039	695.236	640.102	Odc1
	ENSMUSG00000011254	4.91689	4.17735	3.2718	3.85831	4.47537	5.35949	4.28365	4.1706	4.76702	4.41704	4.70853	3.94244	Thg1l
	ENSMUSG00000011256	42.6413	41.6097	31.2404	31.7434	33.7517	29.6558	36.5605	35.0111	26.1753	30.4946	30.049	27.681	Adam19
	ENSMUSG00000011257	481.855	408.315	680.746	604.527	633.917	619.2	447.99	427.487	643.028	566.656	558.26	615.189	Pabpc4
	ENSMUSG00000011267	2.37367	2.12963	7.2824	7.27818	6.99277	5.27017	1.9924	1.75604	6.58716	6.45568	4.79414	3.77468	Zfp296
	ENSMUSG00000011306	17.0396	21.4601	17.4144	15.6086	16.8759	16.5251	21.8167	23.5968	18.4614	18.6025	15.1529	20.4672	Sugp1
	ENSMUSG00000011658	4.83211	4.50498	2.63855	3.50756	5.3145	2.94772	5.08061	4.49986	4.24699	4.50199	1.88341	3.60692	Fuz
	ENSMUSG00000011752	779.666	777.478	749.665	704.054	744.869	783.647	770.659	776.5	670.244	655.846	704.225	741.599	Pgam1
	ENSMUSG00000011831	0.593417	0.409544	2.42747	1.13996	1.02561	1.60785	0.697339	0.439011	1.90681	2.20852	1.88341	1.50987	Evi5
	ENSMUSG00000011832	6.95146	3.44017	3.48289	3.59525	2.05121	4.28759	5.47909	4.93887	2.68687	2.12358	1.96902	4.02633	Evi5l
	ENSMUSG00000011837	11.7836	8.84615	8.0212	9.11965	7.45895	10.2724	9.66312	10.207	7.1072	8.74914	7.19121	8.7237	Snapc2
	ENSMUSG00000011877	25.6865	26.1289	28.2853	22.0976	27.0387	25.5469	29.4875	25.6821	24.0951	24.7185	19.6046	23.9902	Git1
	ENSMUSG00000011884	62.6479	64.0527	31.5571	31.0419	28.9967	31.4423	71.7263	49.0594	31.1157	36.6105	39.038	34.8948	Gltp
	ENSMUSG00000011958	113.512	111.314	97.5208	101.018	100.043	98.704	95.5354	105.033	97.0739	103.291	107.868	109.046	Bnip2
	ENSMUSG00000011960	22.889	26.5384	33.879	34.9879	37.4812	30.7277	23.9088	21.0725	37.8762	35.6761	35.4424	33.9721	Ccnt1
	ENSMUSG00000012076	6.61237	3.68589	6.0159	4.12138	3.44976	4.64489	7.17263	4.06085	4.59368	5.01164	5.65023	4.02633	Brms1l
	ENSMUSG00000012114	24.4997	21.8696	25.2245	22.7114	17.8082	21.9739	26.0008	26.5601	23.5751	23.7841	26.1965	20.6349	Med15
	ENSMUSG00000012117	20.8544	20.7229	21.7417	17.4501	17.9015	16.3464	16.6365	22.9383	17.248	19.452	17.8924	14.8471	Dhdds
	ENSMUSG00000012123	2.03457	2.86681	7.59903	8.15507	5.78069	6.25274	3.98479	4.06085	8.66732	7.13522	6.93438	6.79442	Crybg2
	ENSMUSG00000012126	3.13663	2.86681	2.63855	1.5784	2.14445	3.66232	3.58631	4.49986	3.20691	2.29346	2.56829	1.8454	Ubxn11
	ENSMUSG00000012296	25.9408	26.6203	31.2404	29.2004	28.9967	31.9783	28.5909	30.9502	28.5155	33.1278	36.3841	32.7139	Tjap1
	ENSMUSG00000012405	1975.32	1936.41	2070.21	2047.8	1969.82	2038.75	2139.14	2183.64	2073.92	2046.7	2040.68	2087.65	Rpl15
	ENSMUSG00000012422	72.0578	76.2571	89.8163	83.5675	77.8528	82.6255	76.7073	79.2414	82.4262	88.9355	91.6023	87.7403	Tmem167
	ENSMUSG00000012429	12.2074	14.2521	14.4593	14.2933	10.9087	10.6297	14.8434	14.9264	12.741	15.4597	12.2422	11.324	Mplkip
	ENSMUSG00000012443	30.7729	30.7158	17.8366	18.4147	17.2488	16.4358	34.8669	30.2917	24.4418	18.2628	20.2895	19.6283	Kif11
	ENSMUSG00000012483	3.39096	2.94872	2.63855	2.19222	2.89034	2.67975	3.38707	3.40233	2.68687	3.65255	2.31146	2.34869	Rpa3
	ENSMUSG00000012519	14.242	13.1873	11.0819	8.6812	10.5358	8.12856	13.9468	13.3898	9.18736	8.49431	8.98901	9.47864	Mlkl
	ENSMUSG00000012535	92.4036	93.8674	98.2596	81.9891	86.0576	89.6821	82.9833	83.0827	99.6741	94.8815	89.3764	89.1663	Tnpo3
	ENSMUSG00000012609	3.30618	3.03062	2.74409	3.06911	2.89034	3.21569	3.78555	3.51208	3.20691	1.95369	1.96902	2.7681	Ttll5
	ENSMUSG00000012640	9.49468	9.25569	8.97107	12.6272	10.2561	13.3094	12.1536	13.4996	8.92734	11.3824	11.8997	10.1497	Zfp715
	ENSMUSG00000012819	0.42387	0.65527	3.58843	3.33218	2.79711	2.23312	0.498099	0.439011	4.07364	3.65255	2.73951	3.43915	Cdh23
	ENSMUSG00000012848	1495.41	1535.05	1496.69	1482.47	1525.54	1491.99	1561.84	1624.78	1463.82	1445.05	1454.16	1499.3	Rps5
	ENSMUSG00000012889	19.498	15.9722	10.5542	9.55809	12.4005	7.32464	19.7247	17.8897	8.84066	9.8534	8.81779	9.6464	Podnl1
	ENSMUSG00000013033	21.5326	19.9038	19.8419	15.9594	17.0623	17.4183	17.3339	25.0236	15.8612	18.2628	15.2385	16.1053	Adgrl1
	ENSMUSG00000013089	2.03457	0.573361	2.11084	1.40302	4.38213	2.94772	1.69354	1.75604	1.38677	2.54829	2.31146	3.77468	Etv5
	ENSMUSG00000013150	1.6107	1.55627	1.68867	2.45529	1.39855	2.67975	2.9886	2.41456	2.51352	2.03864	2.6539	1.76152	Gfod2
	ENSMUSG00000013155	18.3112	14.2521	11.6096	10.1719	13.9855	12.5055	18.5293	16.3531	12.5676	11.4673	11.6429	11.2402	Enkd1
	ENSMUSG00000013160	12.377	9.00996	8.23228	8.33045	11.0952	7.05666	9.96198	11.6338	6.15379	6.45568	7.1056	5.78784	Atp6v0d1
	ENSMUSG00000013236	17.7177	21.2963	24.8024	28.4989	20.0459	18.9369	20.3224	19.8652	26.782	27.6915	26.2821	23.6547	Ptprs
	ENSMUSG00000013275	5.08644	5.07834	19.6308	22.1853	18.4609	18.3116	5.47909	3.40233	19.0681	20.3864	23.1146	18.5379	Slc41a1
	ENSMUSG00000013465	26.1951	22.7706	23.958	20.6069	22.7498	24.2964	25.3034	26.9991	19.3281	25.0582	22.6865	19.88	Nelfb
	ENSMUSG00000013495	13.4791	14.8255	11.6096	12.3641	10.1628	11.7909	15.2418	12.8411	8.75399	12.1469	11.0436	11.5757	Tmem175
	ENSMUSG00000013539	9.57945	9.17378	5.80481	5.08596	7.55219	6.69936	9.26465	10.646	7.71391	6.54062	6.50633	6.79442	Tango2
	ENSMUSG00000013593	61.2068	66.2642	47.0718	47.6151	39.0662	44.3944	57.5803	65.6321	42.4699	47.3133	46.5716	43.7024	Ndufs2
	ENSMUSG00000013622	18.9046	18.1018	9.70987	9.38271	11.002	10.183	20.3224	20.3042	10.4008	9.59857	11.8997	9.98193	Atraid
	ENSMUSG00000013629	103.17	82.2364	96.0433	95.4932	93.5166	95.7562	85.6731	95.5946	100.628	98.619	84.5823	94.1153	Cad
	ENSMUSG00000013646	22.889	25.5555	26.4911	24.2021	21.4445	22.7778	24.5065	28.0967	25.0485	20.1315	21.9161	21.8931	Sh3bp5l
	ENSMUSG00000013662	59.6808	62.824	77.2568	82.866	69.3682	77.7126	53.3962	51.5837	87.4532	87.3215	84.0686	79.6038	Atad1
	ENSMUSG00000013663	41.5392	34.975	29.1296	25.2544	23.7754	23.7604	41.6411	41.267	26.6953	27.0119	23.1146	24.7451	Pten
	ENSMUSG00000013698	16.7005	12.4501	6.54361	6.22591	7.086	7.50329	13.9468	14.1581	8.14728	8.83409	6.33511	7.46548	Pea15a
	ENSMUSG00000013701	176.415	183.558	247.707	258.332	230.668	251.807	187.983	175.055	263.66	252.366	259.226	254.33	Timm23
	ENSMUSG00000013707	16.4461	12.4501	1.05542	2.80605	4.47537	3.66232	15.7399	18.3287	2.2535	1.61392	2.82512	3.01974	Tnfaip8l2
	ENSMUSG00000013736	18.0568	14.0883	29.8684	29.025	20.5121	22.9565	17.7323	15.6946	27.2154	28.5409	25.2548	25.5001	Trnt1
	ENSMUSG00000013787	32.638	29.2414	12.0318	11.9257	14.7314	14.9172	35.7635	32.816	11.7009	13.0812	13.6119	13.1694	Ehmt2
	ENSMUSG00000013822	54.1705	49.0634	50.1325	44.2829	49.0426	48.8607	57.8791	64.9736	46.2835	44.5102	42.3768	50.0774	Elof1
	ENSMUSG00000013833	17.0396	14.334	13.6149	10.0842	13.5193	15.6318	12.851	13.8288	14.0411	11.7222	10.1875	11.6596	Med16
	ENSMUSG00000013846	7.12101	10.1567	32.0848	32.6203	43.0754	45.2877	6.87377	6.2559	33.5425	33.5525	42.2055	42.3603	St3gal1
	ENSMUSG00000013858	18.9046	19.4124	21.8472	21.0453	21.631	20.7234	22.7133	24.2553	20.6282	18.2628	22.8578	20.8027	Tmem259
	ENSMUSG00000013878	7.62965	5.48789	5.59373	6.3136	4.2889	8.66451	6.67453	7.46318	7.28055	5.35142	8.21852	4.69738	Rnf170
	ENSMUSG00000013973	24.6692	20.3134	25.2245	19.2039	19.7662	21.2593	21.9164	25.4626	25.3952	24.8034	23.3714	26.4228	Dedd
	ENSMUSG00000013997	5.67985	8.10897	5.48819	6.48898	4.94155	4.19827	5.47909	5.81689	5.8071	5.77613	4.96536	5.5362	Nit1
	ENSMUSG00000014030	2.11935	1.14672	3.69397	1.66609	2.33092	2.41177	1.89278	1.86579	2.34018	3.22784	3.08195	2.26481	Pax5
	ENSMUSG00000014039	4.32347	3.35826	4.64385	5.78747	5.59421	5.09152	3.68593	4.1706	4.68035	5.18153	4.62292	4.52962	Prdm15
	ENSMUSG00000014074	41.2001	40.5448	34.6178	34.1987	37.2947	29.7452	39.051	40.0597	31.8957	36.6105	29.1929	31.7073	Rnf168
	ENSMUSG00000014075	2.03457	1.55627	1.05542	1.92916	2.33092	1.87582	0.498099	0.548763	1.64679	2.20852	1.54097	1.34211	Tctex1d2
	ENSMUSG00000014077	47.3886	50.6196	32.718	33.1464	32.26	32.7822	46.9209	43.1328	31.9824	34.4869	40.2365	33.0494	Chp1
	ENSMUSG00000014177	12.8856	15.235	26.3855	22.5361	24.0551	21.438	12.851	12.6216	24.6152	27.2667	25.5973	20.8027	Tvp23b
	ENSMUSG00000014195	112.495	89.8539	103.853	95.0548	105.637	105.761	114.762	127.862	96.7273	90.3795	87.9211	90.9278	Dnajc7
	ENSMUSG00000014226	71.5492	68.23	100.793	110.576	90.2533	85.9305	83.4814	69.4734	102.274	108.048	103.588	100.826	Cacybp
	ENSMUSG00000014232	12.5465	13.5149	13.5094	14.1179	12.214	10.5403	12.851	13.2801	11.7876	14.865	14.8105	15.0987	Cluap1
	ENSMUSG00000014243	4.15392	3.52208	5.38264	6.40129	5.78069	7.77126	2.9886	3.18283	6.15379	5.94602	5.22219	8.3043	Zswim7
	ENSMUSG00000014245	2.03457	1.72008	1.68867	1.49071	1.7715	1.7865	1.4943	1.53654	2.16683	1.78381	1.11292	0.9227	Pigl
	ENSMUSG00000014294	209.9	211.243	183.115	177.745	193.56	190.083	217.171	240.029	161.819	168.018	163.771	179.759	Ndufa2
	ENSMUSG00000014301	60.359	52.0121	69.6577	67.5205	62.9349	65.4751	59.5727	67.1686	67.6917	64.217	62.067	68.1959	Pam16
	ENSMUSG00000014313	573.156	605.388	530.032	559.192	527.068	548.455	594.232	605.725	508.598	550.601	562.798	562.26	Cox6c
	ENSMUSG00000014349	56.5442	60.6125	54.0375	71.1157	57.7136	63.7779	51.6031	47.8522	60.7579	59.8849	68.4877	63.834	Ube2z
	ENSMUSG00000014353	3.81483	5.89743	6.22698	8.6812	5.59421	7.41396	3.88517	5.37788	5.02704	4.84176	7.44804	7.04607	Tmem87b
	ENSMUSG00000014355	34.2487	28.75	26.8077	26.8328	22.6566	28.5839	32.8745	31.938	24.8752	27.1818	26.7958	26.1711	Anapc1
	ENSMUSG00000014402	19.2437	18.2657	22.1638	24.5529	20.8851	25.1896	15.9392	15.2556	21.4083	25.6528	24.998	20.3833	Tsg101
	ENSMUSG00000014418	6.1885	5.73361	4.64385	5.08596	3.63624	5.27017	7.07301	6.36565	4.42033	5.86108	5.47901	4.27797	Hps5
	ENSMUSG00000014426	12.4618	11.3034	8.12674	6.22591	5.68745	8.12856	13.8472	12.5118	7.71391	7.30511	7.70486	7.21383	Map3k4
	ENSMUSG00000014444	23.991	23.8355	44.6443	42.003	45.5928	46.9849	24.8053	29.9625	37.6162	38.3943	34.1582	40.3471	Piezo1
	ENSMUSG00000014470	25.3474	19.8219	8.65445	12.0134	11.3749	9.82573	25.1042	25.6821	11.2675	12.9963	12.8414	10.9885	Rnf166
	ENSMUSG00000014496	10.7663	13.0235	12.665	12.5395	12.214	10.6297	9.16503	10.9753	12.5676	11.8071	11.9853	10.4852	Ankrd28
	ENSMUSG00000014498	6.86669	7.69942	10.3431	11.838	12.8667	12.5948	5.67833	8.23145	12.5676	12.4017	10.7868	11.4079	Ankrd52
	ENSMUSG00000014504	76.2118	84.6937	92.3493	103.736	92.0248	99.0612	78.3012	74.8513	110.248	100.743	105.557	105.523	Srp19
	ENSMUSG00000014547	1.69548	2.21154	1.2665	1.49071	0.839132	1.7865	2.09202	1.64629	1.64679	0.849431	1.7978	0.838818	Wdfy2
	ENSMUSG00000014550	6.01895	5.89743	8.54891	6.66436	6.24687	7.05666	8.66693	6.14615	7.28055	7.13522	7.36243	6.12337	Rbsn
	ENSMUSG00000014551	35.7746	39.5619	46.6496	44.3706	49.0426	47.5208	41.143	34.9013	44.2033	38.4792	41.8631	41.6054	Mrps25
	ENSMUSG00000014554	21.5326	19.3305	12.454	12.7149	11.002	10.8976	19.6251	23.1578	12.5676	12.6565	11.5573	10.1497	Dguok
	ENSMUSG00000014592	7.12101	7.12606	9.60433	13.241	12.3073	8.21789	6.77415	6.58516	13.1743	10.7878	12.1566	11.1563	Camta1
	ENSMUSG00000014601	30.6882	28.75	24.8024	26.5697	27.3184	26.4402	28.292	33.2551	24.0085	24.4636	28.4224	21.8093	Strip1
	ENSMUSG00000014606	49.5927	50.1282	34.4067	31.1296	34.9638	35.9086	54.6913	51.913	27.8221	29.9849	32.446	31.7073	Slc25a11
	ENSMUSG00000014633	34.0791	40.381	25.7523	23.1499	20.4189	21.6166	35.1658	38.1939	21.0616	22.34	23.2002	22.8158	Cmc2
	ENSMUSG00000014668	28.1449	26.7842	20.3696	19.1162	15.5706	19.4728	30.3841	29.8527	18.9814	21.0659	16.7795	16.8602	Chfr
	ENSMUSG00000014686	2.79754	2.21154	2.21638	2.01685	1.86474	1.4292	2.78936	3.29258	1.90681	2.29346	2.22585	1.00658	Ceacam16
	ENSMUSG00000014748	89.606	78.4686	71.5575	66.4682	67.7832	68.6908	79.6959	79.3512	60.9312	58.9505	58.8138	65.6794	Tex261
	ENSMUSG00000014763	8.22307	6.79843	7.17686	7.97969	6.43334	7.50329	8.06921	8.1217	7.36722	8.32443	6.59194	5.36843	Fam120b
	ENSMUSG00000014767	9.66423	9.66523	8.44336	10.7857	9.69663	8.39654	7.96959	8.23145	11.8742	10.3631	10.1875	9.98193	Tbp
	ENSMUSG00000014769	263.901	251.46	234.303	240.005	234.677	231.173	279.135	292.82	223.79	228.157	226.609	228.242	Psmb1
	ENSMUSG00000014771	18.9046	20.4772	21.3195	22.0099	17.9015	22.7778	20.1232	16.3531	24.8752	24.7185	24.0563	21.2221	Pdcd2
	ENSMUSG00000014778	17.9721	13.6788	6.0159	7.27818	12.6802	7.86059	11.3567	12.402	8.92734	7.55994	6.67755	6.4589	Fhod1
	ENSMUSG00000014782	1.18683	0.982905	1.37205	2.27991	1.30532	2.76907	1.39468	1.64629	1.47344	2.97301	1.7978	1.09046	Plekhg4
	ENSMUSG00000014786	7.62965	9.17378	5.80481	9.99654	8.8575	8.66451	10.6593	10.9753	7.1072	9.34374	7.44804	7.63324	Slc9a5
	ENSMUSG00000014813	0.762965	1.39245	3.16626	3.50756	3.72947	3.75164	0.597719	1.31703	3.46693	3.56761	3.25317	3.94244	Stc1
	ENSMUSG00000014837	3.39096	1.31054	1.58313	1.13996	1.11884	1.4292	2.09202	2.96332	0.953405	1.10426	1.45536	0.754936	4931428F04Rik
	ENSMUSG00000014850	15.0898	15.7265	9.39324	7.97969	9.6034	9.37911	15.4411	16.7922	10.4008	10.6179	8.9034	10.2336	Msh3
	ENSMUSG00000014856	39.1655	36.4494	44.8554	41.2138	47.9238	43.8585	40.9438	42.6938	47.5836	46.6338	43.6609	45.5478	Tmem208
	ENSMUSG00000014859	53.0685	51.2749	57.626	51.4734	44.6605	43.4119	47.8175	51.3642	49.2304	49.352	51.1089	50.0774	E2f4
	ENSMUSG00000014867	105.204	102.714	134.883	141.355	134.354	145.957	99.1217	110.85	129.143	143.384	143.653	147.632	Surf4
	ENSMUSG00000014873	30.1795	28.0947	43.7999	50.0704	44.1943	44.2158	28.4913	30.621	47.4102	52.0701	45.1163	43.3669	Surf2
	ENSMUSG00000014905	5.67985	6.63461	14.987	15.9594	12.214	13.6667	8.56731	8.23145	17.768	18.5176	16.1802	14.176	Dnajb9
	ENSMUSG00000014907	25.856	27.6033	47.1773	49.0181	45.8725	40.8215	27.2958	26.9991	54.5174	56.6571	42.7192	45.2962	Naf1
	ENSMUSG00000014956	43.7433	48.8176	47.3884	53.7533	40.7445	41.2681	50.4076	38.3037	48.537	50.2863	47.5989	43.6185	Ppp1cb
	ENSMUSG00000014959	55.7812	57.0085	79.4732	86.812	73.4707	76.3727	58.8753	58.0591	84.1596	85.5377	88.6916	85.0561	Gorasp2
	ENSMUSG00000014980	10.7663	9.99287	7.91565	7.45356	8.39132	7.50329	11.1574	9.32897	6.50049	8.49431	10.3588	7.21383	Tsen15
	ENSMUSG00000015002	77.6529	77.6495	55.1985	63.136	58.7392	54.4882	75.6115	63.7663	65.5249	64.302	63.0087	62.3242	Efr3a
	ENSMUSG00000015013	21.6173	19.3305	18.2588	21.6592	18.088	17.7756	23.5103	22.17	16.7279	17.4983	16.6939	19.6283	Trappc2l
	ENSMUSG00000015016	4.32347	5.48789	3.37735	3.41987	3.44976	3.48367	6.37567	4.82912	2.77354	3.7375	2.73951	2.68422	Acsf3
	ENSMUSG00000015023	26.7886	27.1118	29.5518	26.7451	26.8522	27.4227	32.1772	27.2187	24.8752	33.2128	32.5317	29.8619	Ddx19a
	ENSMUSG00000015027	8.56217	5.5698	3.37735	3.06911	4.19566	3.75164	5.27985	7.02417	3.12023	3.05795	3.16756	2.43257	Galns
	ENSMUSG00000015087	55.3574	50.7015	54.7763	52.2626	66.1982	56.096	50.4076	55.2056	56.5976	48.9272	44.945	46.4705	Rabl6
	ENSMUSG00000015092	178.195	183.148	190.292	194.231	205.587	201.785	185.691	202.823	184.007	170.991	180.208	190.16	Edf1
	ENSMUSG00000015095	6.69714	8.76424	8.54891	7.97969	9.23045	8.21789	8.96579	9.32897	7.45389	7.475	6.84877	6.87831	Fbxw5
	ENSMUSG00000015112	15.005	11.631	13.2983	15.4332	14.0788	15.2745	11.9544	18.7677	16.4679	14.4403	12.499	14.3438	Slc25a13
	ENSMUSG00000015120	242.708	236.307	253.09	234.656	238.5	238.229	231.815	235.09	240.865	247.864	233.286	236.882	Ube2i
	ENSMUSG00000015126	57.1376	49.4729	54.5652	50.1581	53.7977	51.0045	53.8943	50.9252	50.7038	47.2284	48.5406	48.3998	Tsr3
	ENSMUSG00000015127	12.8856	16.3818	9.18216	9.38271	9.97634	9.82573	14.0464	12.402	10.3141	10.5329	11.8997	9.14311	Unkl
	ENSMUSG00000015133	10.9358	11.3034	7.70457	6.40129	10.5358	6.69936	13.7475	17.0117	6.76051	9.2588	7.19121	8.63982	Lrrk1
	ENSMUSG00000015143	56.2899	58.9743	20.053	19.4669	17.8082	20.4554	56.2852	58.7177	25.1352	22.1702	21.1456	18.7895	Actn1
	ENSMUSG00000015149	24.9235	21.6239	22.6915	24.0268	19.5797	24.2964	23.6099	23.0481	25.4819	22.2551	17.4644	23.3191	Sirt2
	ENSMUSG00000015165	127.839	126.303	114.83	103.122	118.504	109.423	130.502	109.972	102.621	94.8815	105.3	102.168	Hnrnpl
	ENSMUSG00000015176	90.5385	89.6901	162.746	164.592	163.351	161.589	98.0259	86.9241	150.898	155.361	144.68	146.877	Nolc1
	ENSMUSG00000015189	8.05352	9.09187	4.96048	8.33045	6.0604	8.48586	8.76655	7.68268	7.1072	9.76846	7.61926	6.37501	Casd1
	ENSMUSG00000015202	1.18683	0.982905	2.0053	2.3676	1.7715	1.16122	0.697339	1.20728	1.73346	2.46335	1.96902	1.8454	Cnksr3
	ENSMUSG00000015214	15.4289	14.0883	8.0212	8.50582	6.52658	6.78869	11.4563	9.98749	6.84718	8.15454	9.50267	8.22041	Mtmr1
	ENSMUSG00000015217	95.625	114.427	149.659	177.57	149.552	140.24	93.8419	97.8994	154.625	173.284	174.815	147.296	Hmgb3
	ENSMUSG00000015247	16.5309	20.3134	24.1691	16.924	16.7826	19.6515	14.6441	14.8166	18.4614	23.7841	21.2312	20.2994	Nipsnap3b
	ENSMUSG00000015289	45.6931	44.4765	31.346	26.0436	29.929	28.316	47.0206	47.1936	27.1287	26.3324	24.8268	30.0297	Lage3
	ENSMUSG00000015290	61.2068	60.2849	57.3093	60.6807	60.0445	60.7409	53.7947	61.0225	56.6843	54.1088	59.9267	61.2337	Ubl4a
	ENSMUSG00000015291	23.3128	17.4466	18.4699	18.0639	23.1227	19.4728	22.4145	19.8652	19.0681	20.7261	19.0909	20.4672	Gdi1
	ENSMUSG00000015312	4.2387	5.65171	41.0559	39.8985	38.0406	45.2877	5.18023	6.47541	43.9433	41.6221	40.0653	48.987	Gadd45b
	ENSMUSG00000015314	23.3128	17.037	12.7706	11.838	6.0604	7.23531	25.1042	23.1578	10.9208	9.2588	10.53	12.2467	Slamf6
	ENSMUSG00000015316	2.62799	2.45726	19.7364	24.2898	15.9435	21.17	2.29126	4.93887	23.4884	24.2937	21.4024	17.2796	Slamf1
	ENSMUSG00000015335	18.8198	14.8255	18.9976	15.9594	19.3	20.2767	16.3377	17.4507	19.9348	17.4983	19.2622	17.3635	Zdhhc12
	ENSMUSG00000015337	12.4618	12.2044	11.3985	14.7317	11.002	11.7016	12.3529	10.7558	10.2274	9.59857	9.50267	10.4852	Endog
	ENSMUSG00000015340	2.20412	1.72008	2.11084	2.63067	1.67826	1.7865	2.09202	2.74382	1.47344	2.37841	1.88341	2.34869	Cybb
	ENSMUSG00000015341	59.7656	56.2713	51.399	47.7905	52.4924	59.3117	62.5613	54.7666	57.551	50.2014	57.7865	54.3554	Golga7
	ENSMUSG00000015355	47.8973	53.7322	29.0241	39.3723	28.9967	31.7996	54.3924	47.6326	33.4558	34.4869	33.8158	29.107	Cd48
	ENSMUSG00000015357	7.4601	10.73	9.2877	11.5749	6.24687	10.183	7.47149	7.90219	10.2274	12.5716	12.6702	10.8207	Clpx
	ENSMUSG00000015363	46.4561	44.3946	44.9609	42.9676	43.4484	44.5731	48.0168	56.7421	44.4633	42.5565	42.1199	35.2303	Trabd
	ENSMUSG00000015377	3.22141	3.7678	3.58843	5.34902	4.84832	4.46624	3.98479	2.85357	3.98697	5.09659	3.33877	3.35527	Dennd6b
	ENSMUSG00000015396	3.5605	4.25926	20.8973	24.9037	21.258	23.5818	3.68593	3.62184	25.2219	26.2474	25.4261	23.2353	Cd83
	ENSMUSG00000015437	1531.1	1601.89	3172.38	3454.77	3052.67	3354.59	1435.82	1128.37	3568.07	3721.53	4145.65	3435.63	Gzmb
	ENSMUSG00000015441	2.79754	2.94872	7.2824	7.45356	16.0367	18.9369	4.08441	3.62184	5.72043	6.37073	17.55	16.3569	Gzmf
	ENSMUSG00000015443	8.64694	7.37179	17.8366	16.6609	35.5232	36.1766	13.6479	11.963	16.2079	16.7338	26.4534	31.7912	Gzmn
	ENSMUSG00000015452	3.81483	3.03062	0.949878	1.5784	2.98358	2.23312	2.68974	3.84134	1.73346	2.20852	1.7978	1.25823	Ager
	ENSMUSG00000015461	64.4282	51.3568	82.4283	82.2522	70.2074	80.0351	59.473	61.4615	79.9127	76.3639	74.7372	77.0873	Atf6b
	ENSMUSG00000015474	4.66257	3.93162	2.95518	2.3676	2.89034	3.30502	3.38707	4.28035	1.47344	2.29346	3.16756	2.60033	Ppt2
	ENSMUSG00000015476	5.59508	3.60399	0.949878	0.876889	0.372947	1.0719	4.78175	4.93887	0.780059	1.10426	0.770486	0.9227	Prrt1
	ENSMUSG00000015478	6.01895	7.04415	4.0106	5.17365	2.70387	5.62747	5.87757	3.73159	6.24047	6.96534	7.44804	4.44573	Rnf5
	ENSMUSG00000015488	15.3441	13.5149	15.1981	13.8548	12.7735	11.7909	12.7513	13.6093	16.9013	12.9963	13.4407	15.6859	Cacfd1
	ENSMUSG00000015501	13.3943	13.433	12.665	11.5749	14.0788	12.6841	13.2494	14.1581	11.2675	11.4673	13.0127	13.505	Hivep2
	ENSMUSG00000015522	5.67985	6.38888	5.80481	5.08596	5.78069	5.27017	7.27225	6.47541	5.54708	6.62556	4.36609	5.28455	Arnt
	ENSMUSG00000015536	17.633	20.7229	17.0978	13.7672	14.545	14.2026	18.3301	20.414	14.9078	14.6102	16.6083	16.1892	Mocs2
	ENSMUSG00000015542	2.20412	1.63818	1.16096	1.75378	1.30532	1.7865	2.29126	1.53654	1.99348	2.03864	1.71219	1.42599	Nat9
	ENSMUSG00000015575	119.701	111.642	102.481	112.68	103.213	114.693	135.881	118.862	103.228	107.453	102.132	105.356	Atp6v0e
	ENSMUSG00000015597	3.64528	2.94872	2.53301	1.75378	4.38213	3.39434	3.48669	3.07307	2.68687	3.22784	1.71219	1.92928	Zfp318
	ENSMUSG00000015605	91.9797	89.3625	67.758	79.9723	73.2842	76.4621	79.8951	85.3876	75.7523	79.3369	79.0177	79.1005	Srf
	ENSMUSG00000015619	22.3803	21.2963	40.3171	51.2103	39.9054	37.6058	23.311	23.3773	46.6302	43.321	45.2875	41.4376	Gata3
	ENSMUSG00000015647	2.96709	3.19444	2.32192	5.08596	4.84832	4.37692	3.28745	4.49986	2.34018	3.05795	4.28048	3.35527	Lama5
	ENSMUSG00000015656	1820.18	1826.81	2172.16	2278.33	2073.87	2168.27	1844.06	1782.82	2152.18	2146.6	2193.15	2146.2	Hspa8
	ENSMUSG00000015668	19.9219	19.4943	16.359	16.7486	14.172	15.1852	19.5255	24.4748	15.9479	13.6758	14.9817	17.028	Pdzd11
	ENSMUSG00000015671	455.151	520.203	530.454	549.722	483.153	517.28	514.536	497.509	518.132	567.505	563.482	563.35	Psma2
	ENSMUSG00000015672	18.9894	22.443	29.6573	32.4449	23.8686	26.9761	22.4145	19.8652	27.4754	32.1934	32.3604	25.2484	Mrpl32
	ENSMUSG00000015697	7.29056	6.22507	7.59903	9.4704	6.52658	8.30721	6.37567	5.37788	7.02053	8.32443	9.33145	8.55594	Setdb1
	ENSMUSG00000015711	13.6486	14.334	12.7706	12.1011	13.4261	13.3094	11.1574	14.1581	10.1408	12.2318	12.1566	15.4342	Prune1
	ENSMUSG00000015714	97.6596	90.9187	117.363	110.751	108.807	116.212	90.7537	93.3995	110.162	110.256	114.974	113.324	Cers2
	ENSMUSG00000015733	102.322	104.352	108.286	109.962	106.197	108.172	92.3476	92.8507	105.048	120.025	113.604	114.918	Capza2
	ENSMUSG00000015745	7.20578	6.5527	6.86023	6.3136	8.95074	5.18084	10.5597	8.88996	5.54708	6.28579	6.2495	4.78126	Plekho1
	ENSMUSG00000015747	8.05352	8.51851	7.17686	5.61209	7.45895	8.84316	10.1612	11.524	7.45389	6.79545	6.50633	7.21383	Vps45
	ENSMUSG00000015748	29.5861	34.8112	46.2274	44.1075	47.9238	44.6624	35.8631	35.8891	39.523	44.0005	43.2329	40.0955	Prpf3
	ENSMUSG00000015749	191.165	201.577	189.448	190.46	171.276	186.064	197.845	179.775	182.534	199.107	177.897	178.836	Anp32e
	ENSMUSG00000015750	76.0422	65.3632	50.4491	49.1058	45.5928	48.0568	77.8031	76.6073	46.9769	47.3133	43.7465	41.7731	Aph1a
	ENSMUSG00000015755	61.4611	63.8888	61.1088	62.5222	56.7813	57.1679	69.3354	64.6443	64.1381	64.0471	71.7409	63.9179	Tab2
	ENSMUSG00000015757	39.1655	41.4458	38.6284	34.9879	38.3204	37.6951	38.7521	39.1817	37.3561	48.1628	38.7812	36.4886	Ppil4
	ENSMUSG00000015759	73.7533	67.0833	77.5734	86.549	67.5035	80.1244	66.9445	75.2903	88.2333	88.171	80.473	86.8176	Cnih1
	ENSMUSG00000015766	2.03457	2.70299	1.68867	1.66609	1.49179	1.33987	1.09582	1.86579	2.16683	1.1892	2.05463	0.754936	Eps8
	ENSMUSG00000015776	19.5828	17.4466	13.9315	15.2579	15.4773	13.4881	17.9316	17.2312	19.5015	14.95	16.5227	14.931	Med22
	ENSMUSG00000015790	23.8215	22.0335	13.1928	11.5749	15.5706	14.9172	23.9088	28.8649	10.5741	11.5523	9.67389	13.7566	Surf1
	ENSMUSG00000015804	82.1459	73.3903	77.2568	66.2928	81.5823	77.0873	72.6229	75.0708	73.8455	69.9931	72.2545	70.964	Med28
	ENSMUSG00000015806	79.4332	79.1239	78.5233	87.6889	75.8016	80.571	76.1096	86.1558	79.2193	75.2596	81.9284	83.714	Qdpr
	ENSMUSG00000015837	57.3919	54.9608	66.7026	64.7144	73.5639	69.1374	56.1856	51.8032	74.4523	66.6804	64.1216	69.3702	Sqstm1
	ENSMUSG00000015839	19.498	18.5933	14.0371	15.1702	14.6382	16.6144	22.5141	16.4629	17.1613	18.6025	17.978	15.7698	Nfe2l2
	ENSMUSG00000015846	4.66257	4.09544	4.32722	5.34902	3.35653	1.96515	5.57871	5.04862	4.42033	6.79545	4.19487	4.19409	Rxra
	ENSMUSG00000015869	35.605	34.074	35.9898	37.7939	40.1851	39.7496	40.0472	41.3767	33.7159	33.3827	34.8431	36.7402	Prpsap1
	ENSMUSG00000015880	36.9614	43.8212	20.3696	27.9728	23.5889	23.8497	42.4381	41.5963	21.4083	24.8034	25.1692	23.8224	Ncapg
	ENSMUSG00000015882	4.49302	3.52208	8.44336	6.48898	5.12803	6.69936	4.68213	4.1706	9.3607	6.03096	5.56462	6.37501	Lcorl
	ENSMUSG00000015889	77.5681	79.042	44.1166	42.9676	43.5416	37.1591	71.7263	60.9127	41.9498	40.0932	39.2948	39.5922	Lta4h
	ENSMUSG00000015932	22.2108	18.9209	16.6756	19.6423	13.3329	16.3464	20.7209	22.9383	18.3747	18.1778	18.9197	16.7764	Dstn
	ENSMUSG00000015937	275.007	284.551	169.817	161.611	162.419	158.105	278.437	275.808	162.339	168.018	171.134	156.859	Macroh2a1
	ENSMUSG00000015942	6.27327	5.16025	4.0106	4.03369	5.78069	5.18084	3.78555	6.36565	4.07364	2.88807	3.93804	2.85198	Gtf2ird2
	ENSMUSG00000015943	20.8544	18.4295	14.0371	14.9948	11.7478	13.9347	21.1194	22.609	14.8211	12.0619	12.2422	13.5888	Bola1
	ENSMUSG00000015944	3.73005	4.01353	1.58313	1.66609	2.33092	1.7865	4.38327	3.84134	2.68687	1.95369	1.71219	1.50987	Castor2
	ENSMUSG00000015950	16.9548	16.9551	11.3985	10.2596	10.9087	12.1482	15.9392	15.8044	10.2274	8.0696	9.24584	12.75	Ncf1
	ENSMUSG00000015961	42.7261	49.0634	53.4043	57.787	54.5436	51.0938	45.2274	46.0961	56.2509	55.8076	55.9887	51.0001	Adss
	ENSMUSG00000015971	15.005	14.2521	19.8419	15.9594	14.0788	15.8105	19.127	14.1581	15.4278	14.1006	19.519	18.1185	Actr8
	ENSMUSG00000015981	3.13663	3.27635	2.42747	4.12138	5.03479	4.37692	3.18783	4.39011	3.46693	4.24716	3.68121	2.93586	Stk32c
	ENSMUSG00000015994	37.9787	38.4971	32.5069	39.1093	29.8358	34.1221	38.7521	37.6452	37.9628	36.0159	40.7502	38.5017	Fnta
	ENSMUSG00000016018	51.7969	58.401	66.597	68.0466	60.3243	65.0285	56.6837	50.2667	60.9312	56.1474	62.067	62.9952	Mtrex
	ENSMUSG00000016028	11.8683	10.812	8.23228	8.24276	9.13721	7.68194	12.054	14.5971	7.36722	9.42869	10.3588	9.73029	Celsr1
	ENSMUSG00000016087	51.7121	52.8312	30.5017	29.6389	34.5909	30.2811	56.3848	51.474	31.029	31.0042	27.2239	27.8487	Fli1
	ENSMUSG00000016181	10.0881	9.91096	16.2535	19.73	16.2232	18.1329	9.96198	10.9753	17.6813	19.6219	15.7522	15.4342	Utp25
	ENSMUSG00000016194	10.0881	9.09187	4.32722	3.41987	2.33092	2.5011	12.9506	10.8655	3.03356	3.65255	3.42438	4.27797	Hsd11b1
	ENSMUSG00000016206	13.0552	11.3853	9.81541	8.24276	5.22126	6.87801	12.6517	9.65823	6.58716	7.475	6.84877	5.78784	H2-M3
	ENSMUSG00000016252	106.306	89.6082	96.4654	96.1947	106.57	97.1854	108.386	110.96	98.2874	101.082	95.3691	94.9542	Atp5e
	ENSMUSG00000016253	86.8085	69.131	63.1141	48.3166	66.0117	58.9544	79.6959	86.1558	52.2639	45.5295	49.568	50.9162	Nelfcd
	ENSMUSG00000016256	20.8544	19.74	31.8737	37.7939	40.1851	36.2659	21.0198	18.1092	29.7289	33.6375	36.8121	35.482	Ctsz
	ENSMUSG00000016257	64.2586	67.6566	81.9006	83.8306	77.4798	78.8738	70.8297	67.6076	92.3069	90.0397	82.8701	80.3587	Prelid3b
	ENSMUSG00000016308	53.238	51.2749	64.5917	73.3956	74.403	79.6778	52.7985	52.352	72.6321	70.0781	73.2818	76.3324	Ube2a
	ENSMUSG00000016319	406.66	419.045	473.778	496.933	428.796	423.668	361.421	289.966	513.625	517.898	506.98	438.786	Slc25a5
	ENSMUSG00000016344	42.6413	30.9615	24.8024	25.6929	27.6913	21.8846	40.8441	38.4134	28.4288	24.2088	27.5663	25.4162	Ppdpf
	ENSMUSG00000016409	23.9062	25.0641	23.0082	25.1667	24.5213	24.207	27.1962	24.8041	23.9218	28.0312	24.7412	22.8158	Nkap
	ENSMUSG00000016427	103.509	106.399	94.1435	108.822	104.052	96.4708	97.5278	90.7654	96.3806	100.148	117.542	101.832	Ndufa1
	ENSMUSG00000016477	10.5967	10.2386	12.8761	10.5227	12.587	11.1656	11.6555	10.7558	11.3542	10.7878	11.6429	10.1497	E2f3
	ENSMUSG00000016481	53.7467	48.4081	45.4886	45.949	48.7629	44.9304	51.105	49.9375	51.8306	47.3983	47.2565	47.3093	Cr1l
	ENSMUSG00000016487	0.847739	1.14672	2.42747	1.92916	1.02561	3.30502	1.59392	0.768268	2.16683	2.71818	1.96902	1.92928	Ppfibp1
	ENSMUSG00000016495	17.4634	18.1018	10.132	10.6104	13.3329	12.8628	19.0274	18.7677	13.3477	16.3091	13.8688	12.75	Plgrkt
	ENSMUSG00000016496	3.39096	3.84971	10.9764	14.2056	16.6894	14.1133	3.58631	1.75604	15.6878	14.0156	14.7249	12.3306	Cd274
	ENSMUSG00000016498	7.37533	6.79843	23.1137	27.5343	21.3512	20.9913	7.17263	6.0364	31.1157	31.0042	24.9124	23.8224	Pdcd1lg2
	ENSMUSG00000016503	42.8956	36.777	23.958	28.1481	36.3624	25.9042	39.4495	39.0719	23.9218	23.6991	21.4024	25.7517	Gtf3a
	ENSMUSG00000016510	8.64694	7.69942	8.75999	8.50582	7.086	7.32464	12.4525	8.99972	7.62724	7.475	8.47535	9.227	Mtif3
	ENSMUSG00000016520	18.0568	20.1496	23.0082	26.3067	21.4445	26.7975	19.3262	19.6457	26.8687	25.9077	24.6556	26.5066	Lnx2
	ENSMUSG00000016526	4.40824	5.89743	5.59373	4.55982	6.15363	4.91287	3.38707	4.93887	4.16031	5.43636	3.5956	2.60033	Dyrk3
	ENSMUSG00000016528	152.339	145.798	242.641	229.57	192.534	233.674	162.58	158.044	253.172	249.648	242.018	251.981	Mapkapk2
	ENSMUSG00000016529	18.9894	21.0506	340.268	362.068	277.566	322.909	24.6061	24.4748	379.975	404.074	352.455	337.792	Il10
	ENSMUSG00000016534	31.112	24.8184	27.652	31.7434	33.3788	33.9434	24.108	24.3651	29.6422	28.6258	31.6756	31.7073	Lamp2
	ENSMUSG00000016541	47.1343	49.0634	40.3171	43.2306	40.558	40.9108	51.9019	54.6568	37.7028	40.263	35.8704	40.0116	Atxn10
	ENSMUSG00000016552	8.90126	7.86324	6.96577	7.892	8.20484	7.94991	4.48289	6.80466	7.88726	9.93835	7.01999	7.71712	Foxred2
	ENSMUSG00000016554	198.795	171.763	236.414	224.221	236.449	236.532	191.27	186.909	226.044	226.883	227.807	240.992	Eif3d
	ENSMUSG00000016559	612.152	617.51	651.405	678.888	625.246	672.795	611.467	579.384	703.873	706.387	708.848	684.811	H3f3b
	ENSMUSG00000016619	69.2603	63.6431	59.7368	66.7313	66.5711	61.5448	64.6533	70.3514	65.5249	58.6108	66.4331	62.9113	Nup50
	ENSMUSG00000016624	2.03457	1.63818	1.47759	1.13996	2.89034	1.51852	2.4905	2.52431	1.90681	2.03864	1.28414	0.838818	Phf21b
	ENSMUSG00000016637	12.377	12.532	6.33252	4.99827	6.52658	6.87801	11.9544	13.1703	5.98045	6.28579	5.39341	5.87172	Ift27
	ENSMUSG00000016664	19.8371	19.8219	23.8525	21.4838	22.3768	23.5818	19.4259	19.4262	25.5686	25.1432	25.1692	22.5642	Pacsin2
	ENSMUSG00000016756	8.47739	9.58333	0.949878	0.876889	1.02561	1.16122	7.07301	9.76799	1.04008	0.934374	1.28414	0.671054	Cmah
	ENSMUSG00000016757	34.7573	29.5691	29.5518	24.0268	36.3624	33.8541	31.4799	38.5232	30.0756	30.0699	29.2785	25.1645	Ttll12
	ENSMUSG00000016831	46.4561	39.2343	49.8158	47.7028	40.558	42.34	40.0472	37.6452	46.2835	50.2863	44.6882	41.4376	Tox4
	ENSMUSG00000016833	42.6413	42.6745	43.4833	39.6354	45.0334	40.1962	45.9247	46.4254	40.9097	34.7417	41.007	40.8504	Mrps18c
	ENSMUSG00000016921	150.05	158.002	178.366	177.658	164.656	171.504	155.008	140.922	194.841	189.338	185.944	162.731	Srsf6
	ENSMUSG00000016933	46.5409	47.1795	19.8419	17.8008	27.9711	19.4728	46.5225	50.9252	17.5947	16.0543	18.6629	15.7698	Plcg1
	ENSMUSG00000016940	34.5878	32.0263	13.0872	14.381	16.4097	18.5796	33.1734	37.0964	14.9945	13.1662	15.0673	13.2533	Kctd2
	ENSMUSG00000016946	17.9721	19.0847	27.9686	34.6371	25.174	26.3508	19.0274	15.1459	33.8025	33.3827	34.4151	27.681	Kctd5
	ENSMUSG00000016984	5.17121	7.12606	6.86023	6.75205	3.07682	5.89544	6.37567	6.91442	7.45389	7.13522	6.93438	5.5362	Etaa1
	ENSMUSG00000017009	0.508644	0.327635	1.47759	1.84147	2.89034	2.32245	0.19924	0.439011	1.38677	2.03864	2.56829	2.01316	Sdc4
	ENSMUSG00000017119	18.3959	19.9038	14.2482	17.7132	13.5193	16.2571	16.3377	18.3287	17.508	18.6875	17.0363	16.9441	Nbr1
	ENSMUSG00000017132	20.5153	13.5969	13.1928	12.1888	11.5614	10.987	14.4449	12.7313	15.6012	11.6372	13.5263	12.2467	Cyth1
	ENSMUSG00000017146	13.5638	12.532	8.97107	8.50582	9.6034	9.73641	15.0426	13.6093	9.88074	5.86108	8.0473	7.46548	Brca1
	ENSMUSG00000017176	14.6659	14.0883	7.2824	7.01511	7.086	9.73641	14.4449	15.0361	6.24047	4.07727	5.39341	7.21383	Nt5c3b
	ENSMUSG00000017188	54.4249	52.1759	38.945	32.971	36.3624	37.8737	51.8023	58.4982	41.3431	34.5719	38.0107	35.5659	Coa3
	ENSMUSG00000017210	8.47739	9.41951	6.43806	8.6812	6.89953	7.41396	7.96959	8.99972	9.96741	6.28579	6.50633	6.71054	Med24
	ENSMUSG00000017221	366.986	321.164	404.965	378.378	349.918	383.204	355.344	393.244	389.509	374.939	370.005	379.817	Psmd3
	ENSMUSG00000017264	52.6446	48.1624	55.8317	60.1546	55.4759	61.0089	47.8175	53.1203	58.6777	62.0085	50.3384	52.7616	Exosc10
	ENSMUSG00000017286	16.3614	21.2144	14.6703	19.0285	14.6382	10.719	20.0236	18.8775	14.6478	16.1392	16.8651	15.1826	Glod4
	ENSMUSG00000017288	33.9943	35.9579	24.9079	29.3758	29.0899	25.5469	34.07	32.0478	29.2089	27.5216	27.1382	29.107	Vps53
	ENSMUSG00000017291	30.0947	28.5043	27.8631	28.8497	37.015	30.9957	27.5947	25.7919	28.5155	32.788	29.1073	29.3586	Taok1
	ENSMUSG00000017299	13.0552	14.5798	15.3036	18.327	14.0788	14.9172	18.1308	19.536	16.6412	15.3747	15.1529	12.5823	Dnttip1
	ENSMUSG00000017307	21.0239	19.0847	17.7311	15.6963	19.673	19.0262	17.4335	19.6457	14.6478	12.3168	15.8378	14.4277	Acot8
	ENSMUSG00000017314	6.52759	4.6688	1.47759	1.22764	2.33092	1.96515	8.66693	9.10947	1.47344	0.764488	1.36975	2.09704	Mpp2
	ENSMUSG00000017376	30.01	26.7023	22.3749	22.7114	24.6145	26.9761	32.8745	28.2064	24.8752	27.0969	20.1183	18.3701	Nlk
	ENSMUSG00000017386	7.88397	5.97934	13.5094	9.73347	16.3165	14.1133	7.77035	6.14615	11.6142	11.6372	9.93071	10.7369	Traf4
	ENSMUSG00000017390	28.9927	25.3098	17.0978	16.4855	14.172	15.2745	26.2996	28.9747	16.7279	13.6758	16.5227	16.5247	Aldoc
	ENSMUSG00000017404	1043.99	993.799	931.514	912.403	1001.18	965.602	1076.59	1124.2	916.222	903.965	884.176	940.986	Rpl19
	ENSMUSG00000017405	4.57779	3.68589	3.90506	5.61209	3.35653	5.27017	5.08061	4.93887	5.11372	5.43636	4.4517	4.02633	Nek8
	ENSMUSG00000017417	3.5605	2.62108	1.37205	0.175378	1.21208	0.446624	3.28745	3.07307	0.780059	0.339773	0.428048	1.34211	Plxdc1
	ENSMUSG00000017418	3.81483	4.58689	18.9976	22.1853	15.8503	22.3312	4.48289	3.62184	22.275	23.4443	20.5463	24.2418	Arl5b
[truncated: 10,263 more rows]

## Sheet: Figure 5
	Figure 5A- Normalized CPMs for A2AR
[truncated: 11,541 more rows]

## Sheet: Figure 6
	Panel A Numbers of Cells analyzed by FACS
[truncated: 66 more rows]

## Sheet: Figure 7
	Panel A Indel Frequency
[truncated: 10,709 more rows]

[truncated: 9 more sheets: Figure 8, Supplementary Figure 1, Supplementary Figure 2, Supplementary Figure 3, Supplementary Figure 4, Supplementary FIgure 5, Supplementary Figure 6, Supplementary FIgure 7, Supplemnetary Figure 8]
